# Supplementary material for: Comparative analysis of housekeeping and tissue-specific driver nodes in human protein interaction networks
Source: BMC Bioinformatics. 2016 Sep 9;17(1):358. doi: 10.1186/s12859-016-1233-0 (PMC5016887; doi:10.1186/s12859-016-1233-0)
Supplement: Additional file 1 — Constructed tissue-specific protein interaction networks in 16 tissues. (XLSX 7067 kb) [file 12859_2016_1233_MOESM1_ESM.xlsx]

## Sheet: Adipose
ADAMTS1	A2M
ANXA7	A2M
APOE	A2M
APP	A2M
ATP1A1	A2M
B2M	A2M
CDC37	A2M
CDC42	A2M
CDK2AP2	A2M
CDKN1A	A2M
DNAJB1	A2M
ECSIT	A2M
ELAVL3	A2M
ENO2	A2M
EVI5L	A2M
EXOSC1	A2M
FARSA	A2M
FBXL12	A2M
FBXW4	A2M
FIS1	A2M
GCDH	A2M
GEM	A2M
GRB2	A2M
H2AFX	A2M
HMOX2	A2M
IFIT3	A2M
IFIT5	A2M
IGSF8	A2M
LCAT	A2M
LEP	A2M
LONP1	A2M
MGEA5	A2M
MLST8	A2M
NCDN	A2M
NGF	A2M
NOS3	A2M
PAXIP1	A2M
PDGFB	A2M
PRAM1	A2M
PRDX2	A2M
RAD23A	A2M
RAP1B	A2M
RETN	A2M
RHEB	A2M
RNF32	A2M
RPP14	A2M
2015-09-08	A2M
STAMBPL1	A2M
TGFBI	A2M
TGIF1	A2M
TGM2	A2M
TK1	A2M
TNFRSF14	A2M
TRAPPC5	A2M
TSC22D1	A2M
TUBA1B	A2M
TYRO3	A2M
UFD1L	A2M
UMPS	A2M
REL	AAAS
AP1S3	AAGAB
AP2S1	AAGAB
EIF3C	AAGAB
HEATR1	AAGAB
UNC119	AAGAB
GORASP2	AAMDC
AEN	AAMP
BHLHE40	AAMP
GABARAPL2	AAMP
MAP1LC3B	AAMP
NELFCD	AAMP
PSEN2	AAMP
TK1	AAMP
VPS52	AAMP
EAPP	AAR2
FASN	AASDHPPT
MDFI	AASDHPPT
TRAF2	AASDHPPT
USP22	AASDHPPT
ALDH5A1	ABAT
CRK	ABAT
ARHGEF11	ABCA1
ARHGEF12	ABCA1
DLG3	ABCA1
FADD	ABCA1
LIN7A	ABCA1
LIN7B	ABCA1
SNTA1	ABCA1
SNTB1	ABCA1
SNTB2	ABCA1
TGM2	ABCA1
NR4A1	ABCB11
PIK3R3	ABCB6
TSG101	ABCB6
NOA1	ABCB8
SAT1	ABCB8
AZGP1	ABCC1
NPM1	ABCC1
TRAF3	ABCC1
KCNJ8	ABCC9
ABCD3	ABCD2
PEX19	ABCD2
COL6A2	ABCD3
PEX19	ABCD3
PSMA1	ABCD3
TUFT1	ABCD3
DLEU1	ABCD4
PEA15	ABCD4
SARAF	ABCD4
XRCC6	ABCD4
RNASEL	ABCE1
EIF6	ABCF1
ITGB3BP	ABCF1
ANKRD28	ABCF2
HADHA	ABCF2
ACIN1	ABCF3
DLEU1	ABCF3
FCHSD2	ABCF3
HIRIP3	ABCF3
LAMTOR1	ABCF3
MOCS2	ABCF3
NOA1	ABCF3
SLC35E1	ABCF3
SPP1	ABCF3
TBPL1	ABCF3
TOE1	ABCF3
TRIM27	ABCF3
ATP5G3	ABHD16A
CREB3	ABHD16A
DNAJC1	ABHD16A
DTX2	ABHD16A
FAM134C	ABHD16A
GPRC5C	ABHD16A
HM13	ABHD16A
HNRNPA1	ABHD16A
IFITM1	ABHD16A
MT-CO2	ABHD16A
MT-ND4	ABHD16A
PILRB	ABHD16A
PTGS2	ABHD16A
RNF5	ABHD16A
SAFB	ABHD16A
SPAG7	ABHD16A
TMEM147	ABHD16A
TMEM222	ABHD16A
UPF1	ABHD16A
BIRC2	ABHD17A
EHMT2	ABHD17A
GOLGA2	ABHD17A
GPC4	ABHD17A
MDFI	ABHD17A
PNMA1	ABHD17A
TNIP1	ABHD17A
TRIM27	ABHD17A
CSNK2B	ABHD4
TK1	ABHD4
PLIN1	ABHD5
PNPLA2	ABHD5
CKMT2	ABHD6
CYFIP2	ABI1
DST	ABI1
ENAH	ABI1
EPS8	ABI1
HNRNPK	ABI1
KIAA0408	ABI1
KTN1	ABI1
MINK1	ABI1
MRFAP1	ABI1
NCK1	ABI1
NCK2	ABI1
NCKAP1	ABI1
NIN	ABI1
PAK2	ABI1
SORBS1	ABI1
SOS1	ABI1
SOS2	ABI1
SRP68	ABI1
SRRM1	ABI1
TLN1	ABI1
WASF2	ABI1
AES	ABI2
ARHGAP32	ABI2
ARMC7	ABI2
BLOC1S6	ABI2
CCDC53	ABI2
CCHCR1	ABI2
DTNB	ABI2
EFS	ABI2
EGLN3	ABI2
EIF3H	ABI2
GCC1	ABI2
HGS	ABI2
HOMER3	ABI2
IFT20	ABI2
KIAA1217	ABI2
KIFC3	ABI2
KRT13	ABI2
KRT19	ABI2
LMO2	ABI2
MRPL44	ABI2
NCK2	ABI2
NCKAP1	ABI2
PCM1	ABI2
PPIF	ABI2
PRAM1	ABI2
PRKAA1	ABI2
SDCBP	ABI2
SNAP23	ABI2
STAM2	ABI2
TFIP11	ABI2
TRAF3IP1	ABI2
TRIP6	ABI2
VARS2	ABI2
VASP	ABI2
VCL	ABI2
WASF1	ABI2
WIPF1	ABI2
ARMC7	ABI3
CEP44	ABI3
DTNB	ABI3
DTNBP1	ABI3
EIF3H	ABI3
EVL	ABI3
FARSA	ABI3
GRB2	ABI3
HOMER3	ABI3
KANK2	ABI3
KIAA0408	ABI3
KLC4	ABI3
KRT13	ABI3
NCK2	ABI3
NUPL1	ABI3
PAK2	ABI3
PSMA1	ABI3
RUNX1T1	ABI3
SNAP23	ABI3
SOS1	ABI3
TMEM147	ABI3
VASP	ABI3
WAS	ABI3
AR	ABL2
BCR	ABL2
CAT	ABL2
CRK	ABL2
EGFR	ABL2
ERBB2	ABL2
FBXO38	ABL2
GRB2	ABL2
HCK	ABL2
KIT	ABL2
MAP3K10	ABL2
NCK1	ABL2
NEDD4	ABL2
NEDD4L	ABL2
PIK3R1	ABL2
PLCG1	ABL2
RIN1	ABL2
SRC	ABL2
TPD52L1	ABL2
CALCOCO2	ABLIM1
GOLGA2	ABLIM1
HOOK2	ABLIM1
LDOC1	ABLIM1
SREBF2	ABLIM1
TRAF2	ABLIM1
TSC22D4	ABLIM1
USHBP1	ABLIM1
SREBF2	ABLIM2
SSX2IP	ABLIM3
GRAMD3	ABO
CDCA7L	ABT1
CEP70	ABT1
EMD	ABT1
CUL3	ABTB1
SMAD2	ABTB1
SMAD9	ABTB1
TXNDC11	ACAA1
LAMTOR5	ACAA2
TSG101	ACAD8
ETFA	ACADM
ETFB	ACADM
IRF7	ACADS
GPHN	ACADVL
RPSA	ACADVL
GRB2	ACAP1
IFFO1	ACAP1
NCK1	ACAP1
SRC	ACAP1
TFRC	ACAP1
EIF6	ACAP3
ITGB3BP	ACAP3
SLC35G2	ACAP3
TAB1	ACAP3
LNX1	ACAT2
SMURF2	ACBD3
ADPRH	ACD
AFAP1L2	ACD
ANKMY2	ACD
BAG3	ACD
DBN1	ACD
DBNL	ACD
DPYSL3	ACD
EIF3G	ACD
EIF4B	ACD
ENO2	ACD
ENSA	ACD
HSP90AB1	ACD
IPO5	ACD
LASP1	ACD
LGALSL	ACD
LLGL1	ACD
NCDN	ACD
NUDC	ACD
NUDCD2	ACD
PDLIM2	ACD
PEX5	ACD
PFKP	ACD
PGM2	ACD
POT1	ACD
RBKS	ACD
RPSA	ACD
SBDS	ACD
STUB1	ACD
TAGLN	ACD
TBC1D10A	ACD
TBCD	ACD
TERF2	ACD
TINF2	ACD
TOMM34	ACD
TUBB2A	ACD
TUBB4B	ACD
USP7	ACD
XRCC6	ACD
ZFP36L1	ACD
ZNF790	ACD
AGT	ACE
BDKRB2	ACE
COMT	ACE
AGT	ACE2
AKR1C3	ACIN1
BTBD10	ACIN1
KLHL26	ACIN1
PAFAH1B2	ACIN1
RNPS1	ACIN1
SRPK2	ACIN1
YWHAG	ACIN1
GRB2	ACKR3
GSK3B	ACLY
CCDC69	ACO1
CLTC	ACO1
RBBP6	ACOT13
POT1	ACOT7
THAP1	ACOT7
TINF2	ACOT7
UBQLN1	ACOT7
PEX5	ACOT8
REL	ACOT8
SMURF2	ACOX3
FNBP1L	ACP1
SFMBT1	ACP1
EGR2	ACP5
GPC4	ACP5
MAPK9	ACP5
PDCD5	ACP5
PPP2CB	ACP5
RPA2	ACP5
SLC35F6	ACP5
SNRNP40	ACP5
SPP1	ACP5
TNFSF10	ACP5
ZBTB16	ACP5
GNG7	ACP6
SLC35F6	ACP6
GSK3B	ACSBG1
AGTRAP	ACSF2
ARL6IP1	ACSF2
CREB3	ACSF2
NR3C2	ACSL1
DSE	ACSL4
CREB3	ACSL5
EP300	ACSM5
UPF1	ACSS2
CCT4	ACTA2
TMSB4X	ACTA2
ACTG1	ACTB
AIMP2	ACTB
ANXA7	ACTB
CDKN1A	ACTB
CFL1	ACTB
CFL2	ACTB
CSNK2B	ACTB
DSTN	ACTB
EP300	ACTB
FABP4	ACTB
H2AFX	ACTB
HSPA8	ACTB
KHDRBS1	ACTB
POT1	ACTB
PROSER2	ACTB
RCC1	ACTB
RPL10A	ACTB
SMAD9	ACTB
TINF2	ACTB
TK1	ACTB
WDYHV1	ACTB
APOE	ACTG1
BCAP31	ACTG1
CAP1	ACTG1
CAP2	ACTG1
CCDC22	ACTG1
CFL1	ACTG1
CFL2	ACTG1
CTBP2	ACTG1
DSTN	ACTG1
EHHADH	ACTG1
EIF6	ACTG1
FHOD1	ACTG1
GIT2	ACTG1
GSN	ACTG1
ITGB3BP	ACTG1
PFN2	ACTG1
PRSS23	ACTG1
PSEN2	ACTG1
RPS6KA5	ACTG1
ST3GAL3	ACTG1
TMSB4X	ACTG1
TUBA8	ACTG1
VASP	ACTG1
WASF1	ACTG1
WDYHV1	ACTG1
ARHGDIA	ACTL6A
EWSR1	ACTL6A
FLII	ACTL6A
MRGBP	ACTL6A
MYC	ACTL6A
POLR2A	ACTL6A
RUVBL1	ACTL6A
RUVBL2	ACTL6A
SMARCA4	ACTL6A
TRRAP	ACTL6A
APC	ACTN1
ATXN2	ACTN1
ATXN7	ACTN1
CDK5	ACTN1
COIL	ACTN1
CTNNA1	ACTN1
EPM2AIP1	ACTN1
FBP1	ACTN1
GIT2	ACTN1
GTF2H1	ACTN1
KAT2B	ACTN1
KCTD6	ACTN1
KPNA2	ACTN1
MED14	ACTN1
NCOA1	ACTN1
NR1H3	ACTN1
NUMBL	ACTN1
OAS1	ACTN1
PALLD	ACTN1
PDHX	ACTN1
PDLIM1	ACTN1
PDLIM5	ACTN1
PIAS4	ACTN1
PKN1	ACTN1
PSEN1	ACTN1
PSMA1	ACTN1
RPS27	ACTN1
TES	ACTN1
TTN	ACTN1
VCL	ACTN1
XRCC4	ACTN1
ZYX	ACTN1
ATXN7	ACTN4
COIL	ACTN4
EGFR	ACTN4
KPNA2	ACTN4
LRRC7	ACTN4
MAGI1	ACTN4
MAPK7	ACTN4
NOS3	ACTN4
PDLIM1	ACTN4
POT1	ACTN4
PTPN11	ACTN4
PTPN6	ACTN4
RPS27	ACTN4
SACS	ACTN4
SLC9A3R2	ACTN4
STAT1	ACTN4
TRIM3	ACTN4
TXN	ACTN4
NAGK	ACTR10
DCTN4	ACTR1A
SPTBN1	ACTR1A
CHD3	ACTR1B
CSNK2B	ACTR1B
TK1	ACTR1B
ZDHHC17	ACTR1B
ACTR3	ACTR2
ARPC1B	ACTR2
ARPC4	ACTR2
ARPC5	ACTR2
HCLS1	ACTR2
WASF1	ACTR2
WASF2	ACTR2
ARPC2	ACTR3
ARPC3	ACTR3
ARPC4	ACTR3
CDC42	ACTR3
WASF2	ACTR3
WASF3	ACTR3
CSNK2B	ACTR5
AJUBA	ACVR1
AP2B1	ACVR1
ARL13B	ACVR1
BMP2	ACVR1
BMPR2	ACVR1
CDK14	ACVR1
CHN1	ACVR1
DCAF6	ACVR1
ENG	ACVR1
FANCL	ACVR1
FBXO30	ACVR1
FBXO44	ACVR1
FKBP1A	ACVR1
FKBP4	ACVR1
FNTA	ACVR1
IKBKB	ACVR1
ILKAP	ACVR1
INHBA	ACVR1
INHBB	ACVR1
NAA20	ACVR1
NKIRAS1	ACVR1
NRAS	ACVR1
PAK1	ACVR1
PLEK	ACVR1
PLEKHB1	ACVR1
PLEKHJ1	ACVR1
RAB33B	ACVR1
RAB6B	ACVR1
RAP2A	ACVR1
RASL12	ACVR1
RHOBTB1	ACVR1
RHOD	ACVR1
RHOJ	ACVR1
RPS27A	ACVR1
RRAS2	ACVR1
SMAD1	ACVR1
SMAD5	ACVR1
SQSTM1	ACVR1
STAT1	ACVR1
STX8	ACVR1
TGFBR1	ACVR1
TTC17	ACVR1
TTC27	ACVR1
UBA52	ACVR1
UBE2E3	ACVR1
UBXN1	ACVR1
UHMK1	ACVR1
USP21	ACVR1
USP39	ACVR1
WDR61	ACVR1
ACVR2B	ACVR1B
BAG6	ACVR1B
FKBP1A	ACVR1B
INHBA	ACVR1B
INHBB	ACVR1B
NEDD4L	ACVR1B
OS9	ACVR1B
PRKACB	ACVR1B
RXRA	ACVR1B
SMAD4	ACVR1B
SMAD7	ACVR1B
SNX1	ACVR1B
INHBB	ACVR1C
ACVRL1	ACVR2A
BMP2	ACVR2A
BMP6	ACVR2A
ENG	ACVR2A
INHBA	ACVR2A
INHBB	ACVR2A
SYNJ2BP	ACVR2A
TGFBR3	ACVR2A
ACVRL1	ACVR2B
BMP2	ACVR2B
GDF11	ACVR2B
INHBA	ACVR2B
INHBB	ACVR2B
SNX1	ACVR2B
SYNJ2BP	ACVR2B
ENG	ACVRL1
TGFB1	ACVRL1
TGFB3	ACVRL1
TGFBR1	ACVRL1
TGFBR2	ACVRL1
DPP4	ADA
GRB2	ADA
NR3C1	ADA
PIAS2	ADA
TERF2IP	ADA
TINF2	ADA
AXL	ADAM10
EPHA3	ADAM10
GRB2	ADAM12
IGFBP3	ADAM12
IGFBP5	ADAM12
PIK3R1	ADAM12
SRC	ADAM12
FHL3	ADAM15
FYN	ADAM15
GRB2	ADAM15
HCK	ADAM15
MAD2L2	ADAM15
NCK1	ADAM15
PACSIN3	ADAM15
RBPMS	ADAM15
SH3PXD2A	ADAM15
SNX9	ADAM15
SP4	ADAM15
SRC	ADAM15
DLG1	ADAM17
MAD2L1	ADAM17
NOTCH1	ADAM17
TIMP3	ADAM17
ATXN7	ADAM33
UBQLN4	ADAM33
MAD2L2	ADAM9
PRKCD	ADAM9
SNX9	ADAM9
ANXA7	ADAMTS10
CDKN1A	ADAMTS10
HMGCL	ADAMTS10
LAMTOR3	ADAMTS10
PCYT2	ADAMTS10
TK1	ADAMTS10
COMP	ADAMTS12
MEOX2	ADAMTS12
MYL6	ADAMTS12
PIK3R1	ADAMTS2
TIMP3	ADAMTS5
LIMS1	ADAMTS9
MDFI	ADAMTSL3
NOTCH2NL	ADAMTSL3
ASPSCR1	ADAMTSL4
CHCHD2	ADAMTSL4
COL8A1	ADAMTSL4
CREB5	ADAMTSL4
DIP2A	ADAMTSL4
DNPEP	ADAMTSL4
EIF4E2	ADAMTSL4
FAH	ADAMTSL4
FARS2	ADAMTSL4
FBLN1	ADAMTSL4
FBXW5	ADAMTSL4
FHL3	ADAMTSL4
FKBP1B	ADAMTSL4
FLNA	ADAMTSL4
FRS3	ADAMTSL4
GATA2	ADAMTSL4
GLRX3	ADAMTSL4
GNE	ADAMTSL4
HGF	ADAMTSL4
LMO2	ADAMTSL4
LONRF1	ADAMTSL4
MAPKBP1	ADAMTSL4
MID2	ADAMTSL4
NTN4	ADAMTSL4
PID1	ADAMTSL4
PLSCR1	ADAMTSL4
RCHY1	ADAMTSL4
RHOJ	ADAMTSL4
SMARCC1	ADAMTSL4
SORBS3	ADAMTSL4
STK16	ADAMTSL4
SUSD6	ADAMTSL4
TCEA2	ADAMTSL4
TMEM150A	ADAMTSL4
TOP3B	ADAMTSL4
TRIP6	ADAMTSL4
TUBGCP4	ADAMTSL4
ZNF587	ADAMTSL4
ANP32A	ADAP1
CSNK1A1	ADAP1
DVL3	ADAP1
GADD45A	ADAP1
GOLGA2	ADAP1
GSK3B	ADAP1
KIF13B	ADAP1
NCL	ADAP1
PRKCA	ADAP1
PRKD1	ADAP1
PSME3	ADAP1
PURA	ADAP1
RPS9	ADAP1
SDCBP2	ADAP1
SRSF2	ADAP1
NEDD4L	ADAP2
TGM2	ADAR
XPO1	ADAR
AGTRAP	ADCK3
RABAC1	ADCK3
REEP6	ADCK3
TFIP11	ADCK3
TMEM159	ADCK3
NOTCH2NL	ADCK5
RHOD	ADCK5
GNAI1	ADCY5
PRKCA	ADCY5
RGS2	ADCY5
ADCYAP1R1	ADCYAP1
CASP2	ADCYAP1
CSNK2B	ADD1
GEMIN7	ADD1
HMG20A	ADD1
HSPH1	ADD1
ID2	ADD1
MAP1LC3B	ADD1
PRKCD	ADD1
TK1	ADD1
ZDHHC17	ADD1
CSNK2A2	ADH1A
HADH	ADH1A
GNB2L1	ADH1B
IRAK3	ADH1B
PML	ADH1B
RPL35	ADH4
ARNT	ADH5
CHD3	ADH5
CSNK2B	ADH5
PQLC1	ADH5
PRDX1	ADH5
GNAQ	ADHFE1
ADIPOR2	ADIPOQ
SGTA	ADIPOQ
APPL1	ADIPOR1
NAA20	ADIPOR1
NFKBIL1	ADIPOR1
LSM1	ADIPOR2
GSK3B	ADIRF
CALCRL	ADM
EDN1	ADM
CDC27	ADNP
MAP1LC3B	ADNP
PLCG1	ADNP
NFYC	ADNP2
TADA3	ADPGK
UBQLN4	ADPGK
TFCP2	ADPRH
FRA10AC1	ADPRHL2
HEXDC	ADPRHL2
GNA11	ADRA1B
STAT1	ADRA1B
GNAI2	ADRA2A
EIF2B1	ADRA2C
YWHAZ	ADRA2C
ARRB1	ADRB1
DLG4	ADRB1
GIPC1	ADRB1
GPRASP1	ADRB1
AKAP12	ADRB2
ARRB2	ADRB2
GNA15	ADRB2
GRK6	ADRB2
NEDD4	ADRB2
SLC9A3R1	ADRB2
SLC9A3R2	ADRB2
SRC	ADRB2
AGTR1	ADRBK1
AKAP12	ADRBK1
ARRB1	ADRBK1
CSNK2B	ADRBK1
EPHA2	ADRBK1
FPR1	ADRBK1
GIT1	ADRBK1
GIT2	ADRBK1
GNAQ	ADRBK1
MAPK3	ADRBK1
NCS1	ADRBK1
PDCL	ADRBK1
PRKCB	ADRBK1
RPLP2	ADRBK1
SNCA	ADRBK1
SRC	ADRBK1
CXCR4	ADRBK2
GIT1	ADRBK2
HBP1	ADRM1
PSMC4	ADRM1
PSMD1	ADRM1
PSMD14	ADRM1
PSMD4	ADRM1
RAD23A	ADRM1
RAD23B	ADRM1
RPN1	ADRM1
RPN2	ADRM1
UBA52	ADRM1
UBC	ADRM1
UBQLN1	ADRM1
UBQLN2	ADRM1
UCHL5	ADRM1
NOV	ADSL
AZIN1	ADSSL1
LYAR	ADSSL1
GRB2	AEBP1
EED	AEBP2
HMBOX1	AEBP2
JMJD6	AEBP2
LDOC1	AEBP2
RBBP4	AEBP2
SUZ12	AEBP2
EMD	AEN
EXOSC8	AEN
GNPTAB	AEN
HOMEZ	AEN
IKZF1	AEN
KHDRBS2	AEN
MBNL1	AEN
MID2	AEN
PHC2	AEN
SSX2IP	AEN
TRIM27	AEN
ZBTB8A	AEN
ZNF317	AEN
ARHGAP32	AES
ATN1	AES
BAHD1	AES
BCL6	AES
BHLHE40	AES
BYSL	AES
CALCOCO2	AES
CCNK	AES
CPSF7	AES
CTAGE5	AES
DDX6	AES
DIP2A	AES
EAF1	AES
EIF4E2	AES
FAM124A	AES
FRS3	AES
GOLGA2	AES
GORASP2	AES
GRB2	AES
HNRNPF	AES
HOMEZ	AES
KANK2	AES
KIFC3	AES
KRT13	AES
L3MBTL2	AES
LDOC1	AES
LMO2	AES
LMO4	AES
LSM2	AES
MAGOHB	AES
MAPK14	AES
MBNL1	AES
MED31	AES
MED4	AES
MFAP1	AES
MLX	AES
MORF4L2	AES
NAB2	AES
NCDN	AES
NEK6	AES
NOTCH2NL	AES
NUDT22	AES
OSGIN1	AES
PARVG	AES
PCID2	AES
PPP1R16A	AES
PRKAA1	AES
PRPF31	AES
QARS	AES
RBM10	AES
RBPMS	AES
REL	AES
RNF31	AES
RPL18A	AES
SCNM1	AES
SDCBP	AES
SIX1	AES
SKIL	AES
SMAD3	AES
SNRPC	AES
SOX5	AES
SRPK2	AES
STK16	AES
STX11	AES
TBX3	AES
TCF4	AES
TRAF2	AES
TRIM27	AES
TSC22D4	AES
U2AF2	AES
UBXN11	AES
VPS37B	AES
VPS37C	AES
ZBTB24	AES
ZGPAT	AES
ZNF576	AES
PRKCA	AFAP1
PRKCD	AFAP1
PRKCE	AFAP1
SRC	AFAP1
GADD45G	AFAP1L1
POT1	AFAP1L2
TERF2	AFAP1L2
TINF2	AFAP1L2
MLLT1	AFF1
MLLT3	AFF1
SMAD9	AFF1
AP2B1	AFF4
CCNT1	AFF4
CDK9	AFF4
GOLGA2	AFF4
MLLT1	AFF4
TRAF2	AFF4
MAPK8IP2	AFG3L2
PHC2	AFG3L2
RAC2	AFG3L2
STAT5B	AFTPH
IGF2R	AGA
TK1	AGAP1
EPB41L1	AGAP2
PIK3R1	AGAP2
GRB2	AGER
HMGB1	AGER
NCK1	AGER
S100A1	AGER
S100A12	AGER
S100P	AGER
APC	AGFG1
EPS15	AGFG1
ITSN1	AGFG1
EPS15	AGFG2
ITSN1	AGFG2
BLOC1S6	AGGF1
CCDC85B	AGGF1
CHERP	AGGF1
SNRPC	AGGF1
TOE1	AGGF1
HCK	AGK
PDLIM1	AGK
SNX4	AGK
APPL1	AGL
AGO2	AGO1
DICER1	AGO1
KHDRBS1	AGO1
RELA	AGO1
DDX20	AGO2
DICER1	AGO2
PFKP	AGO2
TARBP2	AGO2
MEOX2	AGPAT1
ANKRD28	AGPAT2
GMPS	AGPAT2
PHF11	AGPAT2
PHRF1	AGPAT2
SLC23A2	AGPAT2
CREB3	AGPAT3
CRK	AGPAT4
REL	AGPAT4
UBQLN1	AGPAT5
GNPAT	AGPS
GORASP1	AGPS
BRD7	AGR2
CCDC90B	AGR2
CRMP1	AGR2
MED31	AGR2
POM121	AGR2
UBQLN1	AGR2
UBQLN4	AGR2
ATN1	AGRN
ATXN7	AGRN
AGTR1	AGT
ANPEP	AGT
CTSG	AGT
DNPEP	AGT
ENPEP	AGT
EWSR1	AGT
GRB2	AGT
GSDMB	AGT
ITSN2	AGT
PRCP	AGT
PRG2	AGT
CBY1	AGTPBP1
CYCS	AGTPBP1
ENO1	AGTPBP1
NYNRIN	AGTPBP1
PPFIA1	AGTPBP1
PYGM	AGTPBP1
ARRB1	AGTR1
ARRB2	AGTR1
BDKRB2	AGTR1
GRK5	AGTR1
JAK2	AGTR1
NOS3	AGTR1
RAB5A	AGTR1
RAF1	AGTR1
ALDH18A1	AGTRAP
AP3M1	AGTRAP
ARAF	AGTRAP
ARFIP2	AGTRAP
ARHGAP1	AGTRAP
CAPNS1	AGTRAP
DDA1	AGTRAP
DDX55	AGTRAP
FAM114A1	AGTRAP
FAM160A2	AGTRAP
FARS2	AGTRAP
FASTKD3	AGTRAP
GABARAPL2	AGTRAP
GTF3C1	AGTRAP
HARS2	AGTRAP
HMGB1	AGTRAP
HSCB	AGTRAP
HSPA4	AGTRAP
ISCU	AGTRAP
LMO2	AGTRAP
LNX1	AGTRAP
MCEE	AGTRAP
MIEF1	AGTRAP
MTERF3	AGTRAP
MUTYH	AGTRAP
NDRG4	AGTRAP
NFU1	AGTRAP
NFYB	AGTRAP
NKG7	AGTRAP
PBX3	AGTRAP
PCTP	AGTRAP
PDHX	AGTRAP
PITPNC1	AGTRAP
PTPN9	AGTRAP
SENP2	AGTRAP
SNX1	AGTRAP
SPG21	AGTRAP
TBRG4	AGTRAP
TCEANC2	AGTRAP
TFAM	AGTRAP
TMEM14B	AGTRAP
TUBA1B	AGTRAP
TXN2	AGTRAP
UBE2I	AGTRAP
ANKRD40	AHCY
APPBP2	AHCY
POT1	AHCY
BID	AHCYL1
GEM	AHCYL1
MEOX2	AHCYL1
PPL	AHCYL1
PSMD9	AHCYL1
ITSN2	AHDC1
ZDHHC17	AHDC1
NOL9	AHNAK
POT1	AHNAK
S100A10	AHNAK
GABARAPL1	AHNAK2
GABARAPL2	AHNAK2
AIP	AHR
ARNT	AHR
ARNTL	AHR
CCNT1	AHR
DAP3	AHR
EP300	AHR
GTF2F2	AHR
NCOA1	AHR
NCOA2	AHR
NCOR2	AHR
NEDD8	AHR
NR2F1	AHR
PTGES3	AHR
RB1	AHR
RELA	AHR
SMARCA4	AHR
TBP	AHR
XPO1	AHR
GCH1	AHSA1
MEOX2	AHSA2
FKBP1A	AHSP
TMEM165	AHSP
ZC3H12A	AHSP
HSPA1B	AIFM1
NOA1	AIFM1
SETDB1	AIFM1
STC2	AIFM1
TSC22D4	AIFM1
AIMP2	AIMP1
MAPK14	AIMP1
RARS	AIMP1
TSNAX	AIMP1
BCAS2	AIMP2
BLOC1S4	AIMP2
BYSL	AIMP2
CEP126	AIMP2
CHD3	AIMP2
DARS	AIMP2
DEAF1	AIMP2
DSN1	AIMP2
EPRS	AIMP2
EPS8	AIMP2
FHL3	AIMP2
FUBP1	AIMP2
GYS1	AIMP2
ICE1	AIMP2
KARS	AIMP2
KDR	AIMP2
KLC2	AIMP2
LMO2	AIMP2
LMO3	AIMP2
LNX1	AIMP2
MATR3	AIMP2
MIS18A	AIMP2
NDEL1	AIMP2
NGFRAP1	AIMP2
PCMT1	AIMP2
PLEKHF2	AIMP2
PPP2R1A	AIMP2
PSME1	AIMP2
QARS	AIMP2
TANK	AIMP2
TERF2IP	AIMP2
TFIP11	AIMP2
TRMT2A	AIMP2
ZC3H12A	AIMP2
ZGPAT	AIMP2
ARNT	AIP
PTGES3	AIP
TOMM20	AIP
FHL2	AK1
TERF2IP	AK1
TINF2	AK1
APPBP2	AK3
DAPK3	AK3
ZDHHC17	AK3
NUCKS1	AK5
RNF114	AK5
STRN4	AK5
UGDH	AK5
COIL	AK6
DRAP1	AK6
FBLN1	AK6
KPNA1	AK6
KPNA6	AK6
LAMTOR5	AK6
NDRG1	AK6
RBM48	AK6
RNF138	AK6
RPS14	AK6
TAF6L	AK6
UBA1	AK6
PEA15	AK9
DYSF	AKAP1
MYCBP	AKAP1
PRKAR1A	AKAP1
PRKAR1B	AKAP1
PRKAR2A	AKAP1
PRKAR2B	AKAP1
PRKAR1A	AKAP10
PRKAR2A	AKAP10
PRKAR2B	AKAP10
SLC9A3R1	AKAP10
GSK3B	AKAP11
PPP1CA	AKAP11
PPP1CC	AKAP11
PRKAR1A	AKAP11
PRKAR2A	AKAP11
PRKAR2B	AKAP11
FHL1	AKAP12
PRKAR2A	AKAP12
PRKCA	AKAP12
GNAQ	AKAP13
PRKAR2A	AKAP13
RANBP2	AKAP13
RXRB	AKAP13
THRA	AKAP13
YWHAG	AKAP13
YWHAZ	AKAP13
CRK	AKAP2
GRB2	AKAP2
NCK1	AKAP2
PIK3R1	AKAP2
PLCG1	AKAP2
PRKAR2A	AKAP2
SRC	AKAP2
PRKAR2B	AKAP7
SPA17	AKAP7
CCND1	AKAP8
CCND2	AKAP8
CCND3	AKAP8
DDX5	AKAP8
MCM2	AKAP8
PRKAR2A	AKAP8
DHX9	AKAP8L
TMPO	AKAP8L
MAPK13	AKIP1
CCDC85B	AKIRIN2
LNX1	AKIRIN2
SPG21	AKIRIN2
EXOSC4	AKR1A1
TERF2IP	AKR1A1
SMAD1	AKR1B1
COMMD8	AKR1C1
MAPK3	AKR1C1
PTPN3	AKR1C1
LAMTOR5	AKR1C2
LRIF1	AKR1C3
RIF1	AKR1C3
UBE2W	AKR1C3
ZHX1	AKR1C3
AKTIP	AKT1
APPL1	AKT1
AR	AKT1
ASXL1	AKT1
BAD	AKT1
BCL10	AKT1
BPGM	AKT1
BRAF	AKT1
CASP3	AKT1
CCDC88A	AKT1
CDKN1A	AKT1
CHUK	AKT1
COMMD1	AKT1
CTNNB1	AKT1
DCTN1	AKT1
DNAJB1	AKT1
EGFR	AKT1
EIF4EBP1	AKT1
EP300	AKT1
FOXO1	AKT1
FOXO3	AKT1
FOXO4	AKT1
GAB2	AKT1
GRB10	AKT1
GSK3A	AKT1
GSK3B	AKT1
HTT	AKT1
IKBKB	AKT1
IMPDH2	AKT1
IRAK1	AKT1
IRS1	AKT1
KRT10	AKT1
MAP2K4	AKT1
MAP3K11	AKT1
MAPK14	AKT1
MAPK8IP1	AKT1
MAPKAP1	AKT1
MAPKAPK2	AKT1
MAPT	AKT1
MTOR	AKT1
MXD1	AKT1
NEDD4	AKT1
NOS3	AKT1
NR4A1	AKT1
PDPK1	AKT1
PI4K2B	AKT1
PIK3R1	AKT1
PKN2	AKT1
PPL	AKT1
PPM1A	AKT1
PPP1CA	AKT1
PPP2CA	AKT1
PPP2R4	AKT1
PRG2	AKT1
PTEN	AKT1
PTPN1	AKT1
RAF1	AKT1
RARA	AKT1
RICTOR	AKT1
RPS6KB1	AKT1
SKP2	AKT1
SMAD2	AKT1
SMAD4	AKT1
SRC	AKT1
STK3	AKT1
STK4	AKT1
TERF2IP	AKT1
TSC1	AKT1
TSC2	AKT1
XIAP	AKT1
YBX1	AKT1
YWHAZ	AKT1
ZHX1	AKT1
APOB	AKT2
GSK3B	AKT2
NAMPT	AKT2
POFUT1	AKT2
POLR1B	AKT2
SH3RF1	AKT2
SNX27	AKT2
SORBS2	AKT2
STEAP4	AKT2
TMED2	AKT2
ZFP36L1	AKT2
CDC37	AKT3
NEDD4	AKT3
NEDD4L	AKT3
PDPK1	AKT3
ASS1	AKTIP
CENPN	AKTIP
CEP126	AKTIP
CTBP2	AKTIP
DMXL2	AKTIP
EXOC7	AKTIP
GTF3C1	AKTIP
HOOK2	AKTIP
HOOK3	AKTIP
IMMT	AKTIP
MAP3K7	AKTIP
2015-03-05	AKTIP
MTPN	AKTIP
PDPK1	AKTIP
POLA2	AKTIP
RASGRF2	AKTIP
RPA1	AKTIP
TRIM23	AKTIP
UTP14A	AKTIP
YBEY	AKTIP
BCL7A	ALAS1
CCHCR1	ALAS1
CDC73	ALAS1
CDK5	ALAS1
CDKN1A	ALAS1
CERK	ALAS1
EP400	ALAS1
FAM127C	ALAS1
GNL3L	ALAS1
LONRF1	ALAS1
PIK3CB	ALAS1
PLAU	ALAS1
POLDIP2	ALAS1
PPL	ALAS1
RAP1B	ALAS1
SH2D4A	ALAS1
TCEA2	ALAS1
TK1	ALAS1
TMSB10	ALAS1
TMSB4X	ALAS1
TTC23	ALAS1
USP20	ALAS1
WIPF1	ALAS1
ZFYVE26	ALAS1
ZNF175	ALAS1
GRB2	ALAS2
ALDH2	ALDH1A1
NUPR1	ALDH1A1
POT1	ALDH1A1
UBE2D4	ALDH1A2
EXOSC10	ALDH1B1
XRN2	ALDH1B1
CRMP1	ALDH2
EIF6	ALDH2
FAM45A	ALDH2
HSPD1	ALDH2
HSPE1	ALDH2
IGSF21	ALDH2
ITGB3BP	ALDH2
RPL13A	ALDH2
SLC35F6	ALDH2
UNC119	ALDH2
POT1	ALDH3A1
SRF	ALDH3A1
NOTCH2NL	ALDH3B1
LMO2	ALDH6A1
EPS8	ALDH7A1
RECQL5	ALDH7A1
ALDOC	ALDOA
BCAT2	ALDOA
ENO3	ALDOA
PIAS4	ALDOA
XRN1	ALDOA
LNX1	ALDOC
MAP2K3	ALDOC
SQLE	ALDOC
PRDX4	ALG12
RPL13A	ALG12
ATN1	ALG13
MAPKBP1	ALG13
RERE	ALG13
CREB3	ALG3
NAE1	ALG8
RPS6KA5	ALG8
H2AFX	ALG9
FRS3	ALK
IRS1	ALK
PTPRB	ALK
PTPRG	ALK
PTPRJ	ALK
SHC1	ALK
GLRX3	ALKBH3
GOLGA2	ALKBH3
IKZF1	ALKBH3
LNX1	ALKBH3
ZDHHC17	ALKBH3
DTX2	ALKBH4
DYSF	ALMS1
ALOX5AP	ALOX5
CEP63	ALOX5
COTL1	ALOX5
DICER1	ALOX5
GRB2	ALOX5
MAD1L1	ALOX5
MAPKAPK2	ALOX5
MEOX1	ALOX5
REL	ALOX5
CLIC1	ALOX5AP
DDX39B	ALYREF
MAGOH	ALYREF
UPF3A	ALYREF
BECN1	AMBRA1
GNPDA2	AMDHD2
CAPN3	AMOT
LATS2	AMOT
LMO4	AMOT
LURAP1	AMOT
MED4	AMOT
NF2	AMOT
PIK3C2A	AMOT
PPP2R4	AMOT
2015-09-01	AMOT
SMC1A	AMOT
THRA	AMOT
UNC119	AMOT
WDYHV1	AMOT
BLZF1	AMOTL2
BRMS1L	AMOTL2
CCHCR1	AMOTL2
CDR2	AMOTL2
DDIT3	AMOTL2
DYNLL1	AMOTL2
EIF4E2	AMOTL2
FAM184A	AMOTL2
FXR2	AMOTL2
GCC1	AMOTL2
GNG11	AMOTL2
GNG5	AMOTL2
GOLGA2	AMOTL2
GSTM5	AMOTL2
KRT13	AMOTL2
KRT19	AMOTL2
LMO4	AMOTL2
MAD1L1	AMOTL2
MAGOHB	AMOTL2
MFAP1	AMOTL2
MPP1	AMOTL2
MTMR6	AMOTL2
NFIL3	AMOTL2
PSMC3	AMOTL2
RAD51D	AMOTL2
RALBP1	AMOTL2
RNF20	AMOTL2
RNF40	AMOTL2
SH3RF2	AMOTL2
SMARCE1	AMOTL2
SP100	AMOTL2
THRA	AMOTL2
TRAF2	AMOTL2
TRIM27	AMOTL2
WDYHV1	AMOTL2
ZGPAT	AMOTL2
CCNDBP1	AMPD2
POT1	AMPD2
AP2A2	AMPH
ARL16	AMPH
BIN1	AMPH
CDK5	AMPH
CLTC	AMPH
DNM1	AMPH
DNM2	AMPH
ITSN2	AMPH
PLD2	AMPH
PPP3CC	AMPH
SYNJ1	AMPH
ANAPC11	ANAPC10
CDC16	ANAPC10
CDC23	ANAPC10
CDC27	ANAPC10
SMAD2	ANAPC10
ANAPC2	ANAPC11
CAPN11	ANAPC11
CDC16	ANAPC11
MLKL	ANAPC11
PTTG1	ANAPC11
RNF111	ANAPC11
TRIM65	ANAPC11
UBC	ANAPC11
UBE2C	ANAPC11
CDC23	ANAPC13
ANAPC7	ANAPC2
CCNB1	ANAPC2
CDC26	ANAPC2
CDC27	ANAPC2
FZR1	ANAPC2
MAD2L1	ANAPC2
PTTG1	ANAPC2
SMAD2	ANAPC2
UBE2C	ANAPC2
UFD1L	ANAPC2
CCNB1	ANAPC4
PTTG1	ANAPC4
BACH1	ANAPC5
CCNB1	ANAPC5
PTTG1	ANAPC5
SMURF1	ANAPC5
SMURF2	ANAPC5
TGFBR1	ANAPC5
ZBTB16	ANAPC5
CDC16	ANAPC7
CDC27	ANAPC7
ANGPT2	ANGPT1
TEK	ANGPT1
ANXA7	ANGPT2
CDKN1A	ANGPT2
CSNK2B	ANGPT2
TEK	ANGPT2
NR2F6	ANGPTL1
XRN1	ANGPTL6
ANKRD28	ANK2
DNAJB5	ANK2
GRB2	ANK2
NCK1	ANK2
NDEL1	ANK2
JMJD6	ANKEF1
KDM1A	ANKEF1
SSBP3	ANKEF1
ANKRD28	ANKFY1
APOE	ANKH
RPSA	ANKH
KPNA2	ANKIB1
MAPK13	ANKLE2
ZFYVE9	ANKLE2
ZNF512B	ANKLE2
POT1	ANKMY2
TINF2	ANKMY2
CCDC8	ANKRA2
HDAC4	ANKRA2
HDAC5	ANKRA2
APPBP2	ANKRD10
LAPTM5	ANKRD13A
RNF11	ANKRD13A
SMAD5	ANKRD13A
RPLP1	ANKRD13B
NEDD4	ANKRD13D
UBQLN4	ANKRD13D
APC	ANKRD17
ITSN2	ANKRD17
LRIF1	ANKRD24
RIF1	ANKRD24
UNC119	ANKRD24
ANKRD28	ANKRD26
SMAD1	ANKRD27
ANKRD50	ANKRD28
BCL3	ANKRD28
CD164	ANKRD28
CSNK2B	ANKRD28
EHMT2	ANKRD28
HNRNPK	ANKRD28
HNRNPR	ANKRD28
MYOM1	ANKRD28
NOTCH2	ANKRD28
NOTCH3	ANKRD28
RNF11	ANKRD28
TGM2	ANKRD28
TGS1	ANKRD28
TNKS	ANKRD28
TNKS2	ANKRD28
UACA	ANKRD28
ZNF512B	ANKRD28
RAD23A	ANKRD40
SDCBP	ANKRD40
WWP2	ANKRD44
LAMTOR5	ANKRD46
ZDHHC17	ANKRD50
LZTR1	ANKRD53
TULP3	ANKRD54
CSNK1E	ANKRD6
EGFR	ANKS1A
ERBB2	ANKS1A
YWHAG	ANKS1A
AURKB	ANKZF1
CA2	ANKZF1
CTTN	ANKZF1
DNAJB11	ANKZF1
STAT6	ANKZF1
AXIN1	ANP32A
ELAVL1	ANP32A
KPNA1	ANP32A
KPNA5	ANP32A
KPNA6	ANP32A
MAP1B	ANP32A
NSFL1C	ANP32A
PCBP1	ANP32A
SET	ANP32A
ELAVL1	ANP32B
KPNA1	ANP32B
KPNA5	ANP32B
MEOX2	ANP32B
SDCBP	ANP32B
SMARCD1	ANP32B
H2AFZ	ANP32E
HDAC2	ANTXR1
SMAD2	ANTXR2
APBB1	ANXA1
CCT7	ANXA1
COPS6	ANXA1
CSAD	ANXA1
EGFR	ANXA1
FAF1	ANXA1
FPR1	ANXA1
GAPDH	ANXA1
KLHL23	ANXA1
LRIF1	ANXA1
MEIS2	ANXA1
OTUB1	ANXA1
RPA1	ANXA1
UBE2D1	ANXA1
UNC119	ANXA1
XRCC6	ANXA1
ENO2	ANXA11
HNRNPH3	ANXA11
PDCD6	ANXA11
PLSCR1	ANXA11
S100A6	ANXA11
SRI	ANXA11
TFG	ANXA11
ZDHHC17	ANXA11
GRB2	ANXA2
PLAT	ANXA2
POT1	ANXA2
S100A10	ANXA2
EMG1	ANXA3
IGSF21	ANXA3
TP53	ANXA3
UBR1	ANXA3
UNC119	ANXA3
NMT2	ANXA4
POT1	ANXA4
SMPD1	ANXA4
TINF2	ANXA4
CDC73	ANXA6
APC	ANXA7
ATP6V1A	ANXA7
ATXN3	ANXA7
BAG6	ANXA7
CCDC90B	ANXA7
CCT7	ANXA7
CDK4	ANXA7
CENPB	ANXA7
CLEC3B	ANXA7
COL4A2	ANXA7
COPS6	ANXA7
CPNE2	ANXA7
CPSF3L	ANXA7
CRMP1	ANXA7
CSAD	ANXA7
CTSB	ANXA7
DDAH2	ANXA7
DMPK	ANXA7
DOCK7	ANXA7
DVL1	ANXA7
EXT2	ANXA7
F13A1	ANXA7
FAF1	ANXA7
GAPDH	ANXA7
GBP2	ANXA7
GNB2	ANXA7
GNB5	ANXA7
HADHB	ANXA7
HMGXB3	ANXA7
HOXD8	ANXA7
INPP5K	ANXA7
KLHL23	ANXA7
LRIF1	ANXA7
MED31	ANXA7
MSH2	ANXA7
NGFR	ANXA7
NMT2	ANXA7
NPRL2	ANXA7
OTUB1	ANXA7
PAAF1	ANXA7
PDHB	ANXA7
PKM	ANXA7
PLD3	ANXA7
PSMB10	ANXA7
QARS	ANXA7
RBBP4	ANXA7
RBM48	ANXA7
RPA1	ANXA7
RPL13	ANXA7
RPS2	ANXA7
S100A10	ANXA7
SDF4	ANXA7
SETDB1	ANXA7
SMPD1	ANXA7
SRI	ANXA7
SUMO3	ANXA7
TLE1	ANXA7
TMSB4X	ANXA7
TP53	ANXA7
TRMT2A	ANXA7
TUBA1A	ANXA7
UBE2D1	ANXA7
UNC119	ANXA7
USP4	ANXA7
WDR18	ANXA7
WDR73	ANXA7
ZBTB16	ANXA7
ZNF431	ANXA7
ARHGEF10L	ANXA9
NDUFA4L2	ANXA9
PRRG4	AOC3
CRKL	AOX1
RBL1	AOX1
RCHY1	AOX1
AP1G1	AP1B1
AP1S3	AP1B1
ARF1	AP1B1
ARF6	AP1B1
ARRB2	AP1B1
ATM	AP1B1
CLTC	AP1B1
KIF13A	AP1B1
NTRK2	AP1B1
SMAD2	AP1B1
AP1S1	AP1G1
AP1S2	AP1G1
ARF1	AP1G1
CLINT1	AP1G1
CLTC	AP1G1
MAP1A	AP1G1
RABEP1	AP1G1
UBL7	AP1G1
ZNF512B	AP1G1
KDM1A	AP1G2
UBE2Z	AP1G2
XRN1	AP1G2
AP2B1	AP1M1
DVL2	AP1M1
FXR2	AP1M1
GAK	AP1M1
HNRNPC	AP1M1
HOOK2	AP1M1
IKZF1	AP1M1
LAMP1	AP1M1
LDOC1	AP1M1
MTF1	AP1M1
PHC2	AP1M1
SDCCAG3	AP1M1
SSX2IP	AP1M1
TGOLN2	AP1M1
TIFA	AP1M1
TNIP1	AP1M1
VAMP4	AP1M1
ZBTB44	AP1M1
ZBTB8A	AP1M1
PRKAG1	AP1S3
RIT1	AP2A1
SMAD9	AP2A1
TOE1	AP2A1
BIN1	AP2A2
EPN1	AP2A2
EPS15	AP2A2
HTT	AP2A2
NUMB	AP2A2
SHC1	AP2A2
SMAD1	AP2A2
AP2M1	AP2B1
APC	AP2B1
ARRB1	AP2B1
ATP6V1G1	AP2B1
CD4	AP2B1
DHX58	AP2B1
EPS15	AP2B1
FAM46C	AP2B1
ITSN1	AP2B1
KIAA0408	AP2B1
KPNA2	AP2B1
LDLRAP1	AP2B1
MEA1	AP2B1
MLH1	AP2B1
NECAP2	AP2B1
NUP54	AP2B1
POM121	AP2B1
SLC25A6	AP2B1
SMAD4	AP2B1
SMURF1	AP2B1
TERF2IP	AP2B1
THAP1	AP2B1
TUBGCP4	AP2B1
TXN2	AP2B1
U2AF1	AP2B1
XRCC6BP1	AP2B1
ARRB2	AP2M1
CSNK2B	AP2M1
DAB2	AP2M1
DVL2	AP2M1
FAM208A	AP2M1
FURIN	AP2M1
FXR2	AP2M1
GAK	AP2M1
IKZF1	AP2M1
LAMP1	AP2M1
MED4	AP2M1
NCOR2	AP2M1
RPL38	AP2M1
RRP12	AP2M1
TBC1D5	AP2M1
TGOLN2	AP2M1
ZBTB8A	AP2M1
AP3S2	AP3B1
CSNK1A1	AP3B1
AP3S1	AP3D1
AP3S2	AP3D1
ARF1	AP3D1
ARF6	AP3D1
CRMP1	AP3M1
SIPA1L2	AP3M1
TGOLN2	AP3M1
AP3S2	AP3S1
IRS1	AP3S1
SCARB2	AP3S1
E2F4	AP3S2
AP4E1	AP4B1
ZNF576	AP4B1
GRB2	AP4S1
TEAD3	AP4S1
AVEN	APAF1
CASP3	APAF1
CASP4	APAF1
CASP8	APAF1
CASP9	APAF1
CYCS	APAF1
FEM1B	APAF1
NLRP1	APAF1
APP	APBA3
EGFR	APBA3
APLP2	APBB1
APP	APBB1
CLSTN1	APBB1
EGFR	APBB1
ENAH	APBB1
ERBB2	APBB1
EVL	APBB1
KAT5	APBB1
LRP1	APBB1
TFCP2	APBB1
VASP	APBB1
VASP	APBB1IP
ZDHHC17	APBB1IP
APLP2	APBB2
APP	APBB2
EGFR	APBB2
SMAD4	APBB2
SMURF1	APBB2
APLP2	APBB3
APP	APBB3
EGFR	APBB3
ERBB2	APBB3
RAB4A	APBB3
ARHGEF4	APC
ASAP1	APC
AXIN1	APC
CGNL1	APC
COG4	APC
COG5	APC
CREBBP	APC
CSNK1E	APC
CTBP1	APC
CTNNA1	APC
CTNNB1	APC
CYTH2	APC
DLG1	APC
DST	APC
EPAS1	APC
ERBB2IP	APC
FAM214A	APC
FBXO30	APC
FHOD1	APC
FLNA	APC
GIGYF2	APC
GOLGA2	APC
GSK3B	APC
HGS	APC
HNRNPM	APC
HSPA5	APC
ING5	APC
JUP	APC
KHDRBS1	APC
KIAA1328	APC
KIF5B	APC
KIFAP3	APC
KRT13	APC
KRT14	APC
KRT19	APC
KRT5	APC
LAMA4	APC
MACF1	APC
MAPRE1	APC
MBD5	APC
MCM3AP	APC
MRPL44	APC
MT-ND4	APC
MYH10	APC
MYH11	APC
MYO6	APC
NAV1	APC
NAV2	APC
NCKAP5L	APC
NOSTRIN	APC
NUP153	APC
NUP214	APC
NUP54	APC
NUP98	APC
NUPL1	APC
NUPL2	APC
PNISR	APC
POM121	APC
PPP1R13B	APC
PPP2R5A	APC
PRKACA	APC
PSMD1	APC
PTPN13	APC
RANBP2	APC
RANBP9	APC
RBM4B	APC
RPS27	APC
SEC31A	APC
SETDB1	APC
SMC3	APC
SNRNP200	APC
SPECC1L	APC
SPTBN1	APC
STRN4	APC
TAF1	APC
TPR	APC
TRIM21	APC
ZNF106	APC
IST1	APEH
LGALS8	APEH
TMEM62	APEH
UBA5	APEH
EP300	APEX1
FEN1	APEX1
HIF1A	APEX1
HNRNPL	APEX1
HSPA1B	APEX1
MUTYH	APEX1
NME1	APEX1
PCNA	APEX1
POLR3D	APEX1
SET	APEX1
TERF2	APEX1
TERF2IP	APEX1
TXN	APEX1
UBE2I	APEX1
XRCC6	APEX1
CALCOCO2	APEX2
CCDC85B	APEX2
EFEMP2	APEX2
HOOK2	APEX2
NINL	APEX2
PCNA	APEX2
TRAF2	APEX2
TRIM37	APEX2
ATF4	APH1A
BHLHE40	APH1A
CREB3	APH1A
GPATCH8	APH1A
HES1	APH1A
HIVEP1	APH1A
KLF11	APH1A
RBFOX2	APH1A
TLE1	APH1A
NCSTN	APH1B
PSEN1	APH1B
PSEN2	APH1B
IMPDH2	APIP
LNX1	APIP
NIF3L1	APIP
PDZD4	APIP
PSMA1	APIP
SDCBP	APIP
SKP1	APIP
TNPO2	APIP
TSC22D4	APIP
VPS25	APIP
WDYHV1	APIP
ZBTB25	APIP
GMCL1	APLF
LIG4	APLF
XRCC1	APLF
XRCC4	APLF
JUN	APLP2
RPL26	APLP2
ZNF512B	APLP2
LOXL3	APMAP
SMAD3	APMAP
BGN	APOB
CANX	APOB
LDLR	APOB
PDIA4	APOB
PPIB	APOB
PRDX4	APOB
SEC61B	APOB
[truncated: 24,813 more rows]

## Sheet: Adrenal
FHL3	A1CF
REL	A1CF
SDPR	A1CF
SYNCRIP	A1CF
TRAF1	A1CF
ADAMTS1	A2M
ANXA7	A2M
APOE	A2M
APP	A2M
ATF7IP	A2M
ATP1A1	A2M
B2M	A2M
CDC37	A2M
CDC42	A2M
CDK2AP2	A2M
CDKN1A	A2M
DNAJB1	A2M
ECSIT	A2M
ELAVL3	A2M
ENO2	A2M
EVI5L	A2M
EXOSC1	A2M
FARSA	A2M
FBXL12	A2M
FBXW4	A2M
FIS1	A2M
GCDH	A2M
GEM	A2M
GRB2	A2M
H2AFX	A2M
HMOX2	A2M
IFIT3	A2M
IFIT5	A2M
IGSF8	A2M
IL10	A2M
IL1B	A2M
LCAT	A2M
LONP1	A2M
MAST1	A2M
MGEA5	A2M
MLST8	A2M
NCDN	A2M
NOS3	A2M
PAXIP1	A2M
PDGFB	A2M
PRAM1	A2M
PRDX2	A2M
RAD23A	A2M
RAP1B	A2M
RHEB	A2M
RPP14	A2M
2015-09-08	A2M
STAMBPL1	A2M
SWSAP1	A2M
TGFBI	A2M
TGIF1	A2M
TGM2	A2M
TK1	A2M
TNFRSF14	A2M
TRAPPC5	A2M
TSC22D1	A2M
TUBA1B	A2M
TYRO3	A2M
UFD1L	A2M
UMPS	A2M
REL	AAAS
AP1S3	AAGAB
AP2S1	AAGAB
EIF3C	AAGAB
UNC119	AAGAB
ACY3	AAMDC
GORASP2	AAMDC
AEN	AAMP
BHLHE40	AAMP
GABARAPL2	AAMP
MAP1LC3B	AAMP
NELFCD	AAMP
PSEN2	AAMP
TK1	AAMP
VPS52	AAMP
EAPP	AAR2
MEGF10	AARS2
FASN	AASDHPPT
MDFI	AASDHPPT
TRAF2	AASDHPPT
USP22	AASDHPPT
ARHGEF11	ABCA1
ARHGEF12	ABCA1
DLG2	ABCA1
DLG3	ABCA1
FADD	ABCA1
LIN7A	ABCA1
LIN7B	ABCA1
SNTA1	ABCA1
SNTB1	ABCA1
SNTB2	ABCA1
TGM2	ABCA1
CYP2E1	ABCA5
BCCIP	ABCB1
CD4	ABCB1
MAPKAP1	ABCB1
NR4A1	ABCB11
TESK1	ABCB4
PIK3R3	ABCB6
TSG101	ABCB6
NOA1	ABCB8
SAT1	ABCB8
AZGP1	ABCC1
NPM1	ABCC1
TRAF3	ABCC1
AZIN1	ABCC2
CANX	ABCC2
MCPH1	ABCC2
NFKB1	ABCC2
RDX	ABCC2
SLC9A3R1	ABCC2
UBQLN1	ABCC2
AK2	ABCC5
RBP5	ABCC5
SERPINA3	ABCC5
SMC2	ABCC5
KCNJ8	ABCC9
COL6A2	ABCD3
PEX19	ABCD3
PSMA1	ABCD3
TUFT1	ABCD3
DLEU1	ABCD4
PEA15	ABCD4
SARAF	ABCD4
XRCC6	ABCD4
RNASEL	ABCE1
ITGB3BP	ABCF1
ANKRD28	ABCF2
HADHA	ABCF2
ACIN1	ABCF3
DLEU1	ABCF3
DNALI1	ABCF3
FCHSD2	ABCF3
HIRIP3	ABCF3
LAMTOR1	ABCF3
MOCS2	ABCF3
NOA1	ABCF3
SLC35E1	ABCF3
SPP1	ABCF3
TBPL1	ABCF3
TOE1	ABCF3
TRIM27	ABCF3
ABCG8	ABCG5
NCK1	ABCG5
PIK3R1	ABCG5
AGPAT2	ABCG8
AKT2	ABCG8
LMNB1	ABCG8
NR4A1	ABCG8
NUPR1	ABCG8
ATP5G3	ABHD16A
CREB3	ABHD16A
DNAJC1	ABHD16A
DTX2	ABHD16A
FAM134C	ABHD16A
GPRC5C	ABHD16A
HM13	ABHD16A
HNRNPA1	ABHD16A
IFITM1	ABHD16A
MT-CO2	ABHD16A
MT-ND4	ABHD16A
PILRB	ABHD16A
PTGS2	ABHD16A
RNF5	ABHD16A
SAFB	ABHD16A
SPAG7	ABHD16A
TMEM147	ABHD16A
TMEM222	ABHD16A
UPF1	ABHD16A
BIRC2	ABHD17A
EHMT2	ABHD17A
GOLGA2	ABHD17A
GPC4	ABHD17A
HPGDS	ABHD17A
MDFI	ABHD17A
PNMA1	ABHD17A
TNIP1	ABHD17A
TRAF1	ABHD17A
TRIM27	ABHD17A
CSNK2B	ABHD4
TK1	ABHD4
PLIN1	ABHD5
PNPLA2	ABHD5
CKMT2	ABHD6
ABL1	ABI1
CACNA1A	ABI1
CYFIP2	ABI1
DST	ABI1
ENAH	ABI1
EPS8	ABI1
HNRNPK	ABI1
KTN1	ABI1
MINK1	ABI1
MRFAP1	ABI1
NCF1	ABI1
NCK1	ABI1
NCK2	ABI1
NCKAP1	ABI1
NIN	ABI1
PAK2	ABI1
SORBS1	ABI1
SOS1	ABI1
SOS2	ABI1
SRP68	ABI1
SRRM1	ABI1
TLN1	ABI1
WASF2	ABI1
AES	ABI2
ARHGAP32	ABI2
ARMC7	ABI2
BLOC1S6	ABI2
CCDC102B	ABI2
CCDC53	ABI2
CCHCR1	ABI2
CRX	ABI2
DTNB	ABI2
EFS	ABI2
EGLN3	ABI2
EIF3H	ABI2
GCC1	ABI2
HGS	ABI2
HOMER3	ABI2
IFT20	ABI2
KIAA1217	ABI2
KIFC3	ABI2
LMO2	ABI2
MRPL44	ABI2
NCK2	ABI2
NCKAP1	ABI2
NUP62	ABI2
PCM1	ABI2
PIN1	ABI2
PPIF	ABI2
PRAM1	ABI2
PRKAA1	ABI2
PRKAA2	ABI2
SDCBP	ABI2
SNAP23	ABI2
STAM2	ABI2
TFIP11	ABI2
TRAF3IP1	ABI2
TRIP6	ABI2
VARS2	ABI2
VASP	ABI2
VCL	ABI2
WASF1	ABI2
WIPF1	ABI2
ARMC7	ABI3
CEP44	ABI3
DTNB	ABI3
DTNBP1	ABI3
EIF3H	ABI3
EVL	ABI3
FARSA	ABI3
FBF1	ABI3
GRB2	ABI3
HOMER3	ABI3
KANK2	ABI3
KLC4	ABI3
NCK2	ABI3
NUPL1	ABI3
PAK2	ABI3
PSMA1	ABI3
RUNX1T1	ABI3
SNAP23	ABI3
SOS1	ABI3
TMEM147	ABI3
VASP	ABI3
WAS	ABI3
ABR	ABL1
ACAP1	ABL1
AKAP6	ABL1
ARHGEF11	ABL1
ASAP1	ABL1
ASB16	ABL1
ATM	ABL1
BAZ2A	ABL1
BRCA2	ABL1
BRPF3	ABL1
C6	ABL1
CAST	ABL1
CD2AP	ABL1
CDC27	ABL1
CDKL5	ABL1
CENPA	ABL1
CHRD	ABL1
CKAP5	ABL1
CNTFR	ABL1
CNTNAP1	ABL1
CTAGE5	ABL1
CUL7	ABL1
CYP4F2	ABL1
DDX41	ABL1
DLGAP2	ABL1
DLGAP4	ABL1
DNM1	ABL1
DNM2	ABL1
DNM3	ABL1
DOCK3	ABL1
EFNA5	ABL1
EFS	ABL1
EGFR	ABL1
EPB41L3	ABL1
EPS15	ABL1
ERBB2	ABL1
ERBB4	ABL1
FLNC	ABL1
FYB	ABL1
G3BP2	ABL1
GABBR1	ABL1
GNS	ABL1
GRB2	ABL1
GSTZ1	ABL1
GTF2IRD1	ABL1
GTF3A	ABL1
HNRNPR	ABL1
HOXC8	ABL1
KIFC2	ABL1
KIT	ABL1
LIG3	ABL1
LRBA	ABL1
LRP2	ABL1
LTBP2	ABL1
MAP4K1	ABL1
MED14	ABL1
MEPE	ABL1
MKI67	ABL1
MSH5	ABL1
NBEA	ABL1
NCK1	ABL1
NCKIPSD	ABL1
NEK8	ABL1
NFASC	ABL1
NOTCH3	ABL1
NTRK1	ABL1
NXPH3	ABL1
OGN	ABL1
ORC1	ABL1
OSBPL5	ABL1
P2RX7	ABL1
PAX3	ABL1
PDSS2	ABL1
PIK3R1	ABL1
PKD1	ABL1
PLCG1	ABL1
POLD1	ABL1
PPP3CA	ABL1
PRICKLE3	ABL1
PTPN4	ABL1
RAPGEF1	ABL1
RIMS1	ABL1
RIN1	ABL1
RIN3	ABL1
RTN4	ABL1
SCARF2	ABL1
SEMA7A	ABL1
SEPN1	ABL1
SF3B4	ABL1
SLC22A3	ABL1
SLC24A1	ABL1
SNX12	ABL1
SNX17	ABL1
SNX3	ABL1
SNX8	ABL1
SOS2	ABL1
SRC	ABL1
SUV39H2	ABL1
SYNJ2	ABL1
TGOLN2	ABL1
TMEM74B	ABL1
TMPO	ABL1
TRIM39	ABL1
TULP4	ABL1
UHMK1	ABL1
VPS13A	ABL1
WNK2	ABL1
BCR	ABL2
CAT	ABL2
EGFR	ABL2
EPHB2	ABL2
ERBB2	ABL2
ERBB4	ABL2
FBXO38	ABL2
GRB2	ABL2
HCK	ABL2
KIT	ABL2
MAP3K10	ABL2
NCK1	ABL2
NEDD4	ABL2
PIK3R1	ABL2
PLCG1	ABL2
RIN1	ABL2
SRC	ABL2
TPD52L1	ABL2
BEGAIN	ABLIM1
CALCOCO2	ABLIM1
GOLGA2	ABLIM1
HOOK2	ABLIM1
KCNJ12	ABLIM1
LDOC1	ABLIM1
SREBF2	ABLIM1
TRAF2	ABLIM1
TSC22D4	ABLIM1
USHBP1	ABLIM1
SREBF2	ABLIM2
SSX2IP	ABLIM3
CCDC136	ABT1
CDCA7L	ABT1
CEP70	ABT1
EMD	ABT1
CUL3	ABTB1
EEF1A2	ABTB1
SMAD2	ABTB1
SMAD9	ABTB1
CUL3	ABTB2
TXNDC11	ACAA1
LAMTOR5	ACAA2
PRKAA2	ACACB
TSG101	ACAD8
ETFA	ACADM
ETFB	ACADM
IRF7	ACADS
GPHN	ACADVL
RPSA	ACADVL
GRB2	ACAP1
IFFO1	ACAP1
NCK1	ACAP1
SRC	ACAP1
TFRC	ACAP1
ITGB3BP	ACAP3
SLC35G2	ACAP3
TAB1	ACAP3
LNX1	ACAT2
GOLGB1	ACBD3
SMURF2	ACBD3
FBF1	ACCS
UQCRB	ACCS
ADPRH	ACD
AFAP1L2	ACD
ANKMY2	ACD
BAG3	ACD
DBN1	ACD
DBNL	ACD
DCX	ACD
DPYSL3	ACD
EIF3G	ACD
EIF4B	ACD
ENO2	ACD
ENSA	ACD
HSP90AB1	ACD
IPO5	ACD
LASP1	ACD
LGALSL	ACD
LLGL1	ACD
LRRC25	ACD
NCDN	ACD
NUDC	ACD
NUDCD2	ACD
PEX5	ACD
PFKP	ACD
PGM2	ACD
POT1	ACD
RBKS	ACD
RECQL4	ACD
RPSA	ACD
SBDS	ACD
STUB1	ACD
TAGLN	ACD
TBC1D10A	ACD
TBCD	ACD
TERF2	ACD
TINF2	ACD
TOMM34	ACD
TRIM16	ACD
TUBB2A	ACD
TUBB4B	ACD
USP7	ACD
XRCC6	ACD
ZFP36L1	ACD
ZNF790	ACD
AGT	ACE
BDKRB2	ACE
COMT	ACE
AGT	ACE2
APP	ACHE
COL4A1	ACHE
COLQ	ACHE
EIF2D	ACHE
LAMA1	ACHE
AKR1C3	ACIN1
BTBD10	ACIN1
KLHL26	ACIN1
PAFAH1B2	ACIN1
RNPS1	ACIN1
SRPK2	ACIN1
YWHAG	ACIN1
GRB2	ACKR3
CCL13	ACKR4
CCL19	ACKR4
CCL2	ACKR4
CCL21	ACKR4
CDK2	ACKR4
CXCL13	ACKR4
GSK3B	ACLY
PLIN3	ACMSD
CCDC69	ACO1
CLTC	ACO1
NEB	ACO1
PXN	ACO1
RBBP6	ACOT13
ATXN1	ACOT7
POT1	ACOT7
THAP1	ACOT7
TINF2	ACOT7
UBQLN1	ACOT7
PEX5	ACOT8
REL	ACOT8
SMURF2	ACOX3
FNBP1L	ACP1
MRPL20	ACP1
SFMBT1	ACP1
EGR2	ACP5
GPC4	ACP5
MAPK9	ACP5
PDCD5	ACP5
PPP2CB	ACP5
RPA2	ACP5
SLC35F6	ACP5
SNRNP40	ACP5
SPP1	ACP5
TNFSF10	ACP5
ZBTB16	ACP5
GNG7	ACP6
SLC35F6	ACP6
GSK3B	ACSBG1
AGTRAP	ACSF2
ARL6IP1	ACSF2
CREB3	ACSF2
NR3C2	ACSL1
DSE	ACSL4
CREB3	ACSL5
UPF1	ACSS2
CCT4	ACTA2
PCYT1B	ACTA2
TMSB4X	ACTA2
ACTG1	ACTB
AIMP2	ACTB
ANXA7	ACTB
ATF7IP	ACTB
CDKN1A	ACTB
CFL1	ACTB
CFL2	ACTB
CSNK2B	ACTB
DSTN	ACTB
EP300	ACTB
FABP4	ACTB
H2AFX	ACTB
HSPA8	ACTB
KHDRBS1	ACTB
NCF1	ACTB
POT1	ACTB
PROSER2	ACTB
RCC1	ACTB
RPL10A	ACTB
SMAD9	ACTB
TINF2	ACTB
TK1	ACTB
WDYHV1	ACTB
ACTN4	ACTC1
ACTR2	ACTC1
ASH2L	ACTC1
DMTN	ACTC1
EZR	ACTC1
FSCN1	ACTC1
GAPDH	ACTC1
MPC1	ACTC1
PLEC	ACTC1
PRKCE	ACTC1
SYNE2	ACTC1
WAS	ACTC1
WIPF1	ACTC1
APOE	ACTG1
ATF7IP	ACTG1
BCAP31	ACTG1
CAP1	ACTG1
CAP2	ACTG1
CCDC22	ACTG1
CFL1	ACTG1
CFL2	ACTG1
CTBP2	ACTG1
DSTN	ACTG1
EHHADH	ACTG1
FHOD1	ACTG1
GIT2	ACTG1
GSN	ACTG1
ITGB3BP	ACTG1
MAPK6	ACTG1
NCF1	ACTG1
PFN2	ACTG1
PPP1R9A	ACTG1
PRSS23	ACTG1
PSEN2	ACTG1
RPS6KA5	ACTG1
ST3GAL3	ACTG1
TMSB4X	ACTG1
TNIK	ACTG1
TUBA8	ACTG1
VASP	ACTG1
WASF1	ACTG1
WDYHV1	ACTG1
ARHGDIA	ACTL6A
EWSR1	ACTL6A
FLII	ACTL6A
MRGBP	ACTL6A
MYC	ACTL6A
POLR2A	ACTL6A
RUVBL1	ACTL6A
RUVBL2	ACTL6A
SMARCA4	ACTL6A
TRRAP	ACTL6A
COL4A3BP	ACTL8
APC	ACTN1
ATXN2	ACTN1
ATXN7	ACTN1
CACNA1A	ACTN1
CAMK2A	ACTN1
CDK5	ACTN1
COIL	ACTN1
CTNNA1	ACTN1
EPM2AIP1	ACTN1
FBP1	ACTN1
FXN	ACTN1
GFI1B	ACTN1
GIT2	ACTN1
GTF2H1	ACTN1
KAT2B	ACTN1
KCTD6	ACTN1
KPNA2	ACTN1
MED14	ACTN1
MICALL2	ACTN1
MYOZ1	ACTN1
MYOZ2	ACTN1
NCOA1	ACTN1
NR1H3	ACTN1
NUMBL	ACTN1
OAS1	ACTN1
PALLD	ACTN1
PDHX	ACTN1
PDLIM1	ACTN1
PDLIM5	ACTN1
PIAS4	ACTN1
PKN1	ACTN1
PSEN1	ACTN1
PSMA1	ACTN1
RPS27	ACTN1
TES	ACTN1
TTN	ACTN1
VCL	ACTN1
XRCC4	ACTN1
ZYX	ACTN1
ADAM12	ACTN2
AKTIP	ACTN2
APPL1	ACTN2
ASH2L	ACTN2
ATXN2	ACTN2
ATXN7	ACTN2
BRMS1L	ACTN2
COIL	ACTN2
DLG1	ACTN2
DLG4	ACTN2
DYSF	ACTN2
ITGB3BP	ACTN2
KAT2B	ACTN2
KCNA4	ACTN2
LDB3	ACTN2
MAST2	ACTN2
MED14	ACTN2
MICALL2	ACTN2
MYBPC2	ACTN2
MYOM2	ACTN2
MYOZ1	ACTN2
MYOZ2	ACTN2
NCOA1	ACTN2
NCOR1	ACTN2
NOS3	ACTN2
PDLIM3	ACTN2
RPL35	ACTN2
SELE	ACTN2
SNAI1	ACTN2
SNAPIN	ACTN2
SNW1	ACTN2
SP100	ACTN2
TTN	ACTN2
TUBA4A	ACTN2
TULP3	ACTN2
ZNF446	ACTN2
ATXN7	ACTN4
COIL	ACTN4
EGFR	ACTN4
KPNA2	ACTN4
LRRC7	ACTN4
MAGI1	ACTN4
MAPK7	ACTN4
MYOZ1	ACTN4
MYOZ2	ACTN4
NOS3	ACTN4
PDLIM1	ACTN4
POT1	ACTN4
PTPN11	ACTN4
PTPN6	ACTN4
RPS27	ACTN4
SACS	ACTN4
SLC9A3R2	ACTN4
STAT1	ACTN4
TRIM3	ACTN4
TXN	ACTN4
NAGK	ACTR10
DCTN4	ACTR1A
SPTBN1	ACTR1A
SPTBN2	ACTR1A
CHD3	ACTR1B
CSNK2B	ACTR1B
MAPK6	ACTR1B
TK1	ACTR1B
ZDHHC17	ACTR1B
ACTR3	ACTR2
ARPC1B	ACTR2
ARPC4	ACTR2
ARPC5	ACTR2
HCLS1	ACTR2
WASF1	ACTR2
WASF2	ACTR2
ARPC2	ACTR3
ARPC3	ACTR3
ARPC4	ACTR3
CDC42	ACTR3
WASF2	ACTR3
WASF3	ACTR3
CSNK2B	ACTR5
AJUBA	ACVR1
AP2B1	ACVR1
ARL13B	ACVR1
BMP2	ACVR1
BMPR2	ACVR1
CDK14	ACVR1
CHN1	ACVR1
DCAF6	ACVR1
DUSP13	ACVR1
ENG	ACVR1
FANCL	ACVR1
FBXO30	ACVR1
FBXO44	ACVR1
FCHO1	ACVR1
FGD6	ACVR1
FKBP1A	ACVR1
FKBP4	ACVR1
FNTA	ACVR1
GDF5	ACVR1
IKBKB	ACVR1
ILKAP	ACVR1
INHBA	ACVR1
INHBB	ACVR1
NAA20	ACVR1
NEK8	ACVR1
NKIRAS1	ACVR1
NRAS	ACVR1
NUAK2	ACVR1
PAK1	ACVR1
PLEK	ACVR1
PLEKHB1	ACVR1
PLEKHJ1	ACVR1
RAB25	ACVR1
RAB33B	ACVR1
RAB3B	ACVR1
RAB6B	ACVR1
RAP2A	ACVR1
RASD2	ACVR1
RASL12	ACVR1
RHEBL1	ACVR1
RHOBTB1	ACVR1
RHOD	ACVR1
RHOJ	ACVR1
RPS27A	ACVR1
RRAS2	ACVR1
SMAD1	ACVR1
SMAD5	ACVR1
SOCS6	ACVR1
SQSTM1	ACVR1
STAT1	ACVR1
STX8	ACVR1
TGFBR1	ACVR1
TTC17	ACVR1
TTC27	ACVR1
UBA52	ACVR1
UBE2E3	ACVR1
UBXN1	ACVR1
UHMK1	ACVR1
USP21	ACVR1
USP39	ACVR1
VEPH1	ACVR1
WDR61	ACVR1
BAG6	ACVR1B
FKBP1A	ACVR1B
INHBA	ACVR1B
INHBB	ACVR1B
OS9	ACVR1B
PRKACB	ACVR1B
RXRA	ACVR1B
SMAD4	ACVR1B
SMAD7	ACVR1B
SNX1	ACVR1B
INHBB	ACVR1C
ACVRL1	ACVR2A
BMP2	ACVR2A
BMP6	ACVR2A
ENG	ACVR2A
GDF5	ACVR2A
INHBA	ACVR2A
INHBB	ACVR2A
MAGI2	ACVR2A
SYNJ2BP	ACVR2A
TGFBR3	ACVR2A
ENG	ACVRL1
TGFB1	ACVRL1
TGFB3	ACVRL1
TGFBR1	ACVRL1
TGFBR2	ACVRL1
ASPA	ACY3
GORASP2	ACY3
LNX1	ACY3
MAP3K8	ACY3
NOTCH2NL	ACY3
PIAS2	ACY3
PLEKHF2	ACY3
PMM2	ACY3
RARG	ACY3
RRAS	ACY3
DPP4	ADA
DRD1	ADA
GRB2	ADA
NR3C1	ADA
PIAS2	ADA
SGCD	ADA
TERF2IP	ADA
TINF2	ADA
GRB2	ADAM12
IGFBP3	ADAM12
IGFBP5	ADAM12
PIK3R1	ADAM12
SRC	ADAM12
FHL3	ADAM15
FYN	ADAM15
GRB2	ADAM15
HCK	ADAM15
LCK	ADAM15
MAD2L2	ADAM15
NCK1	ADAM15
NUP62	ADAM15
PACSIN3	ADAM15
RBPMS	ADAM15
SH3PXD2A	ADAM15
SNX9	ADAM15
SP4	ADAM15
SRC	ADAM15
TRIP13	ADAM15
DLG1	ADAM17
MAD2L1	ADAM17
NOTCH1	ADAM17
TIMP3	ADAM17
TNF	ADAM17
EPS8	ADAM22
RAC2	ADAM22
YWHAB	ADAM22
YWHAZ	ADAM22
MAD2L2	ADAM9
PRKCD	ADAM9
SNX9	ADAM9
ANXA7	ADAMTS10
CDKN1A	ADAMTS10
HMGCL	ADAMTS10
LAMTOR3	ADAMTS10
PCYT2	ADAMTS10
TK1	ADAMTS10
COMP	ADAMTS12
MEOX2	ADAMTS12
MYL6	ADAMTS12
YTHDC1	ADAMTS4
ZBTB16	ADAMTS4
TIMP3	ADAMTS5
LIMS1	ADAMTS9
FBLN1	ADAMTSL2
NECAB2	ADAMTSL2
KRT40	ADAMTSL3
MDFI	ADAMTSL3
NOTCH2NL	ADAMTSL3
APOL6	ADAMTSL4
ASPSCR1	ADAMTSL4
CHCHD2	ADAMTSL4
COL8A1	ADAMTSL4
DIP2A	ADAMTSL4
DNPEP	ADAMTSL4
EIF4E2	ADAMTSL4
FAH	ADAMTSL4
FARS2	ADAMTSL4
FBLN1	ADAMTSL4
FBXW5	ADAMTSL4
FHL3	ADAMTSL4
FKBP1B	ADAMTSL4
FRS3	ADAMTSL4
GATA2	ADAMTSL4
GIP	ADAMTSL4
GLRX3	ADAMTSL4
GNE	ADAMTSL4
HGF	ADAMTSL4
LMO2	ADAMTSL4
LONRF1	ADAMTSL4
MAPKBP1	ADAMTSL4
MID2	ADAMTSL4
MORN3	ADAMTSL4
NTN4	ADAMTSL4
PID1	ADAMTSL4
PIN1	ADAMTSL4
PLSCR1	ADAMTSL4
PTGER3	ADAMTSL4
RCHY1	ADAMTSL4
RHOJ	ADAMTSL4
SLC6A20	ADAMTSL4
SMARCC1	ADAMTSL4
SORBS3	ADAMTSL4
SPINK2	ADAMTSL4
SPRY2	ADAMTSL4
STK16	ADAMTSL4
SUSD6	ADAMTSL4
TCEA2	ADAMTSL4
TMEM150A	ADAMTSL4
TOP3B	ADAMTSL4
TRIM42	ADAMTSL4
TRIP6	ADAMTSL4
TSSK3	ADAMTSL4
TUBGCP4	ADAMTSL4
ZNF417	ADAMTSL4
ZNF587	ADAMTSL4
ANP32A	ADAP1
CSNK1A1	ADAP1
DVL3	ADAP1
GADD45A	ADAP1
GOLGA2	ADAP1
GSK3B	ADAP1
KIF13B	ADAP1
NCL	ADAP1
PRKCA	ADAP1
PRKCZ	ADAP1
PRKD1	ADAP1
PSME3	ADAP1
PURA	ADAP1
RPS9	ADAP1
SDCBP2	ADAP1
SRSF2	ADAP1
TGM2	ADAR
XPO1	ADAR
NAV2	ADAT2
THRB	ADAT3
EXOC5	ADCK1
RAB1A	ADCK1
AGTRAP	ADCK3
RABAC1	ADCK3
REEP6	ADCK3
TFIP11	ADCK3
TMEM159	ADCK3
HSPA6	ADCK5
NOTCH2NL	ADCK5
RHOD	ADCK5
PTGIR	ADCY10
TRIM54	ADCY4
GNAI1	ADCY5
PRKCA	ADCY5
PRKCZ	ADCY5
RGS2	ADCY5
ATXN1	ADCY6
CHRNA7	ADCY6
BUD31	ADCY7
PLSCR1	ADCY7
XRCC6	ADCY7
ADD2	ADD1
CSNK2B	ADD1
GEMIN7	ADD1
HMG20A	ADD1
HSPH1	ADD1
ID2	ADD1
MAP1LC3B	ADD1
PRKCD	ADD1
SPTA1	ADD1
TK1	ADD1
ZDHHC17	ADD1
PRKACA	ADD2
PRKCD	ADD2
ATXN1	ADD3
CSNK2A2	ADH1A
HADH	ADH1A
GNB2L1	ADH1B
IRAK3	ADH1B
PDE4DIP	ADH1B
PML	ADH1B
SERPINA3	ADH1B
RPL35	ADH4
ARNT	ADH5
CHD3	ADH5
CSNK2B	ADH5
PQLC1	ADH5
PRDX1	ADH5
VTN	ADH5
APPL1	ADIPOR1
DPH3	ADIPOR1
NAA20	ADIPOR1
NFKBIL1	ADIPOR1
LSM1	ADIPOR2
FICD	ADK
SRD5A3	ADK
CALCRL	ADM
EDN1	ADM
CDC27	ADNP
MAP1LC3B	ADNP
PLCG1	ADNP
NFYC	ADNP2
TADA3	ADPGK
TCAP	ADPGK
UBQLN4	ADPGK
TFCP2	ADPRH
FRA10AC1	ADPRHL2
HEXDC	ADPRHL2
PPP1R9B	ADRA1A
GNA11	ADRA1B
STAT1	ADRA1B
SNTA1	ADRA1D
SNTB1	ADRA1D
SNTB2	ADRA1D
GNAI2	ADRA2A
GNAO1	ADRA2A
EIF2B1	ADRA2C
GNAO1	ADRA2C
YWHAZ	ADRA2C
AKAP12	ADRB2
ARRB2	ADRB2
GNA15	ADRB2
GRK6	ADRB2
NEDD4	ADRB2
SLC9A3R1	ADRB2
SLC9A3R2	ADRB2
SRC	ADRB2
AGTR1	ADRBK1
AKAP12	ADRBK1
ARRB1	ADRBK1
CCR4	ADRBK1
CSNK2B	ADRBK1
EPHA2	ADRBK1
FPR1	ADRBK1
GIT1	ADRBK1
GIT2	ADRBK1
GNAQ	ADRBK1
MAPK3	ADRBK1
MDM2	ADRBK1
NCS1	ADRBK1
PDC	ADRBK1
PDCL	ADRBK1
PIK3CG	ADRBK1
PRKCB	ADRBK1
RPLP2	ADRBK1
SNCA	ADRBK1
SRC	ADRBK1
CCR4	ADRBK2
CXCR4	ADRBK2
GIT1	ADRBK2
HBP1	ADRM1
PSMC4	ADRM1
PSMD1	ADRM1
PSMD14	ADRM1
PSMD4	ADRM1
RAD23A	ADRM1
RAD23B	ADRM1
RPN1	ADRM1
RPN2	ADRM1
UBA52	ADRM1
UBC	ADRM1
UBQLN1	ADRM1
UBQLN2	ADRM1
UCHL5	ADRM1
NOV	ADSL
AZIN1	ADSSL1
LYAR	ADSSL1
CREB3	ADTRP
VTN	ADTRP
GRB2	AEBP1
EED	AEBP2
HMBOX1	AEBP2
JMJD6	AEBP2
LDOC1	AEBP2
RBBP4	AEBP2
SUZ12	AEBP2
EMD	AEN
EXOSC8	AEN
GNPTAB	AEN
HOMEZ	AEN
IKZF1	AEN
KHDRBS2	AEN
KRT40	AEN
MBNL1	AEN
MID2	AEN
MTUS2	AEN
PDE4DIP	AEN
PHC2	AEN
RPGRIP1	AEN
SSX2IP	AEN
TRIM27	AEN
TRIM41	AEN
ZBTB43	AEN
ZBTB8A	AEN
ZNF317	AEN
ZNF473	AEN
ARHGAP32	AES
ATN1	AES
BAHD1	AES
BCL6	AES
BHLHE40	AES
BYSL	AES
CALCOCO2	AES
CCDC57	AES
CCNK	AES
CPSF7	AES
CRACR2A	AES
CRX	AES
CTAGE5	AES
DDX6	AES
DIP2A	AES
EAF1	AES
EIF4E2	AES
FAM124A	AES
FBF1	AES
FOXP2	AES
FRS3	AES
GFI1B	AES
GOLGA2	AES
GORASP2	AES
GRB2	AES
HNRNPF	AES
HOMEZ	AES
KANK2	AES
KIFC3	AES
KRT40	AES
L3MBTL2	AES
LDOC1	AES
LMO2	AES
LMO4	AES
LSM2	AES
MAGOHB	AES
MAPK14	AES
MBNL1	AES
MED31	AES
MED4	AES
MFAP1	AES
MLX	AES
MORF4L2	AES
MTUS2	AES
NAB2	AES
NCDN	AES
NEK6	AES
NOTCH2NL	AES
NUDT22	AES
OLIG3	AES
OSGIN1	AES
PARVG	AES
PCID2	AES
PPP1R16A	AES
PRKAA1	AES
PRKAA2	AES
PRPF31	AES
QARS	AES
RBM10	AES
RBPMS	AES
REL	AES
RFX6	AES
RNF31	AES
RPL18A	AES
SCNM1	AES
SDCBP	AES
SKIL	AES
SMAD3	AES
SNCAIP	AES
SNRPC	AES
SRPK2	AES
STK16	AES
STX11	AES
TBX3	AES
TCF4	AES
TMCC2	AES
TRAF1	AES
TRAF2	AES
TRIM27	AES
TSC22D4	AES
TSSK3	AES
U2AF2	AES
UBXN11	AES
VPS37B	AES
VPS37C	AES
ZBTB24	AES
ZGPAT	AES
ZNF576	AES
PRKCA	AFAP1
PRKCD	AFAP1
PRKCE	AFAP1
PRKCG	AFAP1
PRKCZ	AFAP1
SRC	AFAP1
GADD45G	AFAP1L1
POT1	AFAP1L2
TERF2	AFAP1L2
TINF2	AFAP1L2
MLLT1	AFF1
MLLT3	AFF1
SMAD9	AFF1
AP2B1	AFF4
CCNT1	AFF4
CDK9	AFF4
GOLGA2	AFF4
MLLT1	AFF4
MTUS2	AFF4
TRAF2	AFF4
MAPK8IP2	AFG3L2
PHC2	AFG3L2
RAC2	AFG3L2
AP4S1	AFP
EHD4	AFP
GNB1	AFP
MED27	AFP
PHB2	AFP
PIDD1	AFP
PSMB7	AFP
SGSM2	AFP
STAT5B	AFTPH
UBE3A	AFTPH
IGF2R	AGA
GRB7	AGAP1
TK1	AGAP1
EPB41L1	AGAP2
PIK3R1	AGAP2
GRB2	AGER
HMGB1	AGER
NCK1	AGER
S100A1	AGER
S100A12	AGER
S100P	AGER
APC	AGFG1
EPS15	AGFG1
ITSN1	AGFG1
POLE2	AGFG1
EPS15	AGFG2
ITSN1	AGFG2
BLOC1S6	AGGF1
CCDC85B	AGGF1
CHERP	AGGF1
SNRPC	AGGF1
TOE1	AGGF1
HCK	AGK
PDLIM1	AGK
SNX4	AGK
APPL1	AGL
AGO2	AGO1
DICER1	AGO1
KHDRBS1	AGO1
RELA	AGO1
DDX20	AGO2
DICER1	AGO2
PFKP	AGO2
TARBP2	AGO2
ATP4B	AGO3
BDNF	AGO3
MEOX2	AGPAT1
ANKRD28	AGPAT2
GMPS	AGPAT2
PHF11	AGPAT2
PHRF1	AGPAT2
SLC23A2	AGPAT2
CREB3	AGPAT3
REL	AGPAT4
UBQLN1	AGPAT5
GFI1B	AGPAT6
GNPAT	AGPS
GORASP1	AGPS
ATN1	AGRN
ATXN7	AGRN
CACNA1A	AGRN
GFI1B	AGRN
AGTR1	AGT
ANPEP	AGT
CTSG	AGT
DNPEP	AGT
ENPEP	AGT
EWSR1	AGT
GRB2	AGT
GSDMB	AGT
ITSN2	AGT
MEP1A	AGT
PRCP	AGT
PRG2	AGT
CBY1	AGTPBP1
CYCS	AGTPBP1
ENO1	AGTPBP1
NYNRIN	AGTPBP1
PPFIA1	AGTPBP1
PYGM	AGTPBP1
TNIK	AGTPBP1
ARRB1	AGTR1
ARRB2	AGTR1
BDKRB2	AGTR1
GRK5	AGTR1
JAK2	AGTR1
NOS3	AGTR1
RAB5A	AGTR1
RAF1	AGTR1
ALDH18A1	AGTRAP
AP3M1	AGTRAP
ARAF	AGTRAP
ARFIP2	AGTRAP
ARHGAP1	AGTRAP
CAPNS1	AGTRAP
DDA1	AGTRAP
DDX55	AGTRAP
FAM114A1	AGTRAP
FAM160A2	AGTRAP
FARS2	AGTRAP
FASTKD3	AGTRAP
FATE1	AGTRAP
GABARAPL2	AGTRAP
GDNF	AGTRAP
GTF3C1	AGTRAP
HARS2	AGTRAP
HMGB1	AGTRAP
HSCB	AGTRAP
HSPA4	AGTRAP
ISCU	AGTRAP
LMO2	AGTRAP
LNX1	AGTRAP
MCEE	AGTRAP
MIEF1	AGTRAP
MIEF2	AGTRAP
MTERF3	AGTRAP
MUTYH	AGTRAP
NDRG4	AGTRAP
NFU1	AGTRAP
NFYB	AGTRAP
NKG7	AGTRAP
PBX3	AGTRAP
PCTP	AGTRAP
PDHX	AGTRAP
PITPNC1	AGTRAP
PTPN9	AGTRAP
RMDN2	AGTRAP
SENP2	AGTRAP
SNX1	AGTRAP
SPG21	AGTRAP
TBRG4	AGTRAP
TCEANC2	AGTRAP
TFAM	AGTRAP
TMEM14B	AGTRAP
TPD52L3	AGTRAP
TUBA1B	AGTRAP
TXN2	AGTRAP
UBE2I	AGTRAP
ZNF391	AGTRAP
CYP2E1	AGXT2
ANKRD40	AHCY
APPBP2	AHCY
POT1	AHCY
PXN	AHCY
BID	AHCYL1
CDKN2C	AHCYL1
GEM	AHCYL1
MEOX2	AHCYL1
PPL	AHCYL1
PSMD9	AHCYL1
ATXN1	AHDC1
ITSN2	AHDC1
ZDHHC17	AHDC1
NOL9	AHNAK
POT1	AHNAK
S100A10	AHNAK
GABARAPL1	AHNAK2
GABARAPL2	AHNAK2
AIP	AHR
ARNT	AHR
ARNTL	AHR
CCNT1	AHR
DAP3	AHR
EP300	AHR
GTF2F2	AHR
NCOA1	AHR
NCOA2	AHR
NCOR2	AHR
NEDD8	AHR
NR2F1	AHR
PTGES3	AHR
RB1	AHR
RELA	AHR
SMARCA4	AHR
TBP	AHR
XPO1	AHR
ARNT	AHRR
GCH1	AHSA1
MEOX2	AHSA2
FAM118A	AIDA
LNX1	AIDA
PLEKHF2	AIDA
ZDHHC17	AIDA
HSPA1B	AIFM1
NOA1	AIFM1
SETDB1	AIFM1
STC2	AIFM1
TSC22D4	AIFM1
WWC1	AIFM1
APPBP2	AIM2
AIMP2	AIMP1
MAPK14	AIMP1
RARS	AIMP1
TSNAX	AIMP1
BCAS2	AIMP2
BLOC1S4	AIMP2
BYSL	AIMP2
CEP126	AIMP2
CHD3	AIMP2
DARS	AIMP2
DEAF1	AIMP2
DSN1	AIMP2
EPRS	AIMP2
EPS8	AIMP2
FHL3	AIMP2
FUBP1	AIMP2
GYS1	AIMP2
ICE1	AIMP2
KARS	AIMP2
KDR	AIMP2
KLC2	AIMP2
LMO2	AIMP2
LMO3	AIMP2
LNX1	AIMP2
MATR3	AIMP2
MIS18A	AIMP2
NDEL1	AIMP2
NECAB2	AIMP2
NGFRAP1	AIMP2
PARK2	AIMP2
PCMT1	AIMP2
PLEKHF2	AIMP2
PPP2R1A	AIMP2
PRKAA2	AIMP2
PSME1	AIMP2
QARS	AIMP2
TANK	AIMP2
TERF2IP	AIMP2
TFIP11	AIMP2
TRMT2A	AIMP2
ZC3H12A	AIMP2
ZGPAT	AIMP2
ARNT	AIP
PTGES3	AIP
TOMM20	AIP
GFI1B	AJUBA
FHL2	AK1
TERF2IP	AK1
TINF2	AK1
APPBP2	AK3
DAPK3	AK3
ZDHHC17	AK3
CPNE6	AK5
NUCKS1	AK5
RNF114	AK5
STRN4	AK5
TRIM46	AK5
UGDH	AK5
COIL	AK6
DRAP1	AK6
FBLN1	AK6
GALNT6	AK6
KPNA1	AK6
KPNA6	AK6
LAMTOR5	AK6
NDRG1	AK6
RBM48	AK6
RNF138	AK6
RPS14	AK6
TAF6L	AK6
UBA1	AK6
ALKBH3	AK8
CCDC102B	AK8
HAUS1	AK8
MCM7	AK8
MID1IP1	AK8
RBM39	AK8
UBE2Z	AK8
ZMAT2	AK8
PEA15	AK9
DYSF	AKAP1
MYCBP	AKAP1
PRKAR1A	AKAP1
PRKAR1B	AKAP1
PRKAR2A	AKAP1
PRKAR2B	AKAP1
PRKAR1A	AKAP10
PRKAR2A	AKAP10
PRKAR2B	AKAP10
SLC9A3R1	AKAP10
GSK3B	AKAP11
PPP1CA	AKAP11
PPP1CC	AKAP11
PRKAR1A	AKAP11
PRKAR2A	AKAP11
PRKAR2B	AKAP11
FHL1	AKAP12
PRKAR2A	AKAP12
PRKCA	AKAP12
CTNNAL1	AKAP13
GNAQ	AKAP13
PRKAR2A	AKAP13
RANBP2	AKAP13
RXRB	AKAP13
THRA	AKAP13
YWHAG	AKAP13
YWHAZ	AKAP13
DLG1	AKAP5
DLG4	AKAP5
IQGAP1	AKAP5
KCNJ2	AKAP5
PPP3CA	AKAP5
PRKAR2A	AKAP5
PRKAR2B	AKAP5
PRKCA	AKAP5
CDC5L	AKAP6
DTNBP1	AKAP6
GRB2	AKAP6
NCK1	AKAP6
OPTN	AKAP6
PIK3R1	AKAP6
PRKAR2A	AKAP6
SRC	AKAP6
CEP76	AKAP7
PRKAR2B	AKAP7
SPA17	AKAP7
CCND1	AKAP8
CCND2	AKAP8
CCND3	AKAP8
DDX5	AKAP8
MCM2	AKAP8
PRKAR2A	AKAP8
DHX9	AKAP8L
TMPO	AKAP8L
BLZF1	AKAP9
CDC5L	AKAP9
HNRNPM	AKAP9
KDM1A	AKAP9
MAGED1	AKAP9
PRDM14	AKAP9
SAMD3	AKAP9
SUV39H2	AKAP9
TDP2	AKAP9
THAP1	AKAP9
TNIK	AKAP9
TULP3	AKAP9
USHBP1	AKAP9
USO1	AKAP9
MAPK13	AKIP1
CCDC85B	AKIRIN2
LNX1	AKIRIN2
SPG21	AKIRIN2
EXOSC4	AKR1A1
TERF2IP	AKR1A1
SMAD1	AKR1B1
TERF2IP	AKR1B10
COMMD8	AKR1C1
MAPK3	AKR1C1
PTPN3	AKR1C1
LAMTOR5	AKR1C2
LRIF1	AKR1C3
RIF1	AKR1C3
UBE2W	AKR1C3
ZHX1	AKR1C3
AKTIP	AKT1
APPL1	AKT1
ASXL1	AKT1
ATXN1	AKT1
BAD	AKT1
BCL10	AKT1
BPGM	AKT1
BRAF	AKT1
BRCA1	AKT1
CASP3	AKT1
CCDC88A	AKT1
CDKN1A	AKT1
CDKN1B	AKT1
CHUK	AKT1
COMMD1	AKT1
CTNNB1	AKT1
DCTN1	AKT1
DNAJB1	AKT1
EGFR	AKT1
EIF4EBP1	AKT1
EP300	AKT1
FOXO1	AKT1
FOXO3	AKT1
FOXO4	AKT1
GAB2	AKT1
GRB10	AKT1
GSK3A	AKT1
GSK3B	AKT1
HTT	AKT1
IKBKB	AKT1
IMPDH2	AKT1
IRAK1	AKT1
IRS1	AKT1
KRT10	AKT1
MAP2K4	AKT1
MAP3K11	AKT1
MAP3K8	AKT1
MAPK14	AKT1
MAPK8IP1	AKT1
MAPKAP1	AKT1
MAPKAPK2	AKT1
MAPT	AKT1
MDM2	AKT1
MST1R	AKT1
MTOR	AKT1
MXD1	AKT1
NCF1	AKT1
NEDD4	AKT1
NOS3	AKT1
NR4A1	AKT1
PDPK1	AKT1
PI4K2B	AKT1
PIK3R1	AKT1
PKN2	AKT1
PPL	AKT1
PPM1A	AKT1
PPP1CA	AKT1
PPP2CA	AKT1
PPP2R4	AKT1
PRG2	AKT1
PRKCQ	AKT1
PRKCZ	AKT1
PTEN	AKT1
PTPN1	AKT1
RAF1	AKT1
RARA	AKT1
RICTOR	AKT1
RPS6KB1	AKT1
SKP2	AKT1
SMAD2	AKT1
SMAD4	AKT1
SRC	AKT1
STK3	AKT1
STK4	AKT1
TCL1A	AKT1
TERF2IP	AKT1
THEM4	AKT1
TNFSF11	AKT1
TSC1	AKT1
TSC2	AKT1
XIAP	AKT1
YBX1	AKT1
YWHAZ	AKT1
ZHX1	AKT1
GSK3B	AKT2
NAMPT	AKT2
POFUT1	AKT2
POLR1B	AKT2
SH3RF1	AKT2
SNX27	AKT2
SORBS2	AKT2
STEAP4	AKT2
TCL1A	AKT2
TMED2	AKT2
ZFP36L1	AKT2
CDC37	AKT3
NEDD4	AKT3
PDPK1	AKT3
PRKCZ	AKT3
TCL1A	AKT3
ASS1	AKTIP
CENPN	AKTIP
CEP126	AKTIP
CTBP2	AKTIP
DMXL2	AKTIP
DZIP3	AKTIP
EMID1	AKTIP
EXOC7	AKTIP
GTF3C1	AKTIP
HOOK2	AKTIP
HOOK3	AKTIP
IMMT	AKTIP
MAP3K7	AKTIP
2015-03-05	AKTIP
MTPN	AKTIP
NEB	AKTIP
PDE4DIP	AKTIP
PDPK1	AKTIP
POLA2	AKTIP
RASGRF2	AKTIP
RPA1	AKTIP
TRIM23	AKTIP
TRIM41	AKTIP
UTP14A	AKTIP
YBEY	AKTIP
BCL7A	ALAS1
CCHCR1	ALAS1
CDC73	ALAS1
CDK5	ALAS1
CDKN1A	ALAS1
CERK	ALAS1
DUSP19	ALAS1
EP400	ALAS1
FAM127C	ALAS1
GNL3L	ALAS1
LONRF1	ALAS1
MTFR2	ALAS1
PIK3CB	ALAS1
PLAU	ALAS1
POLDIP2	ALAS1
PPL	ALAS1
RAP1B	ALAS1
SH2D4A	ALAS1
SNX20	ALAS1
TCEA2	ALAS1
TK1	ALAS1
TMSB10	ALAS1
TMSB4X	ALAS1
TTC23	ALAS1
USP20	ALAS1
WIPF1	ALAS1
ZFYVE26	ALAS1
ZMAT1	ALAS1
ZNF175	ALAS1
GRB2	ALAS2
APOE	ALB
B2M	ALB
CUBN	ALB
FCGRT	ALB
HNF1A	ALB
IMMT	ALB
NR5A2	ALB
PFDN1	ALB
PON1	ALB
RBP4	ALB
SRGN	ALB
TK1	ALB
ART3	ALCAM
CD6	ALCAM
ALDH2	ALDH1A1
NUPR1	ALDH1A1
POT1	ALDH1A1
UBE2D4	ALDH1A2
EXOSC10	ALDH1B1
XRN2	ALDH1B1
CRMP1	ALDH2
FAM45A	ALDH2
HSPD1	ALDH2
HSPE1	ALDH2
IGSF21	ALDH2
ITGB3BP	ALDH2
RPL13A	ALDH2
SLC35F6	ALDH2
UNC119	ALDH2
POT1	ALDH3A1
SRF	ALDH3A1
KRT40	ALDH3B1
NOTCH2NL	ALDH3B1
LMO2	ALDH6A1
EPS8	ALDH7A1
RECQL5	ALDH7A1
ALDOC	ALDOA
BCAT2	ALDOA
CACNA1A	ALDOA
ENO3	ALDOA
GALNT6	ALDOA
PIAS4	ALDOA
XRN1	ALDOA
LNX1	ALDOC
MAP2K3	ALDOC
SQLE	ALDOC
PRDX4	ALG12
RPL13A	ALG12
ATN1	ALG13
MAPKBP1	ALG13
RERE	ALG13
CREB3	ALG3
NAE1	ALG8
RPS6KA5	ALG8
H2AFX	ALG9
FRS3	ALK
IRS1	ALK
PTN	ALK
PTPRB	ALK
PTPRJ	ALK
SHC1	ALK
GLRX3	ALKBH3
GOLGA2	ALKBH3
IKZF1	ALKBH3
LNX1	ALKBH3
ZDHHC17	ALKBH3
DTX2	ALKBH4
TRAF4	ALKBH4
ITGB4	ALOX12
ALOX5AP	ALOX5
CEP57L1	ALOX5
CEP63	ALOX5
COTL1	ALOX5
DICER1	ALOX5
GRB2	ALOX5
MAD1L1	ALOX5
MAPKAPK2	ALOX5
MEOX1	ALOX5
REL	ALOX5
CLIC1	ALOX5AP
PIK3R1	ALS2CR12
SRC	ALS2CR12
STK16	ALS2CR12
TCL1A	ALS2CR12
TXNDC5	ALS2CR12
IPO13	ALX1
DDX39B	ALYREF
MAGOH	ALYREF
UPF3A	ALYREF
BECN1	AMBRA1
GNPDA2	AMDHD2
TRIP13	AMDHD2
CRMP1	AMFR
GPI	AMFR
HERPUD1	AMFR
TOM1L1	AMFR
UBC	AMFR
UBE2D1	AMFR
UBE2D2	AMFR
UBE2D3	AMFR
UBE2D4	AMFR
UBE2G2	AMFR
UBE2N	AMFR
UBE2T	AMFR
UBE2W	AMFR
VCP	AMFR
CACNA1A	AMIGO2
BLZF1	AMOTL2
BRMS1L	AMOTL2
CCHCR1	AMOTL2
CDR2	AMOTL2
DDIT3	AMOTL2
DYNLL1	AMOTL2
EIF4E2	AMOTL2
FAM184A	AMOTL2
FXR2	AMOTL2
GCC1	AMOTL2
GNG11	AMOTL2
GNG5	AMOTL2
GOLGA2	AMOTL2
GSTM5	AMOTL2
LMO4	AMOTL2
MAD1L1	AMOTL2
MAGOHB	AMOTL2
MFAP1	AMOTL2
MPP1	AMOTL2
MTMR6	AMOTL2
NDC80	AMOTL2
NFIL3	AMOTL2
PSMC3	AMOTL2
RAD51D	AMOTL2
RALBP1	AMOTL2
RNF20	AMOTL2
RNF40	AMOTL2
SH3RF2	AMOTL2
SMARCE1	AMOTL2
SP100	AMOTL2
SPAG5	AMOTL2
THRA	AMOTL2
TMCC2	AMOTL2
TRAF2	AMOTL2
TRIM27	AMOTL2
WDYHV1	AMOTL2
ZBED1	AMOTL2
ZGPAT	AMOTL2
CCNDBP1	AMPD2
POT1	AMPD2
ANAPC11	ANAPC10
CDC16	ANAPC10
CDC20	ANAPC10
CDC23	ANAPC10
CDC27	ANAPC10
SMAD2	ANAPC10
ANAPC2	ANAPC11
CAPN11	ANAPC11
CDC16	ANAPC11
MLKL	ANAPC11
PTTG1	ANAPC11
RNF111	ANAPC11
TRIM65	ANAPC11
UBC	ANAPC11
UBE2C	ANAPC11
UBE2U	ANAPC11
ZAP70	ANAPC11
CDC23	ANAPC13
ANAPC7	ANAPC2
CCNB1	ANAPC2
CDC20	ANAPC2
CDC26	ANAPC2
CDC27	ANAPC2
FZR1	ANAPC2
MAD2L1	ANAPC2
PTTG1	ANAPC2
SMAD2	ANAPC2
UBE2C	ANAPC2
UFD1L	ANAPC2
CCNB1	ANAPC4
PTTG1	ANAPC4
BACH1	ANAPC5
CCNB1	ANAPC5
MAPK6	ANAPC5
PTTG1	ANAPC5
SMURF1	ANAPC5
SMURF2	ANAPC5
TGFBR1	ANAPC5
ZBTB16	ANAPC5
BUB1B	ANAPC7
CDC16	ANAPC7
CDC20	ANAPC7
CDC27	ANAPC7
ANGPT2	ANGPT1
TEK	ANGPT1
ANXA7	ANGPT2
CDKN1A	ANGPT2
CSNK2B	ANGPT2
TEK	ANGPT2
NR2F6	ANGPTL1
XRN1	ANGPTL6
OBSCN	ANK1
SLC4A3	ANK1
SPTAN1	ANK1
TIAM1	ANK1
ANKRD28	ANK2
DNAJB5	ANK2
GRB2	ANK2
NCK1	ANK2
NDEL1	ANK2
NRCAM	ANK2
OBSCN	ANK2
SIGMAR1	ANK2
TNIK	ANK2
JMJD6	ANKEF1
KDM1A	ANKEF1
SSBP3	ANKEF1
ANKRD28	ANKFY1
APOE	ANKH
RPSA	ANKH
ATXN1	ANKHD1
NFKBIE	ANKHD1
YWHAE	ANKHD1
YWHAG	ANKHD1
ZNF346	ANKHD1
KPNA2	ANKIB1
MAPK13	ANKLE2
ZFYVE9	ANKLE2
ZNF512B	ANKLE2
POT1	ANKMY2
TINF2	ANKMY2
CCDC8	ANKRA2
HDAC4	ANKRA2
HDAC5	ANKRA2
LRP2	ANKRA2
APPL1	ANKRD1
ARHGDIB	ANKRD1
ASH2L	ANKRD1
DNAJB6	ANKRD1
DST	ANKRD1
DYSF	ANKRD1
LRPPRC	ANKRD1
MYOM2	ANKRD1
MYPN	ANKRD1
REPS1	ANKRD1
TULP3	ANKRD1
APPBP2	ANKRD10
HDAC3	ANKRD11
LAPTM5	ANKRD13A
RNF11	ANKRD13A
SMAD5	ANKRD13A
NEDD4	ANKRD13D
UBQLN4	ANKRD13D
APC	ANKRD17
ITSN2	ANKRD17
MDM2	ANKRD17
SS18L1	ANKRD22
NAP1L1	ANKRD23
LRIF1	ANKRD24
RIF1	ANKRD24
[truncated: 31,982 more rows]

## Sheet: Brain
FHL3	A1CF
SDPR	A1CF
SYNCRIP	A1CF
ADAMTS1	A2M
AMBP	A2M
ANXA7	A2M
APOE	A2M
APP	A2M
ATF7IP	A2M
ATP1A1	A2M
B2M	A2M
CDC37	A2M
CDC42	A2M
CDK2AP2	A2M
CDKN1A	A2M
DNAJB1	A2M
ECSIT	A2M
ELAVL3	A2M
ENO2	A2M
EVI5L	A2M
EXOSC1	A2M
FARSA	A2M
FBXL12	A2M
FBXW4	A2M
FIS1	A2M
GCDH	A2M
GEM	A2M
GRB2	A2M
H2AFX	A2M
HMOX2	A2M
IFIT3	A2M
IFIT5	A2M
IGSF8	A2M
IL1B	A2M
LCAT	A2M
LONP1	A2M
MAST1	A2M
MGEA5	A2M
MLST8	A2M
NCDN	A2M
NOS3	A2M
PAXIP1	A2M
PDGFB	A2M
PRAM1	A2M
PRDX2	A2M
RAB3A	A2M
RAD23A	A2M
RAP1B	A2M
RHEB	A2M
RNF32	A2M
RPP14	A2M
2015-09-08	A2M
STAMBPL1	A2M
TGFBI	A2M
TGIF1	A2M
TGM2	A2M
TK1	A2M
TRAPPC5	A2M
TSC22D1	A2M
TTR	A2M
TUBA1B	A2M
TYRO3	A2M
UFD1L	A2M
UMPS	A2M
CMTM5	AACS
AP1S3	AAGAB
AP2S1	AAGAB
EIF3C	AAGAB
UNC119	AAGAB
ACY3	AAMDC
GORASP2	AAMDC
AEN	AAMP
BHLHE40	AAMP
GABARAPL2	AAMP
MAP1LC3B	AAMP
NELFCD	AAMP
PSEN2	AAMP
TK1	AAMP
VPS52	AAMP
EAPP	AAR2
MEGF10	AARS2
FASN	AASDHPPT
TRAF2	AASDHPPT
USP22	AASDHPPT
ALDH5A1	ABAT
CRK	ABAT
ARHGEF11	ABCA1
ARHGEF12	ABCA1
DLG2	ABCA1
DLG3	ABCA1
FADD	ABCA1
LIN7A	ABCA1
LIN7B	ABCA1
SNTA1	ABCA1
SNTB1	ABCA1
SNTB2	ABCA1
TGM2	ABCA1
CACNA1A	ABCA2
CDK5RAP2	ABCA2
CYP2E1	ABCA5
BCCIP	ABCB1
CD4	ABCB1
MAPKAP1	ABCB1
NR4A1	ABCB11
PIK3R3	ABCB6
TSG101	ABCB6
NOA1	ABCB8
SAT1	ABCB8
AZGP1	ABCC1
NPM1	ABCC1
TRAF3	ABCC1
AZIN1	ABCC2
CANX	ABCC2
MCPH1	ABCC2
NFKB1	ABCC2
PDZK1	ABCC2
RDX	ABCC2
SLC9A3R1	ABCC2
UBQLN1	ABCC2
AK2	ABCC5
SMC2	ABCC5
CRYBB1	ABCC8
KCNJ8	ABCC8
KCNJ8	ABCC9
ABCD3	ABCD2
PEX19	ABCD2
COL6A2	ABCD3
PEX19	ABCD3
PSMA1	ABCD3
TUFT1	ABCD3
DLEU1	ABCD4
PEA15	ABCD4
SARAF	ABCD4
XRCC6	ABCD4
RNASEL	ABCE1
EIF6	ABCF1
ITGB3BP	ABCF1
ANKRD28	ABCF2
HADHA	ABCF2
ACIN1	ABCF3
DLEU1	ABCF3
DNALI1	ABCF3
FCHSD2	ABCF3
HIRIP3	ABCF3
LAMTOR1	ABCF3
MOCS2	ABCF3
NOA1	ABCF3
SLC35E1	ABCF3
SPP1	ABCF3
TBPL1	ABCF3
TOE1	ABCF3
TRIM27	ABCF3
ZDHHC17	ABCG4
ABCG8	ABCG5
NCK1	ABCG5
PIK3R1	ABCG5
AGPAT2	ABCG8
AKT2	ABCG8
LMNB1	ABCG8
MAL2	ABCG8
NR4A1	ABCG8
NUPR1	ABCG8
ATP5G3	ABHD16A
CREB3	ABHD16A
DNAJC1	ABHD16A
FAM134C	ABHD16A
GPRC5C	ABHD16A
HM13	ABHD16A
HNRNPA1	ABHD16A
IFITM1	ABHD16A
MT-CO2	ABHD16A
MT-ND4	ABHD16A
PILRB	ABHD16A
PTGS2	ABHD16A
RNF5	ABHD16A
SAFB	ABHD16A
SPAG7	ABHD16A
TMEM147	ABHD16A
TMEM222	ABHD16A
UPF1	ABHD16A
BIRC2	ABHD17A
EHMT2	ABHD17A
GOLGA2	ABHD17A
GPC4	ABHD17A
HPGDS	ABHD17A
PNMA1	ABHD17A
RGS20	ABHD17A
TNIP1	ABHD17A
TRIM27	ABHD17A
CSNK2B	ABHD4
TK1	ABHD4
PLIN1	ABHD5
PNPLA2	ABHD5
CKMT2	ABHD6
ABL1	ABI1
CACNA1A	ABI1
CYFIP2	ABI1
DST	ABI1
ENAH	ABI1
EPS8	ABI1
HNRNPK	ABI1
KIAA0408	ABI1
KTN1	ABI1
MINK1	ABI1
MRFAP1	ABI1
MRFAP1L1	ABI1
NCF1	ABI1
NCK1	ABI1
NCK2	ABI1
NCKAP1	ABI1
NIN	ABI1
PAK2	ABI1
SORBS1	ABI1
SOS1	ABI1
SOS2	ABI1
SRP68	ABI1
SRRM1	ABI1
TLN1	ABI1
WASF2	ABI1
AES	ABI2
ARHGAP32	ABI2
ARMC7	ABI2
BLOC1S6	ABI2
CCDC102B	ABI2
CCDC53	ABI2
CCHCR1	ABI2
CRX	ABI2
DTNB	ABI2
EFS	ABI2
EGLN3	ABI2
EIF3H	ABI2
GCC1	ABI2
HGS	ABI2
HOMER3	ABI2
IFT20	ABI2
KIAA1217	ABI2
KIFC3	ABI2
LMO2	ABI2
MRFAP1L1	ABI2
MRPL44	ABI2
NCK2	ABI2
NCKAP1	ABI2
NUP62	ABI2
PCM1	ABI2
PIN1	ABI2
PPIF	ABI2
PRAM1	ABI2
PRKAA1	ABI2
PRKAA2	ABI2
SDCBP	ABI2
SNAP23	ABI2
STAM2	ABI2
TFIP11	ABI2
TRAF3IP1	ABI2
TRIP6	ABI2
VARS2	ABI2
VASP	ABI2
VCL	ABI2
WASF1	ABI2
WIPF1	ABI2
ARMC7	ABI3
CEP44	ABI3
DTNB	ABI3
DTNBP1	ABI3
EIF3H	ABI3
EVL	ABI3
FARSA	ABI3
GRB2	ABI3
HOMER1	ABI3
HOMER3	ABI3
KANK2	ABI3
KIAA0408	ABI3
KLC4	ABI3
MRFAP1L1	ABI3
NCK2	ABI3
NUPL1	ABI3
PAK2	ABI3
PSMA1	ABI3
RUNX1T1	ABI3
SNAP23	ABI3
SOS1	ABI3
TMEM147	ABI3
VASP	ABI3
WAS	ABI3
ABR	ABL1
ACAP1	ABL1
AIRE	ABL1
AKAP6	ABL1
ARHGEF11	ABL1
ASAP1	ABL1
ATM	ABL1
BAZ2A	ABL1
BRCA2	ABL1
BRPF3	ABL1
CAST	ABL1
CCKBR	ABL1
CD2AP	ABL1
CDC27	ABL1
CDKL5	ABL1
CENPA	ABL1
CHRD	ABL1
CKAP5	ABL1
CNTFR	ABL1
CNTNAP1	ABL1
CRK	ABL1
CTAGE5	ABL1
CUL7	ABL1
CYP4F2	ABL1
DDX41	ABL1
DLGAP1	ABL1
DLGAP2	ABL1
DLGAP3	ABL1
DLGAP4	ABL1
DNM1	ABL1
DNM2	ABL1
DNM3	ABL1
DOCK3	ABL1
EFNA5	ABL1
EFS	ABL1
EGFR	ABL1
EPB41L3	ABL1
EPS15	ABL1
ERBB2	ABL1
ERBB3	ABL1
ERBB4	ABL1
FLNC	ABL1
FOXF2	ABL1
FYB	ABL1
G3BP2	ABL1
GABBR1	ABL1
GAD1	ABL1
GNS	ABL1
GRB2	ABL1
GSTZ1	ABL1
GTF2IRD1	ABL1
GTF3A	ABL1
HCN2	ABL1
HNRNPR	ABL1
HOXC8	ABL1
KIFC2	ABL1
KIT	ABL1
LIG3	ABL1
LRBA	ABL1
LRP2	ABL1
LTBP2	ABL1
MED14	ABL1
MEPE	ABL1
NBEA	ABL1
NCK1	ABL1
NCKAP5	ABL1
NCKIPSD	ABL1
NFASC	ABL1
NOTCH3	ABL1
NTRK1	ABL1
NXPH3	ABL1
OGN	ABL1
ORC1	ABL1
OSBPL5	ABL1
P2RX7	ABL1
PAX3	ABL1
PCDHA7	ABL1
PDIA2	ABL1
PDSS2	ABL1
PIK3R1	ABL1
PKD1	ABL1
PLCG1	ABL1
POLD1	ABL1
PPP3CA	ABL1
PRICKLE3	ABL1
PRX	ABL1
PTPN4	ABL1
RAPGEF1	ABL1
RGS20	ABL1
RIMS1	ABL1
RIN1	ABL1
RIN3	ABL1
RTN4	ABL1
SCARF2	ABL1
SEMA7A	ABL1
SEPN1	ABL1
SF3B4	ABL1
SLC24A1	ABL1
SNX12	ABL1
SNX17	ABL1
SNX3	ABL1
SNX8	ABL1
SOS2	ABL1
SRC	ABL1
SUV39H2	ABL1
SYNJ2	ABL1
TGOLN2	ABL1
TMEM74B	ABL1
TMPO	ABL1
TRIM39	ABL1
TULP4	ABL1
UHMK1	ABL1
VPS13A	ABL1
WNK2	ABL1
BCR	ABL2
CAT	ABL2
CRK	ABL2
EGFR	ABL2
EPHB2	ABL2
ERBB2	ABL2
ERBB3	ABL2
ERBB4	ABL2
FBXO38	ABL2
GRB2	ABL2
HCK	ABL2
KIT	ABL2
MAP3K10	ABL2
NCK1	ABL2
NEDD4L	ABL2
PIK3R1	ABL2
PLCG1	ABL2
RIN1	ABL2
SRC	ABL2
TPD52L1	ABL2
BEGAIN	ABLIM1
CALCOCO2	ABLIM1
GOLGA2	ABLIM1
HOOK2	ABLIM1
KCNJ12	ABLIM1
LDOC1	ABLIM1
SREBF2	ABLIM1
TRAF2	ABLIM1
TSC22D4	ABLIM1
SREBF2	ABLIM2
SSX2IP	ABLIM3
TRAPPC2	ABRA
CCDC136	ABT1
CDCA7L	ABT1
CEP70	ABT1
EMD	ABT1
CUL3	ABTB1
EEF1A2	ABTB1
SMAD2	ABTB1
SMAD9	ABTB1
CUL3	ABTB2
TXNDC11	ACAA1
LAMTOR5	ACAA2
PRKAA2	ACACB
TSG101	ACAD8
ETFA	ACADM
ETFB	ACADM
IRF7	ACADS
GPHN	ACADVL
RPSA	ACADVL
GRB2	ACAP1
IFFO1	ACAP1
NCK1	ACAP1
SRC	ACAP1
TFRC	ACAP1
EIF6	ACAP3
ITGB3BP	ACAP3
SLC35G2	ACAP3
TAB1	ACAP3
LNX1	ACAT2
TERF1	ACAT2
GOLGB1	ACBD3
SMURF2	ACBD3
UQCRB	ACCS
ADPRH	ACD
AFAP1L2	ACD
ANKMY2	ACD
BAG3	ACD
DBN1	ACD
DBNL	ACD
DCX	ACD
DPYSL3	ACD
EIF3G	ACD
EIF4B	ACD
ENO2	ACD
ENSA	ACD
FAM131B	ACD
HSP90AB1	ACD
IPO5	ACD
IVL	ACD
LASP1	ACD
LGALSL	ACD
LLGL1	ACD
LRRC25	ACD
NCDN	ACD
NUDC	ACD
NUDCD2	ACD
PDLIM2	ACD
PEX5	ACD
PFKP	ACD
PGM2	ACD
POT1	ACD
RBKS	ACD
RECQL4	ACD
RPSA	ACD
SBDS	ACD
STUB1	ACD
SULT1C2	ACD
TAGLN	ACD
TBC1D10A	ACD
TBCD	ACD
TERF2	ACD
TINF2	ACD
TOMM34	ACD
TRIM16	ACD
TUBB2A	ACD
TUBB4B	ACD
USP7	ACD
XRCC6	ACD
ZFP36L1	ACD
ZNF790	ACD
AGT	ACE
COMT	ACE
APP	ACHE
COL4A1	ACHE
COLQ	ACHE
EIF2D	ACHE
LAMA1	ACHE
AKR1C3	ACIN1
BTBD10	ACIN1
KLHL26	ACIN1
PAFAH1B2	ACIN1
RNPS1	ACIN1
SRPK2	ACIN1
YWHAG	ACIN1
CXCL8	ACKR1
GRB2	ACKR3
GSK3B	ACLY
CCDC69	ACO1
CLTC	ACO1
MYBPC1	ACO1
PXN	ACO1
SGCG	ACO1
RBBP6	ACOT13
ATXN1	ACOT7
CAMK2B	ACOT7
POT1	ACOT7
TERF1	ACOT7
THAP1	ACOT7
TINF2	ACOT7
UBQLN1	ACOT7
PEX5	ACOT8
SMURF2	ACOX3
FNBP1L	ACP1
MRPL20	ACP1
SFMBT1	ACP1
GNG7	ACP6
SLC35F6	ACP6
GSK3B	ACSBG1
AGTRAP	ACSF2
ARL6IP1	ACSF2
CMTM5	ACSF2
CREB3	ACSF2
NR3C2	ACSL1
DSE	ACSL4
CREB3	ACSL5
UPF1	ACSS2
CCT4	ACTA2
PCYT1B	ACTA2
TMSB4X	ACTA2
ACTG1	ACTB
AIMP2	ACTB
ANXA7	ACTB
ATF7IP	ACTB
CDKN1A	ACTB
CFL1	ACTB
CFL2	ACTB
CSNK2B	ACTB
DSTN	ACTB
EP300	ACTB
FABP4	ACTB
H2AFX	ACTB
HSPA8	ACTB
KHDRBS1	ACTB
NCF1	ACTB
POT1	ACTB
PROSER2	ACTB
RCC1	ACTB
RPL10A	ACTB
SMAD9	ACTB
TINF2	ACTB
TK1	ACTB
TTR	ACTB
WDYHV1	ACTB
ACTN4	ACTC1
ACTR2	ACTC1
ASH2L	ACTC1
BCL11A	ACTC1
DMTN	ACTC1
EZR	ACTC1
FSCN1	ACTC1
GAPDH	ACTC1
MPC1	ACTC1
PLEC	ACTC1
PRKCE	ACTC1
SYNE2	ACTC1
WAS	ACTC1
WIPF1	ACTC1
APOE	ACTG1
ATF7IP	ACTG1
BCAP31	ACTG1
CAP1	ACTG1
CAP2	ACTG1
CCDC22	ACTG1
CFL1	ACTG1
CFL2	ACTG1
CTBP2	ACTG1
DSTN	ACTG1
EHHADH	ACTG1
EIF6	ACTG1
FHOD1	ACTG1
GIT2	ACTG1
GSN	ACTG1
ITGB3BP	ACTG1
MAPK6	ACTG1
NCF1	ACTG1
PFN2	ACTG1
PPP1R9A	ACTG1
PRSS23	ACTG1
PSEN2	ACTG1
PTPRO	ACTG1
RPS6KA5	ACTG1
SH3GL2	ACTG1
ST3GAL3	ACTG1
TMSB4X	ACTG1
TNIK	ACTG1
TUBA8	ACTG1
VASP	ACTG1
WASF1	ACTG1
WDYHV1	ACTG1
ARHGDIA	ACTL6A
EWSR1	ACTL6A
FLII	ACTL6A
MRGBP	ACTL6A
MYC	ACTL6A
POLR2A	ACTL6A
RUVBL1	ACTL6A
RUVBL2	ACTL6A
SMARCA4	ACTL6A
TRRAP	ACTL6A
ANXA7	ACTL6B
CDKN1A	ACTL6B
COQ9	ACTL6B
CSNK2B	ACTL6B
GSK3B	ACTL6B
TK1	ACTL6B
TES	ACTL7A
COL4A3BP	ACTL8
APC	ACTN1
ATXN2	ACTN1
ATXN7	ACTN1
CACNA1A	ACTN1
CAMK2A	ACTN1
CDK5	ACTN1
CDK5R2	ACTN1
COIL	ACTN1
CTNNA1	ACTN1
EPM2AIP1	ACTN1
FBP1	ACTN1
FXN	ACTN1
GFI1B	ACTN1
GIT2	ACTN1
GTF2H1	ACTN1
KAT2B	ACTN1
KCTD6	ACTN1
KPNA2	ACTN1
MED14	ACTN1
MICALL2	ACTN1
MYOT	ACTN1
MYOZ1	ACTN1
MYOZ2	ACTN1
NCOA1	ACTN1
NR1H3	ACTN1
NUMBL	ACTN1
OAS1	ACTN1
PALLD	ACTN1
PDHX	ACTN1
PDLIM1	ACTN1
PDLIM5	ACTN1
PIAS4	ACTN1
PKN1	ACTN1
PSEN1	ACTN1
PSMA1	ACTN1
RPS27	ACTN1
TES	ACTN1
TTN	ACTN1
VCL	ACTN1
XRCC4	ACTN1
ZYX	ACTN1
AKTIP	ACTN2
APPL1	ACTN2
ASH2L	ACTN2
ATXN2	ACTN2
ATXN7	ACTN2
BRMS1L	ACTN2
COIL	ACTN2
DLG1	ACTN2
DLG4	ACTN2
DYSF	ACTN2
GRIN1	ACTN2
ITGB3BP	ACTN2
KAT2B	ACTN2
KCNA4	ACTN2
KCNA5	ACTN2
LDB3	ACTN2
MAST2	ACTN2
MED14	ACTN2
MICALL2	ACTN2
MYOM2	ACTN2
MYOZ1	ACTN2
MYOZ2	ACTN2
NCOA1	ACTN2
NCOR1	ACTN2
NOS3	ACTN2
NRIP1	ACTN2
PDLIM3	ACTN2
RPL35	ACTN2
RTP5	ACTN2
SELE	ACTN2
SNAI1	ACTN2
SNAPIN	ACTN2
SNW1	ACTN2
SP100	ACTN2
TTN	ACTN2
TUBA4A	ACTN2
TULP3	ACTN2
ZNF446	ACTN2
ATP6V1B1	ACTN4
ATXN7	ACTN4
BMP7	ACTN4
COIL	ACTN4
EGFR	ACTN4
KPNA2	ACTN4
LRRC7	ACTN4
MAGI1	ACTN4
MAPK7	ACTN4
MYOZ1	ACTN4
MYOZ2	ACTN4
NOS3	ACTN4
PDLIM1	ACTN4
POT1	ACTN4
PTPN11	ACTN4
PTPN6	ACTN4
RPS27	ACTN4
SACS	ACTN4
SLC9A3R2	ACTN4
STAT1	ACTN4
TRIM3	ACTN4
TXN	ACTN4
NAGK	ACTR10
DCTN4	ACTR1A
SPTBN1	ACTR1A
SPTBN2	ACTR1A
CHD3	ACTR1B
CSNK2B	ACTR1B
MAPK6	ACTR1B
TK1	ACTR1B
ZDHHC17	ACTR1B
ACTR3	ACTR2
ARPC1B	ACTR2
ARPC4	ACTR2
ARPC5	ACTR2
HCLS1	ACTR2
WASF1	ACTR2
WASF2	ACTR2
ARPC2	ACTR3
ARPC3	ACTR3
ARPC4	ACTR3
CDC42	ACTR3
WASF2	ACTR3
WASF3	ACTR3
EXOC5	ACTR3B
RSRC1	ACTR3B
CSNK2B	ACTR5
AJUBA	ACVR1
AP2B1	ACVR1
ARL13B	ACVR1
BMP2	ACVR1
BMP7	ACVR1
BMPR2	ACVR1
CDK14	ACVR1
CHN1	ACVR1
DCAF6	ACVR1
DUSP13	ACVR1
ENG	ACVR1
FANCL	ACVR1
FBXO30	ACVR1
FBXO44	ACVR1
FCHO1	ACVR1
FGD6	ACVR1
FKBP1A	ACVR1
FKBP4	ACVR1
FNTA	ACVR1
GDF5	ACVR1
IGSF1	ACVR1
IKBKB	ACVR1
ILKAP	ACVR1
INHBA	ACVR1
INHBB	ACVR1
KLHL35	ACVR1
NAA20	ACVR1
NKIRAS1	ACVR1
NRAS	ACVR1
NUAK2	ACVR1
PAK1	ACVR1
PLEK	ACVR1
PLEKHB1	ACVR1
PLEKHJ1	ACVR1
RAB17	ACVR1
RAB25	ACVR1
RAB33B	ACVR1
RAB3B	ACVR1
RAB6B	ACVR1
RAP2A	ACVR1
RASD2	ACVR1
RASL12	ACVR1
RHEBL1	ACVR1
RHOBTB1	ACVR1
RHOD	ACVR1
RHOJ	ACVR1
RPS27A	ACVR1
RRAS2	ACVR1
SMAD1	ACVR1
SMAD5	ACVR1
SOCS6	ACVR1
SQSTM1	ACVR1
STAT1	ACVR1
STX8	ACVR1
TGFBR1	ACVR1
TTC17	ACVR1
TTC27	ACVR1
UBA52	ACVR1
UBE2E3	ACVR1
UBXN1	ACVR1
UHMK1	ACVR1
USP21	ACVR1
USP39	ACVR1
VEPH1	ACVR1
WDR61	ACVR1
ACVR2B	ACVR1B
BAG6	ACVR1B
FKBP1A	ACVR1B
IGSF1	ACVR1B
INHBA	ACVR1B
INHBB	ACVR1B
NEDD4L	ACVR1B
OS9	ACVR1B
PRKACB	ACVR1B
RXRA	ACVR1B
SMAD4	ACVR1B
SMAD7	ACVR1B
SNX1	ACVR1B
INHBB	ACVR1C
ACVRL1	ACVR2A
BMP2	ACVR2A
BMP6	ACVR2A
BMP7	ACVR2A
ENG	ACVR2A
GDF5	ACVR2A
IGSF1	ACVR2A
INHBA	ACVR2A
INHBB	ACVR2A
MAGI2	ACVR2A
SYNJ2BP	ACVR2A
TGFBR3	ACVR2A
ACVRL1	ACVR2B
BMP2	ACVR2B
BMP7	ACVR2B
GDF11	ACVR2B
GDF5	ACVR2B
IGSF1	ACVR2B
INHBA	ACVR2B
INHBB	ACVR2B
SNX1	ACVR2B
SYNJ2BP	ACVR2B
ENG	ACVRL1
TGFB1	ACVRL1
TGFB3	ACVRL1
TGFBR1	ACVRL1
TGFBR2	ACVRL1
ASPA	ACY3
GORASP2	ACY3
LNX1	ACY3
MAP3K8	ACY3
NOTCH2NL	ACY3
PIAS2	ACY3
PLEKHF2	ACY3
PMM2	ACY3
RRAS	ACY3
ADORA1	ADA
ADORA2A	ADA
DRD1	ADA
GRB2	ADA
NR3C1	ADA
PIAS2	ADA
SGCD	ADA
TERF2IP	ADA
TINF2	ADA
AXL	ADAM10
EPHA3	ADAM10
FHL3	ADAM15
FYN	ADAM15
GRB2	ADAM15
HCK	ADAM15
MAD2L2	ADAM15
NCK1	ADAM15
NUP62	ADAM15
PACSIN3	ADAM15
RBPMS	ADAM15
SH3GL2	ADAM15
SH3PXD2A	ADAM15
SNX9	ADAM15
SP4	ADAM15
SRC	ADAM15
TRIP13	ADAM15
DLG1	ADAM17
MAD2L1	ADAM17
NOTCH1	ADAM17
TGFA	ADAM17
TIMP3	ADAM17
EPS8	ADAM22
RAC2	ADAM22
YWHAB	ADAM22
YWHAZ	ADAM22
MAD2L2	ADAM9
PRKCD	ADAM9
SNX9	ADAM9
MYL6	ADAMTS12
YTHDC1	ADAMTS4
ZBTB16	ADAMTS4
TIMP3	ADAMTS5
FBLN1	ADAMTSL2
NECAB2	ADAMTSL2
KRT40	ADAMTSL3
NOTCH2NL	ADAMTSL3
APOL6	ADAMTSL4
AQP1	ADAMTSL4
ASPSCR1	ADAMTSL4
CHCHD2	ADAMTSL4
CPNE7	ADAMTSL4
CREB5	ADAMTSL4
DIP2A	ADAMTSL4
DNPEP	ADAMTSL4
EIF4E2	ADAMTSL4
FAH	ADAMTSL4
FARS2	ADAMTSL4
FBLN1	ADAMTSL4
FBXW5	ADAMTSL4
FHL3	ADAMTSL4
FKBP1B	ADAMTSL4
FRS3	ADAMTSL4
GATA2	ADAMTSL4
GIP	ADAMTSL4
GLRX3	ADAMTSL4
GNE	ADAMTSL4
HGF	ADAMTSL4
HOXA1	ADAMTSL4
LMO2	ADAMTSL4
LONRF1	ADAMTSL4
MAPKBP1	ADAMTSL4
MID2	ADAMTSL4
MORN3	ADAMTSL4
NTN4	ADAMTSL4
OLFM3	ADAMTSL4
PID1	ADAMTSL4
PIN1	ADAMTSL4
PLSCR1	ADAMTSL4
PTGER3	ADAMTSL4
RCHY1	ADAMTSL4
RHOJ	ADAMTSL4
SALL2	ADAMTSL4
SLC6A20	ADAMTSL4
SMARCC1	ADAMTSL4
SORBS3	ADAMTSL4
SPRY2	ADAMTSL4
STK16	ADAMTSL4
SUSD6	ADAMTSL4
TCEA2	ADAMTSL4
TMEM150A	ADAMTSL4
TOP3B	ADAMTSL4
TRIM42	ADAMTSL4
TRIP6	ADAMTSL4
TSSK3	ADAMTSL4
TUBGCP4	ADAMTSL4
ZNF587	ADAMTSL4
ANP32A	ADAP1
AP3B2	ADAP1
CSNK1A1	ADAP1
DVL3	ADAP1
GADD45A	ADAP1
GOLGA2	ADAP1
GSK3B	ADAP1
KIF13B	ADAP1
NCL	ADAP1
PRKCA	ADAP1
PRKCZ	ADAP1
PRKD1	ADAP1
PSME3	ADAP1
PURA	ADAP1
RPS9	ADAP1
SDCBP2	ADAP1
SRSF2	ADAP1
NEDD4L	ADAP2
TGM2	ADAR
XPO1	ADAR
NAV2	ADAT2
EXOC5	ADCK1
RAB1A	ADCK1
AGTRAP	ADCK3
RABAC1	ADCK3
REEP6	ADCK3
TFIP11	ADCK3
TMEM159	ADCK3
HSPA6	ADCK5
NOTCH2NL	ADCK5
RHOD	ADCK5
GNAI1	ADCY5
GNAS	ADCY5
PRKCA	ADCY5
PRKCZ	ADCY5
RGS2	ADCY5
ATXN1	ADCY6
CHRNA7	ADCY6
ADCYAP1R1	ADCYAP1
CASP2	ADCYAP1
ADD2	ADD1
CSNK2B	ADD1
GEMIN7	ADD1
HMG20A	ADD1
HSPH1	ADD1
ID2	ADD1
MAP1LC3B	ADD1
PRKCD	ADD1
SPTA1	ADD1
TK1	ADD1
ZDHHC17	ADD1
PRKACA	ADD2
PRKCD	ADD2
RPH3A	ADD2
ATXN1	ADD3
HDHD2	ADGRB2
CSNK2A2	ADH1A
HADH	ADH1A
GNB2L1	ADH1B
IRAK3	ADH1B
PDE4DIP	ADH1B
PML	ADH1B
RPL35	ADH4
ARNT	ADH5
CHD3	ADH5
CSNK2B	ADH5
PQLC1	ADH5
PRDX1	ADH5
GNAQ	ADHFE1
ADIPOR2	ADIPOQ
CCDC155	ADIPOQ
SGTA	ADIPOQ
APPL1	ADIPOR1
NAA20	ADIPOR1
NFKBIL1	ADIPOR1
LSM1	ADIPOR2
GSK3B	ADIRF
RPS6KA6	ADIRF
FICD	ADK
SRD5A3	ADK
CALCRL	ADM
EDN1	ADM
CDC27	ADNP
MAP1LC3B	ADNP
PLCG1	ADNP
NFYC	ADNP2
DRD1	ADORA1
EPB41L2	ADORA1
GNAI2	ADORA1
GNAO1	ADORA1
P2RY1	ADORA1
SNF8	ADORA1
TPD52L2	ADORA2B
ZNF267	ADORA2B
TADA3	ADPGK
UBQLN4	ADPGK
TFCP2	ADPRH
FRA10AC1	ADPRHL2
HEXDC	ADPRHL2
PPP1R9B	ADRA1A
GNA11	ADRA1B
STAT1	ADRA1B
SNTA1	ADRA1D
SNTB1	ADRA1D
SNTB2	ADRA1D
GNAI2	ADRA2A
GNAO1	ADRA2A
ARRB1	ADRB1
DLG4	ADRB1
GIPC1	ADRB1
GPRASP1	ADRB1
AKAP12	ADRBK1
ARRB1	ADRBK1
CCR4	ADRBK1
CSNK2B	ADRBK1
EPHA2	ADRBK1
FPR1	ADRBK1
GIT1	ADRBK1
GIT2	ADRBK1
GNAQ	ADRBK1
MAPK3	ADRBK1
MDM2	ADRBK1
NCS1	ADRBK1
PDC	ADRBK1
PDCL	ADRBK1
PRKCB	ADRBK1
RASGRF1	ADRBK1
RPLP2	ADRBK1
SNCA	ADRBK1
SRC	ADRBK1
CCR4	ADRBK2
CXCR4	ADRBK2
GIT1	ADRBK2
HBP1	ADRM1
PSMC4	ADRM1
PSMD1	ADRM1
PSMD14	ADRM1
PSMD4	ADRM1
RAD23A	ADRM1
RAD23B	ADRM1
RPN1	ADRM1
RPN2	ADRM1
UBA52	ADRM1
UBC	ADRM1
UBQLN1	ADRM1
UBQLN2	ADRM1
UCHL5	ADRM1
NOV	ADSL
AZIN1	ADSSL1
LYAR	ADSSL1
CREB3	ADTRP
S100B	ADTRP
GRB2	AEBP1
EED	AEBP2
HMBOX1	AEBP2
JMJD6	AEBP2
LDOC1	AEBP2
RALYL	AEBP2
RBBP4	AEBP2
SUZ12	AEBP2
EMD	AEN
EXOSC8	AEN
GNPTAB	AEN
HOMEZ	AEN
IKZF1	AEN
KHDRBS2	AEN
KRT40	AEN
MBNL1	AEN
MID2	AEN
MTUS2	AEN
PDE4DIP	AEN
PHC2	AEN
RALYL	AEN
SSX2IP	AEN
TRIM27	AEN
TRIM41	AEN
ZBTB43	AEN
ZBTB8A	AEN
ZNF317	AEN
ARHGAP32	AES
ATN1	AES
BAHD1	AES
BCL6	AES
BHLHE40	AES
BYSL	AES
CALCOCO2	AES
CCDC57	AES
CCNK	AES
CPSF7	AES
CRACR2A	AES
CRX	AES
CTAGE5	AES
DDX6	AES
DIP2A	AES
EAF1	AES
EIF4E2	AES
FAM124A	AES
FOXP2	AES
FRS3	AES
GFAP	AES
GFI1B	AES
GOLGA2	AES
GORASP2	AES
GRB2	AES
HNRNPF	AES
HOMEZ	AES
KANK2	AES
KIFC3	AES
KRT40	AES
L3MBTL2	AES
LDOC1	AES
LMO2	AES
LMO4	AES
LSM2	AES
MAGOHB	AES
MAPK14	AES
MBNL1	AES
MED31	AES
MED4	AES
MFAP1	AES
MLX	AES
MORF4L2	AES
MTUS2	AES
NAB2	AES
NCDN	AES
NEK6	AES
NOTCH2NL	AES
NUDT22	AES
OLIG3	AES
OSGIN1	AES
PARVG	AES
PCID2	AES
PPP1R16A	AES
PRKAA1	AES
PRKAA2	AES
PRPF31	AES
QARS	AES
RBM10	AES
RBPMS	AES
RFX6	AES
RNF31	AES
RPL18A	AES
SCNM1	AES
SDCBP	AES
SH3GL3	AES
SKIL	AES
SMAD3	AES
SNCAIP	AES
SNRPC	AES
SOX5	AES
SRPK2	AES
STK16	AES
STX11	AES
TBX3	AES
TCF4	AES
TMCC2	AES
TRAF2	AES
TRIM27	AES
TSC22D4	AES
TSGA10	AES
TSSK3	AES
U2AF2	AES
UBXN11	AES
VPS37B	AES
VPS37C	AES
ZBTB24	AES
ZGPAT	AES
ZNF576	AES
PRKCA	AFAP1
PRKCD	AFAP1
PRKCE	AFAP1
PRKCG	AFAP1
PRKCZ	AFAP1
SRC	AFAP1
GADD45G	AFAP1L1
POT1	AFAP1L2
TERF1	AFAP1L2
TERF2	AFAP1L2
TINF2	AFAP1L2
MLLT1	AFF1
MLLT3	AFF1
SMAD9	AFF1
CRK	AFF2
GRB2	AFF2
NCK1	AFF2
PLCG1	AFF2
AP2B1	AFF4
CCNT1	AFF4
CDK9	AFF4
GOLGA2	AFF4
MLLT1	AFF4
MTUS2	AFF4
TRAF2	AFF4
MAPK8IP2	AFG3L2
PHC2	AFG3L2
RAC2	AFG3L2
STAT5B	AFTPH
UBE3A	AFTPH
IGF2R	AGA
GRB7	AGAP1
TK1	AGAP1
EPB41L1	AGAP2
HOMER1	AGAP2
HOMER2	AGAP2
PIK3R1	AGAP2
GRB2	AGER
HMGB1	AGER
NCK1	AGER
S100A1	AGER
S100A12	AGER
S100B	AGER
S100P	AGER
APC	AGFG1
EPS15	AGFG1
ITSN1	AGFG1
POLE2	AGFG1
EPS15	AGFG2
ITSN1	AGFG2
BLOC1S6	AGGF1
CCDC85B	AGGF1
CHERP	AGGF1
SNRPC	AGGF1
TOE1	AGGF1
HCK	AGK
PDLIM1	AGK
SNX4	AGK
APPL1	AGL
AGO2	AGO1
DICER1	AGO1
KHDRBS1	AGO1
RELA	AGO1
DDX20	AGO2
DICER1	AGO2
PFKP	AGO2
TARBP2	AGO2
ATP4B	AGO3
BDNF	AGO3
SLC22A2	AGO3
ANKRD28	AGPAT2
GMPS	AGPAT2
PHF11	AGPAT2
PHRF1	AGPAT2
SLC23A2	AGPAT2
CREB3	AGPAT3
CRK	AGPAT4
UBQLN1	AGPAT5
GFI1B	AGPAT6
GNPAT	AGPS
GORASP1	AGPS
BRD7	AGR2
CCDC90B	AGR2
CRMP1	AGR2
MED31	AGR2
NUP62CL	AGR2
POM121	AGR2
UBQLN1	AGR2
UBQLN4	AGR2
ATN1	AGRN
ATXN7	AGRN
CACNA1A	AGRN
GFI1B	AGRN
DNPEP	AGT
ENPEP	AGT
EWSR1	AGT
GRB2	AGT
GSDMB	AGT
ITSN2	AGT
MEP1A	AGT
PRCP	AGT
CBY1	AGTPBP1
CYCS	AGTPBP1
ENO1	AGTPBP1
NYNRIN	AGTPBP1
PPFIA1	AGTPBP1
PPFIA4	AGTPBP1
PYGM	AGTPBP1
TNIK	AGTPBP1
ALDH18A1	AGTRAP
AP3M1	AGTRAP
ARAF	AGTRAP
ARFIP2	AGTRAP
ARHGAP1	AGTRAP
CAPNS1	AGTRAP
DDA1	AGTRAP
DDX55	AGTRAP
FAM114A1	AGTRAP
FAM160A2	AGTRAP
FARS2	AGTRAP
FASTKD3	AGTRAP
FATE1	AGTRAP
GABARAPL2	AGTRAP
GAD1	AGTRAP
GAD2	AGTRAP
GDNF	AGTRAP
GTF3C1	AGTRAP
HARS2	AGTRAP
HMGB1	AGTRAP
HSCB	AGTRAP
HSPA4	AGTRAP
ISCU	AGTRAP
LMO2	AGTRAP
LNX1	AGTRAP
MCEE	AGTRAP
MIEF1	AGTRAP
MIEF2	AGTRAP
MTERF3	AGTRAP
MUTYH	AGTRAP
NDRG4	AGTRAP
NFU1	AGTRAP
NFYB	AGTRAP
PBX3	AGTRAP
PCTP	AGTRAP
PDHX	AGTRAP
PITPNC1	AGTRAP
PTPN9	AGTRAP
RMDN2	AGTRAP
SENP2	AGTRAP
SNX1	AGTRAP
SPG21	AGTRAP
SYT16	AGTRAP
TBRG4	AGTRAP
TFAM	AGTRAP
TMEM14B	AGTRAP
TPD52L3	AGTRAP
TUBA1B	AGTRAP
TXN2	AGTRAP
UBE2I	AGTRAP
CYP2E1	AGXT2
ANKRD40	AHCY
APPBP2	AHCY
POT1	AHCY
PXN	AHCY
TERF1	AHCY
BID	AHCYL1
CDKN2C	AHCYL1
GEM	AHCYL1
PPL	AHCYL1
PSMD9	AHCYL1
ATXN1	AHDC1
ITSN2	AHDC1
ZDHHC17	AHDC1
NOL9	AHNAK
POT1	AHNAK
S100A10	AHNAK
GABARAPL1	AHNAK2
GABARAPL2	AHNAK2
AIP	AHR
ARNT	AHR
ARNTL	AHR
CCNT1	AHR
DAP3	AHR
EP300	AHR
GTF2F2	AHR
NCOA1	AHR
NCOA2	AHR
NCOR2	AHR
NEDD8	AHR
NR2F1	AHR
NRIP1	AHR
PTGES3	AHR
RB1	AHR
RELA	AHR
SMARCA4	AHR
TBP	AHR
XPO1	AHR
ARNT	AHRR
GCH1	AHSA1
FAM118A	AIDA
LNX1	AIDA
PLEKHF2	AIDA
ZDHHC17	AIDA
HSPA1B	AIFM1
NOA1	AIFM1
SETDB1	AIFM1
TSC22D4	AIFM1
WWC1	AIFM1
RCHY1	AIG1
APPBP2	AIM2
AIMP2	AIMP1
MAPK14	AIMP1
RARS	AIMP1
TSNAX	AIMP1
BCAS2	AIMP2
BLOC1S4	AIMP2
BYSL	AIMP2
CEP126	AIMP2
CHD3	AIMP2
DARS	AIMP2
DEAF1	AIMP2
DSN1	AIMP2
EPRS	AIMP2
EPS8	AIMP2
FGB	AIMP2
FHL3	AIMP2
FUBP1	AIMP2
GYS1	AIMP2
ICE1	AIMP2
KARS	AIMP2
KDR	AIMP2
KLC2	AIMP2
LMO2	AIMP2
LMO3	AIMP2
LNX1	AIMP2
MATR3	AIMP2
MCF2L	AIMP2
MIS18A	AIMP2
NDEL1	AIMP2
NECAB2	AIMP2
NGFRAP1	AIMP2
PARK2	AIMP2
PCMT1	AIMP2
PLEKHF2	AIMP2
PPP2R1A	AIMP2
PRKAA2	AIMP2
PSME1	AIMP2
QARS	AIMP2
TANK	AIMP2
TERF2IP	AIMP2
TFIP11	AIMP2
TRMT2A	AIMP2
ZC3H12A	AIMP2
ZGPAT	AIMP2
ARNT	AIP
PTGES3	AIP
TOMM20	AIP
CREBBP	AIRE
CRK	AIRE
GRB2	AIRE
NCK1	AIRE
PIK3R1	AIRE
PLCG1	AIRE
SRC	AIRE
GFI1B	AJUBA
FHL2	AK1
TERF1	AK1
TERF2IP	AK1
TINF2	AK1
APPBP2	AK3
DAPK3	AK3
ZDHHC17	AK3
CEP19	AK4
EPHA8	AK4
KEAP1	AK4
CPNE6	AK5
NUCKS1	AK5
RNF114	AK5
STRN4	AK5
TRIM46	AK5
UGDH	AK5
COIL	AK6
DRAP1	AK6
FBLN1	AK6
GALNT6	AK6
KPNA1	AK6
KPNA6	AK6
LAMTOR5	AK6
NDRG1	AK6
RBM48	AK6
RNF138	AK6
RPS14	AK6
TAF6L	AK6
UBA1	AK6
ALKBH3	AK8
CCDC102B	AK8
HAUS1	AK8
MID1IP1	AK8
RBM39	AK8
UBE2Z	AK8
ZMAT2	AK8
PEA15	AK9
DYSF	AKAP1
MYCBP	AKAP1
PRKAR1A	AKAP1
PRKAR1B	AKAP1
PRKAR2A	AKAP1
PRKAR2B	AKAP1
PDZK1	AKAP10
PRKAR1A	AKAP10
PRKAR2A	AKAP10
PRKAR2B	AKAP10
SLC9A3R1	AKAP10
GSK3B	AKAP11
PPP1CA	AKAP11
PPP1CC	AKAP11
PRKAR1A	AKAP11
PRKAR2A	AKAP11
PRKAR2B	AKAP11
FHL1	AKAP12
PRKAR2A	AKAP12
PRKCA	AKAP12
GNAQ	AKAP13
PRKAR2A	AKAP13
RANBP2	AKAP13
RXRB	AKAP13
THRA	AKAP13
YWHAG	AKAP13
YWHAZ	AKAP13
PRKACA	AKAP14
PRKAR2A	AKAP14
PRKAR2B	AKAP14
CRK	AKAP2
GRB2	AKAP2
NCK1	AKAP2
PIK3R1	AKAP2
PLCG1	AKAP2
PRKAR2A	AKAP2
SRC	AKAP2
DLG1	AKAP5
DLG4	AKAP5
IQGAP1	AKAP5
KCNJ2	AKAP5
PPP3CA	AKAP5
PRKAR2A	AKAP5
PRKAR2B	AKAP5
PRKCA	AKAP5
CDC5L	AKAP6
CRK	AKAP6
DTNBP1	AKAP6
GRB2	AKAP6
NCK1	AKAP6
OPTN	AKAP6
PIK3R1	AKAP6
PRKAR2A	AKAP6
RYR2	AKAP6
SRC	AKAP6
CEP76	AKAP7
PRKAR2B	AKAP7
SPA17	AKAP7
CCND1	AKAP8
CCND2	AKAP8
CCND3	AKAP8
DDX5	AKAP8
MCM2	AKAP8
PRKAR2A	AKAP8
DHX9	AKAP8L
TMPO	AKAP8L
BLZF1	AKAP9
CDC5L	AKAP9
HNRNPM	AKAP9
KDM1A	AKAP9
MAGED1	AKAP9
PRDM14	AKAP9
SAMD3	AKAP9
SUV39H2	AKAP9
TDP2	AKAP9
THAP1	AKAP9
TNIK	AKAP9
TULP3	AKAP9
USO1	AKAP9
WAC	AKAP9
MAPK13	AKIP1
CCDC85B	AKIRIN2
LNX1	AKIRIN2
SPG21	AKIRIN2
EXOSC4	AKR1A1
TERF1	AKR1A1
TERF2IP	AKR1A1
SMAD1	AKR1B1
COMMD8	AKR1C1
MAPK3	AKR1C1
PTPN3	AKR1C1
LRIF1	AKR1C3
RIF1	AKR1C3
UBE2W	AKR1C3
ZHX1	AKR1C3
AKTIP	AKT1
APPL1	AKT1
ASXL1	AKT1
ATXN1	AKT1
BAD	AKT1
BCL10	AKT1
BPGM	AKT1
BRAF	AKT1
BRCA1	AKT1
CASP3	AKT1
CCDC88A	AKT1
CDKN1A	AKT1
CDKN1B	AKT1
CHUK	AKT1
COMMD1	AKT1
CTNNB1	AKT1
DCTN1	AKT1
DNAJB1	AKT1
EGFR	AKT1
EIF4EBP1	AKT1
EP300	AKT1
FANCA	AKT1
FOXO1	AKT1
FOXO3	AKT1
FOXO4	AKT1
GAB2	AKT1
GRB10	AKT1
GSK3A	AKT1
GSK3B	AKT1
HTT	AKT1
IKBKB	AKT1
IMPDH2	AKT1
IRAK1	AKT1
IRS1	AKT1
KRT10	AKT1
MAP2K4	AKT1
MAP3K11	AKT1
MAP3K8	AKT1
MAPK14	AKT1
MAPK8IP1	AKT1
MAPKAP1	AKT1
MAPKAPK2	AKT1
MAPT	AKT1
MDM2	AKT1
MST1R	AKT1
MTOR	AKT1
MXD1	AKT1
NCF1	AKT1
NOS3	AKT1
NR4A1	AKT1
PDPK1	AKT1
PI4K2B	AKT1
PIK3R1	AKT1
PKN2	AKT1
PPL	AKT1
PPM1A	AKT1
PPP1CA	AKT1
PPP2CA	AKT1
PPP2R4	AKT1
PRKCQ	AKT1
PRKCZ	AKT1
PTEN	AKT1
PTPN1	AKT1
RAF1	AKT1
RARA	AKT1
RICTOR	AKT1
RPS6KB1	AKT1
SKP2	AKT1
SMAD2	AKT1
SMAD4	AKT1
SRC	AKT1
STK3	AKT1
STK4	AKT1
TERF2IP	AKT1
TSC1	AKT1
TSC2	AKT1
XIAP	AKT1
YBX1	AKT1
YWHAZ	AKT1
ZHX1	AKT1
GSK3B	AKT2
NAMPT	AKT2
POLR1B	AKT2
SH3RF1	AKT2
SNX27	AKT2
SORBS2	AKT2
STEAP4	AKT2
TMED2	AKT2
ZFP36L1	AKT2
CDC37	AKT3
NEDD4L	AKT3
PDPK1	AKT3
PRKCZ	AKT3
ASS1	AKTIP
CENPN	AKTIP
CEP126	AKTIP
CTBP2	AKTIP
DMXL2	AKTIP
DZIP3	AKTIP
EMID1	AKTIP
EXOC7	AKTIP
GTF3C1	AKTIP
HOOK2	AKTIP
HOOK3	AKTIP
IMMT	AKTIP
MAP3K7	AKTIP
2015-03-05	AKTIP
MTPN	AKTIP
PDE4DIP	AKTIP
PDPK1	AKTIP
POLA2	AKTIP
RASGRF2	AKTIP
RPA1	AKTIP
TRIM23	AKTIP
TRIM41	AKTIP
UTP14A	AKTIP
YBEY	AKTIP
BCL7A	ALAS1
CCHCR1	ALAS1
CDC73	ALAS1
CDK5	ALAS1
CDKN1A	ALAS1
CERK	ALAS1
DUSP19	ALAS1
EP400	ALAS1
FAM127C	ALAS1
GNL3L	ALAS1
KLHL35	ALAS1
LONRF1	ALAS1
MTFR2	ALAS1
PIK3CB	ALAS1
POLDIP2	ALAS1
PPL	ALAS1
RAP1B	ALAS1
SH2D4A	ALAS1
TCEA2	ALAS1
TK1	ALAS1
TMSB10	ALAS1
TMSB4X	ALAS1
TTC23	ALAS1
USP20	ALAS1
WIPF1	ALAS1
ZFYVE26	ALAS1
ZNF175	ALAS1
GRB2	ALAS2
AMBP	ALB
APOE	ALB
B2M	ALB
CUBN	ALB
FCGRT	ALB
HNF1A	ALB
IMMT	ALB
NR5A2	ALB
ORM1	ALB
PFDN1	ALB
PON1	ALB
RBP4	ALB
SRGN	ALB
TK1	ALB
CMTM5	ALDH18A1
ALDH2	ALDH1A1
NUPR1	ALDH1A1
POT1	ALDH1A1
UBE2D4	ALDH1A2
EXOSC10	ALDH1B1
XRN2	ALDH1B1
CRMP1	ALDH2
EIF6	ALDH2
FAM45A	ALDH2
HSPD1	ALDH2
HSPE1	ALDH2
IGSF21	ALDH2
ITGB3BP	ALDH2
RPL13A	ALDH2
SLC35F6	ALDH2
UNC119	ALDH2
KRT40	ALDH3B1
NOTCH2NL	ALDH3B1
LMO2	ALDH6A1
EPS8	ALDH7A1
RECQL5	ALDH7A1
ALDOC	ALDOA
BCAT2	ALDOA
CACNA1A	ALDOA
ENO3	ALDOA
GALNT6	ALDOA
PIAS4	ALDOA
TERF1	ALDOA
XRN1	ALDOA
LNX1	ALDOC
MAP2K3	ALDOC
SQLE	ALDOC
PRDX4	ALG12
RPL13A	ALG12
ATN1	ALG13
HOXA1	ALG13
MAPKBP1	ALG13
RERE	ALG13
CREB3	ALG3
NAE1	ALG8
RPS6KA5	ALG8
H2AFX	ALG9
FRS3	ALK
IRS1	ALK
PTN	ALK
PTPRB	ALK
PTPRJ	ALK
SHC1	ALK
GLRX3	ALKBH3
GOLGA2	ALKBH3
IKZF1	ALKBH3
LNX1	ALKBH3
ZDHHC17	ALKBH3
TRAF4	ALKBH4
DYSF	ALMS1
MEGF10	ALMS1
ITGB4	ALOX12
ALOX5AP	ALOX5
CEP57L1	ALOX5
CEP63	ALOX5
COTL1	ALOX5
DICER1	ALOX5
GRB2	ALOX5
MAD1L1	ALOX5
MAPKAPK2	ALOX5
SYCE1	ALOX5
CLIC1	ALOX5AP
IPO13	ALX1
DDX39B	ALYREF
MAGOH	ALYREF
UPF3A	ALYREF
COX8A	AMBP
DAAM1	AMBP
ENO1	AMBP
F2	AMBP
FHL3	AMBP
GRB2	AMBP
PIK3CA	AMBP
PIK3R3	AMBP
STAT3	AMBP
BECN1	AMBRA1
GNPDA2	AMDHD2
TRIP13	AMDHD2
CRMP1	AMFR
GPI	AMFR
HERPUD1	AMFR
TOM1L1	AMFR
UBC	AMFR
UBE2D1	AMFR
UBE2D2	AMFR
UBE2D3	AMFR
UBE2D4	AMFR
UBE2G2	AMFR
UBE2N	AMFR
UBE2T	AMFR
UBE2W	AMFR
VCP	AMFR
CACNA1A	AMIGO2
CAPN3	AMOT
LATS2	AMOT
LMO4	AMOT
LURAP1	AMOT
MED4	AMOT
MYBPC1	AMOT
MYOM3	AMOT
NF2	AMOT
PIK3C2A	AMOT
PIN1	AMOT
PPP2R4	AMOT
SMC1A	AMOT
SNAPC5	AMOT
SOCS6	AMOT
THRA	AMOT
UNC119	AMOT
WDYHV1	AMOT
BLZF1	AMOTL2
BRMS1L	AMOTL2
CCHCR1	AMOTL2
CDR2	AMOTL2
DDIT3	AMOTL2
DYNLL1	AMOTL2
EIF4E2	AMOTL2
FAM184A	AMOTL2
FXR2	AMOTL2
GCC1	AMOTL2
GNG11	AMOTL2
GNG5	AMOTL2
GOLGA2	AMOTL2
GSTM5	AMOTL2
LMO4	AMOTL2
MAD1L1	AMOTL2
MAGOHB	AMOTL2
MFAP1	AMOTL2
MPP1	AMOTL2
MTMR6	AMOTL2
MYO5B	AMOTL2
PSMC3	AMOTL2
RAD51D	AMOTL2
RALBP1	AMOTL2
RNF20	AMOTL2
RNF40	AMOTL2
SH3RF2	AMOTL2
SMARCE1	AMOTL2
SP100	AMOTL2
SPAG5	AMOTL2
THRA	AMOTL2
TMCC2	AMOTL2
TRAF2	AMOTL2
TRIM27	AMOTL2
WDYHV1	AMOTL2
ZGPAT	AMOTL2
CCNDBP1	AMPD2
POT1	AMPD2
TERF1	AMPD2
AP2A2	AMPH
ARL16	AMPH
BIN1	AMPH
CCDC67	AMPH
CDK5	AMPH
CDK5R1	AMPH
CLTC	AMPH
DNM1	AMPH
DNM2	AMPH
ITSN2	AMPH
MAPK6	AMPH
PLD2	AMPH
PPP3CC	AMPH
SH3GL2	AMPH
SYN1	AMPH
SYNJ1	AMPH
TERF1	AMPH
ANAPC11	ANAPC10
CDC16	ANAPC10
CDC20	ANAPC10
CDC23	ANAPC10
CDC27	ANAPC10
SMAD2	ANAPC10
ANAPC2	ANAPC11
CAPN11	ANAPC11
CDC16	ANAPC11
MLKL	ANAPC11
PTTG1	ANAPC11
RNF111	ANAPC11
TRIM65	ANAPC11
UBC	ANAPC11
UBE2C	ANAPC11
UBE2U	ANAPC11
CDC23	ANAPC13
ANAPC7	ANAPC2
CCNB1	ANAPC2
CDC20	ANAPC2
CDC26	ANAPC2
[truncated: 32,223 more rows]

## Sheet: Breast
FHL3	A1CF
REL	A1CF
SDPR	A1CF
SYNCRIP	A1CF
ADAMTS1	A2M
AMBP	A2M
ANXA7	A2M
AP1M2	A2M
APOE	A2M
APP	A2M
ATF7IP	A2M
ATP1A1	A2M
B2M	A2M
CDC37	A2M
CDC42	A2M
CDK2AP2	A2M
CDKN1A	A2M
DNAJB1	A2M
ECSIT	A2M
ENO2	A2M
EVI5L	A2M
EXOSC1	A2M
FARSA	A2M
FBXL12	A2M
FBXW4	A2M
FIS1	A2M
GCDH	A2M
GEM	A2M
GRB2	A2M
H2AFX	A2M
HMOX2	A2M
IFIT3	A2M
IFIT5	A2M
IGSF8	A2M
LCAT	A2M
LEP	A2M
LONP1	A2M
MAST1	A2M
MGEA5	A2M
MLST8	A2M
NCDN	A2M
NOS3	A2M
PAXIP1	A2M
PDGFB	A2M
PRDX2	A2M
RAD23A	A2M
RAP1B	A2M
RHEB	A2M
RPP14	A2M
2015-09-08	A2M
STAMBPL1	A2M
TGFBI	A2M
TGIF1	A2M
TGM2	A2M
TK1	A2M
TNFRSF14	A2M
TRAPPC5	A2M
TSC22D1	A2M
TTR	A2M
TUBA1B	A2M
TYRO3	A2M
UFD1L	A2M
UMPS	A2M
REL	AAAS
AP2S1	AAGAB
EIF3C	AAGAB
UNC119	AAGAB
GORASP2	AAMDC
AEN	AAMP
BHLHE40	AAMP
GABARAPL2	AAMP
MAP1LC3B	AAMP
NELFCD	AAMP
PSEN2	AAMP
TK1	AAMP
EAPP	AAR2
MEGF10	AARS2
FASN	AASDHPPT
MDFI	AASDHPPT
TRAF2	AASDHPPT
USP22	AASDHPPT
ARHGEF11	ABCA1
ARHGEF12	ABCA1
DLG3	ABCA1
FADD	ABCA1
LIN7B	ABCA1
SNTA1	ABCA1
SNTB1	ABCA1
SNTB2	ABCA1
TGM2	ABCA1
TESK1	ABCB4
PIK3R3	ABCB6
TSG101	ABCB6
NOA1	ABCB8
AZGP1	ABCC1
NPM1	ABCC1
TRAF3	ABCC1
AZIN1	ABCC2
CANX	ABCC2
MCPH1	ABCC2
NFKB1	ABCC2
PDZK1	ABCC2
RDX	ABCC2
SLC9A3R1	ABCC2
UBQLN1	ABCC2
AK2	ABCC5
RBP5	ABCC5
SERPINA3	ABCC5
SMC2	ABCC5
AK2	ABCC6
CRYL1	ABCC6
FURIN	ABCC6
NR4A1	ABCC6
KCNJ8	ABCC9
ABCD3	ABCD2
PEX19	ABCD2
COL6A2	ABCD3
PEX19	ABCD3
PSMA1	ABCD3
TUFT1	ABCD3
DLEU1	ABCD4
PEA15	ABCD4
SARAF	ABCD4
XRCC6	ABCD4
RNASEL	ABCE1
ITGB3BP	ABCF1
ANKRD28	ABCF2
HADHA	ABCF2
ACIN1	ABCF3
DLEU1	ABCF3
DNALI1	ABCF3
FCHSD2	ABCF3
HIRIP3	ABCF3
LAMTOR1	ABCF3
MOCS2	ABCF3
NOA1	ABCF3
SLC35E1	ABCF3
SPP1	ABCF3
TBPL1	ABCF3
TOE1	ABCF3
TRIM27	ABCF3
AGPAT2	ABCG8
AKT2	ABCG8
LMNB1	ABCG8
MAL2	ABCG8
NR4A1	ABCG8
CCDC155	ABHD1
ATP5G3	ABHD16A
CREB3	ABHD16A
DNAJC1	ABHD16A
DTX2	ABHD16A
FAM134C	ABHD16A
GPRC5C	ABHD16A
HM13	ABHD16A
HNRNPA1	ABHD16A
IFITM1	ABHD16A
MT-CO2	ABHD16A
MT-ND4	ABHD16A
PILRB	ABHD16A
PTGS2	ABHD16A
RNF5	ABHD16A
SAFB	ABHD16A
SPAG7	ABHD16A
TMEM147	ABHD16A
TMEM222	ABHD16A
UPF1	ABHD16A
CSNK2B	ABHD4
TK1	ABHD4
PLIN1	ABHD5
PNPLA2	ABHD5
CKMT2	ABHD6
ABL1	ABI1
DST	ABI1
ENAH	ABI1
EPS8	ABI1
HNRNPK	ABI1
KIAA0408	ABI1
KTN1	ABI1
MINK1	ABI1
NCK1	ABI1
NCK2	ABI1
NCKAP1	ABI1
NIN	ABI1
PAK2	ABI1
SORBS1	ABI1
SOS1	ABI1
SOS2	ABI1
SRP68	ABI1
SRRM1	ABI1
TLN1	ABI1
WASF2	ABI1
AES	ABI2
ARHGAP32	ABI2
ARMC7	ABI2
BLOC1S6	ABI2
CCDC102B	ABI2
CCDC36	ABI2
CCDC53	ABI2
CCHCR1	ABI2
CRX	ABI2
DTNB	ABI2
EFS	ABI2
EGLN3	ABI2
EIF3H	ABI2
GCC1	ABI2
HGS	ABI2
HOMER3	ABI2
IFT20	ABI2
KIAA1217	ABI2
KIFC3	ABI2
KRT15	ABI2
KRT19	ABI2
LMO2	ABI2
MRPL44	ABI2
NCK2	ABI2
NCKAP1	ABI2
NUP62	ABI2
PCM1	ABI2
PPIF	ABI2
PRKAA1	ABI2
PRKAA2	ABI2
SDCBP	ABI2
SNAP23	ABI2
STAM2	ABI2
TFIP11	ABI2
TRAF3IP1	ABI2
TRIP6	ABI2
VARS2	ABI2
VASP	ABI2
VCL	ABI2
WASF1	ABI2
WIPF1	ABI2
ARMC7	ABI3
CEP44	ABI3
DTNB	ABI3
DTNBP1	ABI3
EIF3H	ABI3
EVL	ABI3
FARSA	ABI3
GRB2	ABI3
HOMER3	ABI3
KANK2	ABI3
KIAA0408	ABI3
KLC3	ABI3
KLC4	ABI3
KRT15	ABI3
NCK2	ABI3
NUPL1	ABI3
PAK2	ABI3
PSMA1	ABI3
RUNX1T1	ABI3
SNAP23	ABI3
SOS1	ABI3
TMEM147	ABI3
VASP	ABI3
WAS	ABI3
ABR	ABL1
ACAP1	ABL1
AIRE	ABL1
AKAP6	ABL1
AR	ABL1
ARHGEF11	ABL1
ASAP1	ABL1
ATM	ABL1
BAZ2A	ABL1
BRCA2	ABL1
BRPF3	ABL1
C6	ABL1
CAST	ABL1
CD2AP	ABL1
CDC27	ABL1
CDKL5	ABL1
CENPA	ABL1
CHRD	ABL1
CKAP5	ABL1
CNTFR	ABL1
CNTNAP1	ABL1
CTAGE5	ABL1
CUL7	ABL1
CYP4F2	ABL1
DDX41	ABL1
DLGAP2	ABL1
DLGAP4	ABL1
DNM1	ABL1
DNM2	ABL1
DOCK3	ABL1
EFNA5	ABL1
EFS	ABL1
EGFR	ABL1
EPB41L3	ABL1
EPS15	ABL1
ERBB2	ABL1
ERBB3	ABL1
ERBB4	ABL1
FLNC	ABL1
FYB	ABL1
G3BP2	ABL1
GABBR1	ABL1
GNS	ABL1
GRB2	ABL1
GSTZ1	ABL1
GTF2IRD1	ABL1
GTF3A	ABL1
HNRNPR	ABL1
HOXC8	ABL1
KIFC2	ABL1
KIT	ABL1
LIG3	ABL1
LRBA	ABL1
LRP2	ABL1
LTBP2	ABL1
MAP4K1	ABL1
MED14	ABL1
MKI67	ABL1
MSH5	ABL1
NBEA	ABL1
NCK1	ABL1
NCKAP5	ABL1
NCKIPSD	ABL1
NFASC	ABL1
NOTCH3	ABL1
NTRK1	ABL1
NXPH3	ABL1
OGN	ABL1
ORC1	ABL1
OSBPL5	ABL1
P2RX7	ABL1
PAX3	ABL1
PDSS2	ABL1
PIK3R1	ABL1
PKD1	ABL1
PLCG1	ABL1
POLD1	ABL1
PPP3CA	ABL1
PRICKLE3	ABL1
PTPN4	ABL1
RAPGEF1	ABL1
RIN1	ABL1
RIN3	ABL1
RTN4	ABL1
SCARF2	ABL1
SEPN1	ABL1
SF3B4	ABL1
SLC22A3	ABL1
SLC24A1	ABL1
SNX12	ABL1
SNX17	ABL1
SNX3	ABL1
SNX8	ABL1
SOS2	ABL1
SRC	ABL1
SUV39H2	ABL1
SYNJ2	ABL1
TGOLN2	ABL1
TMPO	ABL1
TRIM39	ABL1
TULP4	ABL1
UHMK1	ABL1
VPS13A	ABL1
WNK2	ABL1
AR	ABL2
BCR	ABL2
CAT	ABL2
EGFR	ABL2
EPHB2	ABL2
ERBB2	ABL2
ERBB3	ABL2
ERBB4	ABL2
FBXO38	ABL2
GRB2	ABL2
HCK	ABL2
KIT	ABL2
MAP3K10	ABL2
NCK1	ABL2
NEDD4	ABL2
NEDD4L	ABL2
PIK3R1	ABL2
PLCG1	ABL2
RIN1	ABL2
SRC	ABL2
TPD52L1	ABL2
BEGAIN	ABLIM1
CALCOCO2	ABLIM1
GOLGA2	ABLIM1
HOOK2	ABLIM1
KCNJ12	ABLIM1
KRT15	ABLIM1
LDOC1	ABLIM1
SREBF2	ABLIM1
TRAF2	ABLIM1
TSC22D4	ABLIM1
USHBP1	ABLIM1
SREBF2	ABLIM2
SSX2IP	ABLIM3
CDCA7L	ABT1
CEP70	ABT1
EMD	ABT1
CUL3	ABTB1
EEF1A2	ABTB1
SMAD2	ABTB1
SMAD9	ABTB1
CUL3	ABTB2
TXNDC11	ACAA1
LAMTOR5	ACAA2
PRKAA2	ACACB
TSG101	ACAD8
ETFA	ACADM
ETFB	ACADM
IRF7	ACADS
GPHN	ACADVL
RPSA	ACADVL
GRB2	ACAP1
IFFO1	ACAP1
NCK1	ACAP1
SRC	ACAP1
TFRC	ACAP1
ITGB3BP	ACAP3
SLC35G2	ACAP3
TAB1	ACAP3
LNX1	ACAT2
GOLGB1	ACBD3
SMURF2	ACBD3
ADPRH	ACD
AFAP1L2	ACD
ANKMY2	ACD
BAG3	ACD
DBN1	ACD
DBNL	ACD
DCX	ACD
DPYSL3	ACD
EIF3G	ACD
EIF4B	ACD
ENO2	ACD
FAM131B	ACD
HSP90AB1	ACD
IPO5	ACD
IVL	ACD
LASP1	ACD
LGALSL	ACD
LLGL1	ACD
LRRC25	ACD
NCDN	ACD
NUDC	ACD
NUDCD2	ACD
PDLIM2	ACD
PEX5	ACD
PFKP	ACD
PGM2	ACD
POT1	ACD
RBKS	ACD
RECQL4	ACD
RPSA	ACD
SBDS	ACD
STUB1	ACD
SULT1C2	ACD
TBC1D10A	ACD
TBCD	ACD
TERF2	ACD
TINF2	ACD
TOMM34	ACD
TRIM16	ACD
TUBB2A	ACD
TUBB4B	ACD
USP7	ACD
XRCC6	ACD
ZFP36L1	ACD
ZNF790	ACD
AGT	ACE
BDKRB2	ACE
COMT	ACE
APP	ACHE
COL4A1	ACHE
EIF2D	ACHE
LAMA1	ACHE
AKR1C3	ACIN1
BTBD10	ACIN1
KLHL26	ACIN1
PAFAH1B2	ACIN1
RNPS1	ACIN1
SRPK2	ACIN1
YWHAG	ACIN1
CCL13	ACKR2
CCL19	ACKR2
CCL2	ACKR2
CCL21	ACKR2
GRB2	ACKR3
GSK3B	ACLY
CCDC69	ACO1
CLTC	ACO1
MYBPC1	ACO1
NEB	ACO1
PXN	ACO1
SGCG	ACO1
RBBP6	ACOT13
ATXN1	ACOT7
CAMK2B	ACOT7
POT1	ACOT7
THAP1	ACOT7
TINF2	ACOT7
UBQLN1	ACOT7
PEX5	ACOT8
REL	ACOT8
SMURF2	ACOX3
FNBP1L	ACP1
SFMBT1	ACP1
EGR2	ACP5
GPC4	ACP5
MAPK9	ACP5
PDCD5	ACP5
PPP2CB	ACP5
RPA2	ACP5
SLC35F6	ACP5
SNRNP40	ACP5
SPP1	ACP5
TNFSF10	ACP5
ZBTB16	ACP5
GNG7	ACP6
SLC35F6	ACP6
GSK3B	ACSBG1
AGTRAP	ACSF2
ARL6IP1	ACSF2
CREB3	ACSF2
NR3C2	ACSL1
DSE	ACSL4
CREB3	ACSL5
EP300	ACSM5
UPF1	ACSS2
CCT4	ACTA1
CFL1	ACTA1
COTL1	ACTA1
EGFR	ACTA1
EPS8	ACTA1
FGD4	ACTA1
FHOD1	ACTA1
FSCN1	ACTA1
GC	ACTA1
GSN	ACTA1
MAP1A	ACTA1
OCLN	ACTA1
PCYT1B	ACTA1
PRKCA	ACTA1
PRKCE	ACTA1
RAC1	ACTA1
SPTAN1	ACTA1
TLN1	ACTA1
TPM3	ACTA1
TRIM63	ACTA1
TTN	ACTA1
VASP	ACTA1
CCT4	ACTA2
GC	ACTA2
PCYT1B	ACTA2
ACTG1	ACTB
AIMP2	ACTB
ANXA7	ACTB
ATF7IP	ACTB
CDKN1A	ACTB
CFL1	ACTB
CFL2	ACTB
CSNK2B	ACTB
DSTN	ACTB
EP300	ACTB
ESR2	ACTB
FABP4	ACTB
H2AFX	ACTB
HSPA8	ACTB
KHDRBS1	ACTB
POT1	ACTB
RCC1	ACTB
RPL10A	ACTB
SMAD9	ACTB
TINF2	ACTB
TK1	ACTB
TTR	ACTB
WDYHV1	ACTB
APOE	ACTG1
ATF7IP	ACTG1
BCAP31	ACTG1
CAP1	ACTG1
CAP2	ACTG1
CCDC22	ACTG1
CFL1	ACTG1
CFL2	ACTG1
CTBP2	ACTG1
DSTN	ACTG1
EHHADH	ACTG1
FHOD1	ACTG1
GIT2	ACTG1
GSN	ACTG1
ITGB3BP	ACTG1
MAPK6	ACTG1
PFN2	ACTG1
PPP1R9A	ACTG1
PRSS23	ACTG1
PSEN2	ACTG1
RPS6KA5	ACTG1
ST3GAL3	ACTG1
TNIK	ACTG1
TUBA8	ACTG1
VASP	ACTG1
WASF1	ACTG1
WDYHV1	ACTG1
ARHGDIA	ACTL6A
EWSR1	ACTL6A
FLII	ACTL6A
MRGBP	ACTL6A
MYC	ACTL6A
POLR2A	ACTL6A
RUVBL1	ACTL6A
RUVBL2	ACTL6A
SMARCA4	ACTL6A
TRRAP	ACTL6A
COL4A3BP	ACTL8
APC	ACTN1
ATXN2	ACTN1
ATXN7	ACTN1
CAMK2A	ACTN1
CDK5	ACTN1
COIL	ACTN1
COL17A1	ACTN1
CSRP3	ACTN1
CTNNA1	ACTN1
EPM2AIP1	ACTN1
FBP1	ACTN1
FXN	ACTN1
GFI1B	ACTN1
GIT2	ACTN1
GTF2H1	ACTN1
KAT2B	ACTN1
KCTD6	ACTN1
KPNA2	ACTN1
MED14	ACTN1
MICALL2	ACTN1
MYOT	ACTN1
MYOZ1	ACTN1
MYOZ2	ACTN1
NCOA1	ACTN1
NR1H3	ACTN1
NUMBL	ACTN1
OAS1	ACTN1
PDHX	ACTN1
PDLIM1	ACTN1
PDLIM5	ACTN1
PIAS4	ACTN1
PKN1	ACTN1
PSEN1	ACTN1
PSMA1	ACTN1
TES	ACTN1
TTN	ACTN1
VCL	ACTN1
XRCC4	ACTN1
ZYX	ACTN1
ADAM12	ACTN2
AKTIP	ACTN2
APPL1	ACTN2
ASH2L	ACTN2
ATXN2	ACTN2
ATXN7	ACTN2
BRMS1L	ACTN2
COIL	ACTN2
DLG1	ACTN2
DLG4	ACTN2
DYSF	ACTN2
ITGB3BP	ACTN2
KAT2B	ACTN2
KCNA4	ACTN2
LDB3	ACTN2
MAST2	ACTN2
MED14	ACTN2
MICALL2	ACTN2
MYBPC2	ACTN2
MYOM2	ACTN2
MYOZ1	ACTN2
MYOZ2	ACTN2
NCOA1	ACTN2
NCOR1	ACTN2
NOS3	ACTN2
PDLIM3	ACTN2
RPL35	ACTN2
SELE	ACTN2
SNAI1	ACTN2
SNAPIN	ACTN2
SNW1	ACTN2
SP100	ACTN2
TTN	ACTN2
TUBA4A	ACTN2
TULP3	ACTN2
ZNF446	ACTN2
ATP6V1B1	ACTN4
ATXN7	ACTN4
COIL	ACTN4
COL17A1	ACTN4
EGFR	ACTN4
KPNA2	ACTN4
LRRC7	ACTN4
MAGI1	ACTN4
MAPK7	ACTN4
MYOZ1	ACTN4
MYOZ2	ACTN4
NOS3	ACTN4
PDLIM1	ACTN4
POT1	ACTN4
PTPN11	ACTN4
PTPN6	ACTN4
SACS	ACTN4
SLC9A3R2	ACTN4
STAT1	ACTN4
TRIM3	ACTN4
TXN	ACTN4
NAGK	ACTR10
DCTN4	ACTR1A
SPTBN1	ACTR1A
SPTBN2	ACTR1A
CHD3	ACTR1B
CSNK2B	ACTR1B
MAPK6	ACTR1B
TK1	ACTR1B
ZDHHC17	ACTR1B
ACTR3	ACTR2
ARPC1B	ACTR2
ARPC5	ACTR2
ELF5	ACTR2
HCLS1	ACTR2
WASF1	ACTR2
WASF2	ACTR2
ARPC2	ACTR3
ARPC3	ACTR3
CDC42	ACTR3
WASF2	ACTR3
WASF3	ACTR3
CSNK2B	ACTR5
AJUBA	ACVR1
AP2B1	ACVR1
ARL13B	ACVR1
BMP2	ACVR1
BMPR2	ACVR1
CDK14	ACVR1
CHN1	ACVR1
DCAF6	ACVR1
DUSP13	ACVR1
ENG	ACVR1
FANCL	ACVR1
FBXO30	ACVR1
FBXO44	ACVR1
FGD6	ACVR1
FKBP1A	ACVR1
FKBP4	ACVR1
FNTA	ACVR1
GDF5	ACVR1
IKBKB	ACVR1
ILKAP	ACVR1
INHBB	ACVR1
NAA20	ACVR1
NKIRAS1	ACVR1
NRAS	ACVR1
PAK1	ACVR1
PLEK	ACVR1
PLEKHB1	ACVR1
PLEKHJ1	ACVR1
RAB17	ACVR1
RAB25	ACVR1
RAB33B	ACVR1
RAB6B	ACVR1
RAP2A	ACVR1
RASD2	ACVR1
RASL12	ACVR1
RHOBTB1	ACVR1
RHOD	ACVR1
RHOJ	ACVR1
RPS27A	ACVR1
RRAS2	ACVR1
SMAD1	ACVR1
SMAD5	ACVR1
SOCS6	ACVR1
SQSTM1	ACVR1
STAT1	ACVR1
STX8	ACVR1
TGFBR1	ACVR1
TTC17	ACVR1
TTC27	ACVR1
UBE2E3	ACVR1
UBXN1	ACVR1
UHMK1	ACVR1
USP21	ACVR1
USP39	ACVR1
VEPH1	ACVR1
WDR61	ACVR1
ACVR2B	ACVR1B
BAG6	ACVR1B
FKBP1A	ACVR1B
INHBB	ACVR1B
NEDD4L	ACVR1B
OS9	ACVR1B
PRKACB	ACVR1B
RXRA	ACVR1B
SMAD4	ACVR1B
SMAD7	ACVR1B
SNX1	ACVR1B
INHBB	ACVR1C
ACVRL1	ACVR2A
BMP2	ACVR2A
BMP6	ACVR2A
ENG	ACVR2A
GDF5	ACVR2A
INHBB	ACVR2A
MAGI2	ACVR2A
SYNJ2BP	ACVR2A
TGFBR3	ACVR2A
ACVRL1	ACVR2B
BMP2	ACVR2B
GDF5	ACVR2B
INHBB	ACVR2B
SNX1	ACVR2B
SYNJ2BP	ACVR2B
ENG	ACVRL1
TGFB1	ACVRL1
TGFB3	ACVRL1
TGFBR1	ACVRL1
TGFBR2	ACVRL1
SULT2B1	ACYP2
ADORA1	ADA
DPP4	ADA
DRD1	ADA
GRB2	ADA
NR3C1	ADA
PIAS2	ADA
SGCD	ADA
TERF2IP	ADA
TINF2	ADA
GRB2	ADAM12
IGFBP3	ADAM12
IGFBP5	ADAM12
PIK3R1	ADAM12
SRC	ADAM12
FHL3	ADAM15
FYN	ADAM15
GRB2	ADAM15
HCK	ADAM15
MAD2L2	ADAM15
NCK1	ADAM15
NUP62	ADAM15
PACSIN3	ADAM15
RBPMS	ADAM15
SH3PXD2A	ADAM15
SNX9	ADAM15
SP4	ADAM15
SRC	ADAM15
TRIP13	ADAM15
DLG1	ADAM17
MAD2L1	ADAM17
NOTCH1	ADAM17
TIMP3	ADAM17
EPS8	ADAM22
RAC2	ADAM22
YWHAB	ADAM22
YWHAZ	ADAM22
ATXN7	ADAM33
SLC30A2	ADAM33
UBQLN4	ADAM33
MAD2L2	ADAM9
PRKCD	ADAM9
SNX9	ADAM9
ANXA7	ADAMTS10
CDKN1A	ADAMTS10
HMGCL	ADAMTS10
LAMTOR3	ADAMTS10
PCYT2	ADAMTS10
TK1	ADAMTS10
COMP	ADAMTS12
MEOX2	ADAMTS12
MYL6	ADAMTS12
PIK3R1	ADAMTS2
TIMP3	ADAMTS5
LIMS1	ADAMTS9
KRT40	ADAMTSL3
MDFI	ADAMTSL3
NOTCH2NL	ADAMTSL3
APOL6	ADAMTSL4
AQP1	ADAMTSL4
ASPSCR1	ADAMTSL4
CHCHD2	ADAMTSL4
COL8A1	ADAMTSL4
CREB5	ADAMTSL4
DIP2A	ADAMTSL4
DNPEP	ADAMTSL4
EIF4E2	ADAMTSL4
FAH	ADAMTSL4
FARS2	ADAMTSL4
FBLN1	ADAMTSL4
FBXW5	ADAMTSL4
FHL3	ADAMTSL4
FKBP1B	ADAMTSL4
FRS3	ADAMTSL4
GATA2	ADAMTSL4
GIP	ADAMTSL4
GLRX3	ADAMTSL4
GNE	ADAMTSL4
HGF	ADAMTSL4
HOXA1	ADAMTSL4
LMO2	ADAMTSL4
LONRF1	ADAMTSL4
MAPKBP1	ADAMTSL4
MID2	ADAMTSL4
NTN4	ADAMTSL4
PID1	ADAMTSL4
PLSCR1	ADAMTSL4
PTGER3	ADAMTSL4
RCHY1	ADAMTSL4
RHOJ	ADAMTSL4
SLC6A20	ADAMTSL4
SMARCC1	ADAMTSL4
SORBS3	ADAMTSL4
SPRY2	ADAMTSL4
STK16	ADAMTSL4
SUSD6	ADAMTSL4
TCEA2	ADAMTSL4
TMEM150A	ADAMTSL4
TOP3B	ADAMTSL4
TRIM42	ADAMTSL4
TRIP6	ADAMTSL4
TUBGCP4	ADAMTSL4
ZNF417	ADAMTSL4
ZNF587	ADAMTSL4
ANP32A	ADAP1
CSNK1A1	ADAP1
DVL3	ADAP1
GADD45A	ADAP1
GOLGA2	ADAP1
GSK3B	ADAP1
KIF13B	ADAP1
NCL	ADAP1
PRKCA	ADAP1
PRKCZ	ADAP1
PRKD1	ADAP1
PSME3	ADAP1
PURA	ADAP1
RPS9	ADAP1
SDCBP2	ADAP1
NEDD4L	ADAP2
TGM2	ADAR
XPO1	ADAR
NAV2	ADAT2
EXOC5	ADCK1
RAB1A	ADCK1
AGTRAP	ADCK3
RABAC1	ADCK3
REEP6	ADCK3
TFIP11	ADCK3
TMEM159	ADCK3
HSPA6	ADCK5
NOTCH2NL	ADCK5
RHOD	ADCK5
TRIM54	ADCY4
GNAI1	ADCY5
PRKCA	ADCY5
PRKCZ	ADCY5
RGS2	ADCY5
ATXN1	ADCY6
CHRNA7	ADCY6
BUD31	ADCY7
PLSCR1	ADCY7
XRCC6	ADCY7
ADD2	ADD1
CSNK2B	ADD1
GEMIN7	ADD1
HMG20A	ADD1
HSPH1	ADD1
ID2	ADD1
MAP1LC3B	ADD1
PRKCD	ADD1
SPTA1	ADD1
TK1	ADD1
ZDHHC17	ADD1
PRKACA	ADD2
PRKCD	ADD2
ATXN1	ADD3
CSNK2A2	ADH1A
HADH	ADH1A
GNB2L1	ADH1B
IRAK3	ADH1B
PDE4DIP	ADH1B
PML	ADH1B
SERPINA3	ADH1B
ARNT	ADH5
CHD3	ADH5
CSNK2B	ADH5
PQLC1	ADH5
PRDX1	ADH5
GNAQ	ADHFE1
ADIPOR2	ADIPOQ
CCDC155	ADIPOQ
SGTA	ADIPOQ
APPL1	ADIPOR1
NAA20	ADIPOR1
NFKBIL1	ADIPOR1
LSM1	ADIPOR2
FICD	ADK
SRD5A3	ADK
CALCRL	ADM
EDN1	ADM
CDC27	ADNP
MAP1LC3B	ADNP
PLCG1	ADNP
NFYC	ADNP2
DRD1	ADORA1
EPB41L2	ADORA1
GNAI2	ADORA1
SNF8	ADORA1
TADA3	ADPGK
TCAP	ADPGK
UBQLN4	ADPGK
TFCP2	ADPRH
FRA10AC1	ADPRHL2
HEXDC	ADPRHL2
PPP1R9B	ADRA1A
GNA11	ADRA1B
STAT1	ADRA1B
SNTA1	ADRA1D
SNTB1	ADRA1D
SNTB2	ADRA1D
GNAI2	ADRA2A
EIF2B1	ADRA2C
YWHAZ	ADRA2C
ARRB1	ADRB1
DLG4	ADRB1
GIPC1	ADRB1
GPRASP1	ADRB1
AKAP12	ADRB2
ARRB2	ADRB2
GNA15	ADRB2
GRK6	ADRB2
NEDD4	ADRB2
SLC9A3R1	ADRB2
SLC9A3R2	ADRB2
SRC	ADRB2
AGTR1	ADRBK1
AKAP12	ADRBK1
ARRB1	ADRBK1
CCR4	ADRBK1
CSNK2B	ADRBK1
EPHA2	ADRBK1
FPR1	ADRBK1
GIT1	ADRBK1
GIT2	ADRBK1
GNAQ	ADRBK1
MAPK3	ADRBK1
MDM2	ADRBK1
NCS1	ADRBK1
PDCL	ADRBK1
PRKCB	ADRBK1
RPLP2	ADRBK1
SNCA	ADRBK1
SRC	ADRBK1
CCR4	ADRBK2
CXCR4	ADRBK2
GIT1	ADRBK2
HBP1	ADRM1
PSMC4	ADRM1
PSMD1	ADRM1
PSMD14	ADRM1
PSMD4	ADRM1
RAD23A	ADRM1
RAD23B	ADRM1
RPN1	ADRM1
RPN2	ADRM1
UBC	ADRM1
UBQLN1	ADRM1
UBQLN2	ADRM1
UCHL5	ADRM1
NOV	ADSL
SMYD1	ADSS
AZIN1	ADSSL1
LYAR	ADSSL1
GRB2	AEBP1
EED	AEBP2
HMBOX1	AEBP2
JMJD6	AEBP2
LDOC1	AEBP2
RBBP4	AEBP2
SUZ12	AEBP2
EMD	AEN
EXOSC8	AEN
GNPTAB	AEN
HOMEZ	AEN
IKZF1	AEN
KHDRBS2	AEN
KRT40	AEN
MBNL1	AEN
MID2	AEN
MTUS2	AEN
PDE4DIP	AEN
PHC2	AEN
SSX2IP	AEN
TRIM27	AEN
TRIM41	AEN
ZBTB8A	AEN
ZNF317	AEN
ZNF473	AEN
ARHGAP32	AES
ATN1	AES
BAHD1	AES
BCL6	AES
BHLHE40	AES
BYSL	AES
CALCOCO2	AES
CCDC57	AES
CCNK	AES
CPSF7	AES
CRACR2A	AES
CRX	AES
CTAGE5	AES
DDX6	AES
DIP2A	AES
EAF1	AES
EIF4E2	AES
FAM124A	AES
FOXP2	AES
FRS3	AES
GFI1B	AES
GOLGA2	AES
GORASP2	AES
GRB2	AES
HNRNPF	AES
HOMEZ	AES
KANK2	AES
KIFC3	AES
KRT15	AES
KRT40	AES
L3MBTL2	AES
LDOC1	AES
LMO2	AES
LMO4	AES
LSM2	AES
MAGOHB	AES
MAPK14	AES
MBNL1	AES
MED31	AES
MED4	AES
MFAP1	AES
MLX	AES
MTUS2	AES
NAB2	AES
NCDN	AES
NEK6	AES
NOTCH2NL	AES
NUDT22	AES
OLIG3	AES
OSGIN1	AES
PARVG	AES
PCID2	AES
PPP1R16A	AES
PRKAA1	AES
PRKAA2	AES
PRPF31	AES
QARS	AES
RBM10	AES
RBPMS	AES
REL	AES
RNF31	AES
RPL18A	AES
SCNM1	AES
SDCBP	AES
SIX1	AES
SKIL	AES
SMAD3	AES
SNCAIP	AES
SNRPC	AES
SOX5	AES
SRPK2	AES
STK16	AES
STX11	AES
TBX3	AES
TCF4	AES
TMCC2	AES
TRAF2	AES
TRIM27	AES
TSC22D4	AES
TSGA10	AES
U2AF2	AES
UBXN11	AES
VPS37B	AES
VPS37C	AES
ZBTB24	AES
ZGPAT	AES
ZNF576	AES
PRKCA	AFAP1
PRKCD	AFAP1
PRKCE	AFAP1
PRKCG	AFAP1
PRKCZ	AFAP1
SRC	AFAP1
GADD45G	AFAP1L1
POT1	AFAP1L2
TERF2	AFAP1L2
TINF2	AFAP1L2
GRB2	AFF2
NCK1	AFF2
PLCG1	AFF2
AP2B1	AFF4
CCNT1	AFF4
CDK9	AFF4
GOLGA2	AFF4
MLLT1	AFF4
MTUS2	AFF4
TRAF2	AFF4
MAPK8IP2	AFG3L2
PHC2	AFG3L2
RAC2	AFG3L2
STAT5B	AFTPH
UBE3A	AFTPH
IGF2R	AGA
GRB7	AGAP1
TK1	AGAP1
EPB41L1	AGAP2
HOMER2	AGAP2
PIK3R1	AGAP2
APC	AGFG1
EPS15	AGFG1
ITSN1	AGFG1
POLE2	AGFG1
EPS15	AGFG2
ITSN1	AGFG2
BLOC1S6	AGGF1
CCDC85B	AGGF1
CHERP	AGGF1
SNRPC	AGGF1
TOE1	AGGF1
HCK	AGK
PDLIM1	AGK
SNX4	AGK
APPL1	AGL
AGO2	AGO1
DICER1	AGO1
KHDRBS1	AGO1
RELA	AGO1
DDX20	AGO2
DICER1	AGO2
PFKP	AGO2
TARBP2	AGO2
ATP4B	AGO3
BDNF	AGO3
SLC22A2	AGO3
MEOX2	AGPAT1
ANKRD28	AGPAT2
GMPS	AGPAT2
PHF11	AGPAT2
PHRF1	AGPAT2
SLC23A2	AGPAT2
CREB3	AGPAT3
REL	AGPAT4
UBQLN1	AGPAT5
GFI1B	AGPAT6
GNPAT	AGPS
GORASP1	AGPS
BRD7	AGR2
CCDC90B	AGR2
CRMP1	AGR2
MED31	AGR2
NUP62CL	AGR2
POM121	AGR2
UBQLN1	AGR2
UBQLN4	AGR2
ASB10	AGR3
ERLIN1	AGR3
NUP62	AGR3
SGTA	AGR3
UBQLN1	AGR3
ATN1	AGRN
ATXN7	AGRN
GFI1B	AGRN
AGTR1	AGT
ANPEP	AGT
CTSG	AGT
DNPEP	AGT
ENPEP	AGT
EWSR1	AGT
GRB2	AGT
GSDMB	AGT
ITSN2	AGT
MEP1A	AGT
PRCP	AGT
CBY1	AGTPBP1
CYCS	AGTPBP1
ENO1	AGTPBP1
NYNRIN	AGTPBP1
PPFIA1	AGTPBP1
PYGM	AGTPBP1
TNIK	AGTPBP1
ARRB1	AGTR1
ARRB2	AGTR1
BDKRB2	AGTR1
GRK5	AGTR1
JAK2	AGTR1
NOS3	AGTR1
RAB5A	AGTR1
RAF1	AGTR1
ALDH18A1	AGTRAP
AP3M1	AGTRAP
ARAF	AGTRAP
ARFIP2	AGTRAP
ARHGAP1	AGTRAP
CAPNS1	AGTRAP
DDA1	AGTRAP
DDX55	AGTRAP
FAM114A1	AGTRAP
FAM160A2	AGTRAP
FARS2	AGTRAP
FASTKD3	AGTRAP
FATE1	AGTRAP
GABARAPL2	AGTRAP
GDNF	AGTRAP
GTF3C1	AGTRAP
HARS2	AGTRAP
HMGB1	AGTRAP
HSCB	AGTRAP
HSPA4	AGTRAP
ISCU	AGTRAP
LMO2	AGTRAP
LNX1	AGTRAP
MCEE	AGTRAP
MIEF1	AGTRAP
MIEF2	AGTRAP
MTERF3	AGTRAP
MUTYH	AGTRAP
NDRG4	AGTRAP
NFU1	AGTRAP
NFYB	AGTRAP
NKG7	AGTRAP
PBX3	AGTRAP
PCTP	AGTRAP
PDHX	AGTRAP
PITPNC1	AGTRAP
PTPN9	AGTRAP
RMDN2	AGTRAP
SENP2	AGTRAP
SNX1	AGTRAP
SPG21	AGTRAP
SYT16	AGTRAP
TBRG4	AGTRAP
TCEANC2	AGTRAP
TFAM	AGTRAP
TMEM14B	AGTRAP
TUBA1B	AGTRAP
TXN2	AGTRAP
UBE2I	AGTRAP
ZNF391	AGTRAP
ANKRD40	AHCY
APPBP2	AHCY
POT1	AHCY
PXN	AHCY
BID	AHCYL1
CDKN2C	AHCYL1
GEM	AHCYL1
MEOX2	AHCYL1
PPL	AHCYL1
PSMD9	AHCYL1
SOX30	AHCYL1
ATXN1	AHDC1
ITSN2	AHDC1
ZDHHC17	AHDC1
NOL9	AHNAK
POT1	AHNAK
S100A10	AHNAK
GABARAPL1	AHNAK2
GABARAPL2	AHNAK2
AIP	AHR
ARNT	AHR
ARNTL	AHR
CCNT1	AHR
DAP3	AHR
EP300	AHR
ESR1	AHR
GTF2F2	AHR
NCOA1	AHR
NCOA2	AHR
NCOR2	AHR
NEDD8	AHR
NR2F1	AHR
PTGES3	AHR
RB1	AHR
RELA	AHR
SMARCA4	AHR
TBP	AHR
XPO1	AHR
ARNT	AHRR
GCH1	AHSA1
MEOX2	AHSA2
FAM118A	AIDA
LNX1	AIDA
PLEKHF2	AIDA
ZDHHC17	AIDA
HSPA1B	AIFM1
NOA1	AIFM1
SETDB1	AIFM1
STC2	AIFM1
TSC22D4	AIFM1
WWC1	AIFM1
APPBP2	AIM2
AIMP2	AIMP1
MAPK14	AIMP1
RARS	AIMP1
TSNAX	AIMP1
BCAS2	AIMP2
BLOC1S4	AIMP2
BYSL	AIMP2
CEP126	AIMP2
CHD3	AIMP2
DARS	AIMP2
DEAF1	AIMP2
DSN1	AIMP2
EPRS	AIMP2
EPS8	AIMP2
FGB	AIMP2
FHL3	AIMP2
FUBP1	AIMP2
GYS1	AIMP2
ICE1	AIMP2
KARS	AIMP2
KDR	AIMP2
KLC2	AIMP2
LMO2	AIMP2
LMO3	AIMP2
LNX1	AIMP2
MATR3	AIMP2
MIS18A	AIMP2
NDEL1	AIMP2
NGFRAP1	AIMP2
PARK2	AIMP2
PCMT1	AIMP2
PLEKHF2	AIMP2
PPP2R1A	AIMP2
PRKAA2	AIMP2
PSME1	AIMP2
QARS	AIMP2
TANK	AIMP2
TERF2IP	AIMP2
TFIP11	AIMP2
TRMT2A	AIMP2
ZC3H12A	AIMP2
ZGPAT	AIMP2
ARNT	AIP
PTGES3	AIP
TOMM20	AIP
CREBBP	AIRE
GRB2	AIRE
NCK1	AIRE
PIK3R1	AIRE
PLCG1	AIRE
SRC	AIRE
GFI1B	AJUBA
FHL2	AK1
TERF2IP	AK1
TINF2	AK1
APPBP2	AK3
DAPK3	AK3
ZDHHC17	AK3
CEP19	AK4
EPHA8	AK4
KEAP1	AK4
CPNE6	AK5
NUCKS1	AK5
RNF114	AK5
STRN4	AK5
TRIM46	AK5
UGDH	AK5
COIL	AK6
DRAP1	AK6
FBLN1	AK6
GALNT6	AK6
KPNA1	AK6
KPNA6	AK6
LAMTOR5	AK6
NDRG1	AK6
RBM48	AK6
RNF138	AK6
RPS14	AK6
TAF6L	AK6
UBA1	AK6
ALKBH3	AK8
CCDC102B	AK8
HAUS1	AK8
MCM7	AK8
RBM39	AK8
UBE2Z	AK8
ZMAT2	AK8
PEA15	AK9
DYSF	AKAP1
MYCBP	AKAP1
PRKAR1A	AKAP1
PRKAR1B	AKAP1
PRKAR2A	AKAP1
PRKAR2B	AKAP1
PDZK1	AKAP10
PRKAR1A	AKAP10
PRKAR2A	AKAP10
PRKAR2B	AKAP10
SLC9A3R1	AKAP10
GSK3B	AKAP11
PPP1CA	AKAP11
PPP1CC	AKAP11
PRKAR1A	AKAP11
PRKAR2A	AKAP11
PRKAR2B	AKAP11
FHL1	AKAP12
PRKAR2A	AKAP12
PRKCA	AKAP12
ESR1	AKAP13
GNAQ	AKAP13
PRKAR2A	AKAP13
RANBP2	AKAP13
RXRB	AKAP13
THRA	AKAP13
YWHAG	AKAP13
YWHAZ	AKAP13
DLG1	AKAP5
DLG4	AKAP5
IQGAP1	AKAP5
KCNJ2	AKAP5
PPP3CA	AKAP5
PRKAR2A	AKAP5
PRKAR2B	AKAP5
PRKCA	AKAP5
CDC5L	AKAP6
DTNBP1	AKAP6
GRB2	AKAP6
NCK1	AKAP6
OPTN	AKAP6
PIK3R1	AKAP6
PRKAR2A	AKAP6
SRC	AKAP6
CEP76	AKAP7
PRKAR2B	AKAP7
SPA17	AKAP7
CCND1	AKAP8
CCND2	AKAP8
CCND3	AKAP8
DDX5	AKAP8
ESR2	AKAP8
MCM2	AKAP8
PRKAR2A	AKAP8
DHX9	AKAP8L
TMPO	AKAP8L
BLZF1	AKAP9
CDC5L	AKAP9
HNRNPM	AKAP9
KDM1A	AKAP9
MAGED1	AKAP9
PRDM14	AKAP9
SAMD3	AKAP9
SUV39H2	AKAP9
TDP2	AKAP9
THAP1	AKAP9
TNIK	AKAP9
TULP3	AKAP9
USHBP1	AKAP9
USO1	AKAP9
MAPK13	AKIP1
CCDC85B	AKIRIN2
LNX1	AKIRIN2
SPG21	AKIRIN2
EXOSC4	AKR1A1
TERF2IP	AKR1A1
SMAD1	AKR1B1
COMMD8	AKR1C1
MAPK3	AKR1C1
PTPN3	AKR1C1
LAMTOR5	AKR1C2
LRIF1	AKR1C3
RIF1	AKR1C3
UBE2W	AKR1C3
ZHX1	AKR1C3
AKTIP	AKT1
APPL1	AKT1
AR	AKT1
ASXL1	AKT1
ATXN1	AKT1
BAD	AKT1
BCL10	AKT1
BPGM	AKT1
BRAF	AKT1
BRCA1	AKT1
CASP3	AKT1
CCDC88A	AKT1
CDKN1A	AKT1
CDKN1B	AKT1
CHUK	AKT1
COMMD1	AKT1
CTNNB1	AKT1
DCTN1	AKT1
DNAJB1	AKT1
EGFR	AKT1
EIF4EBP1	AKT1
EP300	AKT1
FOXO1	AKT1
FOXO3	AKT1
FOXO4	AKT1
GAB2	AKT1
GRB10	AKT1
GSK3A	AKT1
GSK3B	AKT1
HTT	AKT1
IKBKB	AKT1
IMPDH2	AKT1
IRAK1	AKT1
IRS1	AKT1
KRT10	AKT1
MAP2K4	AKT1
MAP3K11	AKT1
MAP3K8	AKT1
MAPK14	AKT1
MAPK8IP1	AKT1
MAPKAP1	AKT1
MAPKAPK2	AKT1
MAPT	AKT1
MDM2	AKT1
MST1R	AKT1
MTOR	AKT1
MXD1	AKT1
NEDD4	AKT1
NOS3	AKT1
NR4A1	AKT1
PDPK1	AKT1
PI4K2B	AKT1
PIK3R1	AKT1
PKN2	AKT1
PPL	AKT1
PPM1A	AKT1
PPP1CA	AKT1
PPP2CA	AKT1
PPP2R4	AKT1
PRKCQ	AKT1
PRKCZ	AKT1
PTEN	AKT1
PTPN1	AKT1
RAF1	AKT1
RARA	AKT1
RICTOR	AKT1
RPS6KB1	AKT1
SKP2	AKT1
SMAD2	AKT1
SMAD4	AKT1
SRC	AKT1
STK3	AKT1
STK4	AKT1
TERF2IP	AKT1
THEM4	AKT1
TSC1	AKT1
TSC2	AKT1
XIAP	AKT1
YBX1	AKT1
YWHAZ	AKT1
ZHX1	AKT1
GSK3B	AKT2
NAMPT	AKT2
POFUT1	AKT2
POLR1B	AKT2
SH3RF1	AKT2
SNX27	AKT2
SORBS2	AKT2
STEAP4	AKT2
TMED2	AKT2
ZFP36L1	AKT2
CDC37	AKT3
NEDD4	AKT3
NEDD4L	AKT3
PDPK1	AKT3
PRKCZ	AKT3
ASS1	AKTIP
CENPN	AKTIP
CEP126	AKTIP
CTBP2	AKTIP
DMXL2	AKTIP
DZIP3	AKTIP
EMID1	AKTIP
EXOC7	AKTIP
GTF3C1	AKTIP
HOOK2	AKTIP
HOOK3	AKTIP
IMMT	AKTIP
MAP3K7	AKTIP
2015-03-05	AKTIP
MTPN	AKTIP
NEB	AKTIP
PDE4DIP	AKTIP
PDPK1	AKTIP
POLA2	AKTIP
RASGRF2	AKTIP
RPA1	AKTIP
TRIM23	AKTIP
TRIM41	AKTIP
UTP14A	AKTIP
YBEY	AKTIP
BCL7A	ALAS1
CCHCR1	ALAS1
CDC73	ALAS1
CDK5	ALAS1
CDKN1A	ALAS1
CERK	ALAS1
EP400	ALAS1
FAM127C	ALAS1
GNL3L	ALAS1
LONRF1	ALAS1
MTFR2	ALAS1
PIK3CB	ALAS1
PLAU	ALAS1
POLDIP2	ALAS1
PPL	ALAS1
RAP1B	ALAS1
SH2D4A	ALAS1
TCEA2	ALAS1
TK1	ALAS1
TMSB10	ALAS1
TTC23	ALAS1
USP20	ALAS1
WIPF1	ALAS1
ZFYVE26	ALAS1
ZNF175	ALAS1
GRB2	ALAS2
AMBP	ALB
APOE	ALB
B2M	ALB
FCGRT	ALB
HNF1A	ALB
IMMT	ALB
NR5A2	ALB
ORM1	ALB
PFDN1	ALB
PON1	ALB
RBP4	ALB
SRGN	ALB
TK1	ALB
ALDH2	ALDH1A1
POT1	ALDH1A1
UBE2D4	ALDH1A2
EXOSC10	ALDH1B1
XRN2	ALDH1B1
CRMP1	ALDH2
FAM45A	ALDH2
HSPD1	ALDH2
HSPE1	ALDH2
ITGB3BP	ALDH2
RPL13A	ALDH2
SLC35F6	ALDH2
UNC119	ALDH2
KRT40	ALDH3B1
NOTCH2NL	ALDH3B1
LMO2	ALDH6A1
EPS8	ALDH7A1
RECQL5	ALDH7A1
ALDOC	ALDOA
BCAT2	ALDOA
ENO3	ALDOA
GALNT6	ALDOA
PIAS4	ALDOA
XRN1	ALDOA
LNX1	ALDOC
MAP2K3	ALDOC
SQLE	ALDOC
PRDX4	ALG12
RPL13A	ALG12
ATN1	ALG13
HOXA1	ALG13
MAPKBP1	ALG13
RERE	ALG13
CREB3	ALG3
NAE1	ALG8
RPS6KA5	ALG8
H2AFX	ALG9
FRS3	ALK
IRS1	ALK
PTN	ALK
PTPRB	ALK
PTPRJ	ALK
SHC1	ALK
GLRX3	ALKBH3
GOLGA2	ALKBH3
IKZF1	ALKBH3
LNX1	ALKBH3
ZDHHC17	ALKBH3
DTX2	ALKBH4
TRAF4	ALKBH4
ITGB4	ALOX12
ALOX5AP	ALOX5
CEP57L1	ALOX5
CEP63	ALOX5
COTL1	ALOX5
DICER1	ALOX5
GRB2	ALOX5
MAD1L1	ALOX5
MAPKAPK2	ALOX5
MEOX1	ALOX5
REL	ALOX5
SYCE1	ALOX5
CLIC1	ALOX5AP
CCDC85B	ALS2CR11
CDR2	ALS2CR11
DNAJA3	ALS2CR11
GOLGA2	ALS2CR11
KRT15	ALS2CR11
KRT40	ALS2CR11
MCM6	ALS2CR11
MTUS2	ALS2CR11
SSSCA1	ALS2CR11
TFIP11	ALS2CR11
TRIM54	ALS2CR11
PIK3R1	ALS2CR12
SRC	ALS2CR12
STK16	ALS2CR12
SULT2B1	ALS2CR12
IPO13	ALX1
DDX39B	ALYREF
MAGOH	ALYREF
UPF3A	ALYREF
COX8A	AMBP
DAAM1	AMBP
ENO1	AMBP
F2	AMBP
FHL3	AMBP
GRB2	AMBP
PIK3CA	AMBP
PIK3R3	AMBP
STAT3	AMBP
BECN1	AMBRA1
GNPDA2	AMDHD2
TRIP13	AMDHD2
CRMP1	AMFR
GPI	AMFR
HERPUD1	AMFR
TOM1L1	AMFR
UBC	AMFR
UBE2D1	AMFR
UBE2D2	AMFR
UBE2D3	AMFR
UBE2D4	AMFR
UBE2G2	AMFR
UBE2N	AMFR
UBE2W	AMFR
VCP	AMFR
CAPN3	AMOT
KRT15	AMOT
LATS2	AMOT
LMO4	AMOT
LURAP1	AMOT
MED4	AMOT
MYBPC1	AMOT
MYBPC2	AMOT
MYOM3	AMOT
NF2	AMOT
PIK3C2A	AMOT
PLG	AMOT
PPP2R4	AMOT
2015-09-01	AMOT
SMC1A	AMOT
SOCS6	AMOT
THRA	AMOT
UNC119	AMOT
WDYHV1	AMOT
BLZF1	AMOTL2
BRMS1L	AMOTL2
CCHCR1	AMOTL2
CDR2	AMOTL2
DDIT3	AMOTL2
EIF4E2	AMOTL2
FXR2	AMOTL2
GCC1	AMOTL2
GNG11	AMOTL2
GNG5	AMOTL2
GOLGA2	AMOTL2
GSTM5	AMOTL2
KRT15	AMOTL2
KRT19	AMOTL2
LMO4	AMOTL2
MAD1L1	AMOTL2
MAGOHB	AMOTL2
MFAP1	AMOTL2
MPP1	AMOTL2
MTMR6	AMOTL2
NFIL3	AMOTL2
PSMC3	AMOTL2
RAD51D	AMOTL2
RALBP1	AMOTL2
RNF20	AMOTL2
RNF40	AMOTL2
SH3RF2	AMOTL2
SMARCE1	AMOTL2
SP100	AMOTL2
SPAG5	AMOTL2
THRA	AMOTL2
TMCC2	AMOTL2
TRAF2	AMOTL2
TRIM27	AMOTL2
WDYHV1	AMOTL2
ZGPAT	AMOTL2
MYH2	AMPD1
CCNDBP1	AMPD2
POT1	AMPD2
AP2A2	AMPH
ARL16	AMPH
BIN1	AMPH
CDK5	AMPH
CLTC	AMPH
DNM1	AMPH
DNM2	AMPH
ITSN2	AMPH
MAPK6	AMPH
PLD2	AMPH
PPP3CC	AMPH
SYNJ1	AMPH
ANAPC11	ANAPC10
CDC16	ANAPC10
CDC20	ANAPC10
CDC23	ANAPC10
CDC27	ANAPC10
SMAD2	ANAPC10
ANAPC2	ANAPC11
CAPN11	ANAPC11
CDC16	ANAPC11
MLKL	ANAPC11
PTTG1	ANAPC11
RNF111	ANAPC11
TRIM65	ANAPC11
UBC	ANAPC11
UBE2C	ANAPC11
UBE2U	ANAPC11
CDC23	ANAPC13
ANAPC7	ANAPC2
CCNB1	ANAPC2
CDC20	ANAPC2
CDC26	ANAPC2
CDC27	ANAPC2
FZR1	ANAPC2
MAD2L1	ANAPC2
PTTG1	ANAPC2
SMAD2	ANAPC2
UBE2C	ANAPC2
UFD1L	ANAPC2
CCNB1	ANAPC4
PTTG1	ANAPC4
BACH1	ANAPC5
CCNB1	ANAPC5
MAPK6	ANAPC5
PTTG1	ANAPC5
SMURF1	ANAPC5
SMURF2	ANAPC5
TGFBR1	ANAPC5
ZBTB16	ANAPC5
BUB1B	ANAPC7
CDC16	ANAPC7
CDC20	ANAPC7
CDC27	ANAPC7
ANGPT2	ANGPT1
TEK	ANGPT1
ANXA7	ANGPT2
CDKN1A	ANGPT2
CSNK2B	ANGPT2
TEK	ANGPT2
NR2F6	ANGPTL1
XRN1	ANGPTL6
ANKRD28	ANK2
DNAJB5	ANK2
GRB2	ANK2
L1CAM	ANK2
NCK1	ANK2
NDEL1	ANK2
NRCAM	ANK2
SIGMAR1	ANK2
TNIK	ANK2
JMJD6	ANKEF1
KDM1A	ANKEF1
SSBP3	ANKEF1
ANKRD28	ANKFY1
APOE	ANKH
RPSA	ANKH
ATXN1	ANKHD1
NFKBIE	ANKHD1
YWHAE	ANKHD1
YWHAG	ANKHD1
ZNF346	ANKHD1
KPNA2	ANKIB1
MAPK13	ANKLE2
ZFYVE9	ANKLE2
ZNF512B	ANKLE2
POT1	ANKMY2
TINF2	ANKMY2
CCDC8	ANKRA2
HDAC4	ANKRA2
HDAC5	ANKRA2
LRP2	ANKRA2
APPBP2	ANKRD10
HDAC3	ANKRD11
LAPTM5	ANKRD13A
RNF11	ANKRD13A
SMAD5	ANKRD13A
RPLP1	ANKRD13B
NEDD4	ANKRD13D
UBQLN4	ANKRD13D
APC	ANKRD17
ITSN2	ANKRD17
MDM2	ANKRD17
NAP1L1	ANKRD23
[truncated: 30,839 more rows]

## Sheet: Colon
FHL3	A1CF
REL	A1CF
SDPR	A1CF
SYNCRIP	A1CF
ADAMTS1	A2M
ANXA7	A2M
AP1M2	A2M
APOE	A2M
APP	A2M
ATF7IP	A2M
ATP1A1	A2M
B2M	A2M
CDC37	A2M
CDC42	A2M
CDK2AP2	A2M
CDKN1A	A2M
CYP2C8	A2M
DNAJB1	A2M
ECSIT	A2M
ENO2	A2M
EVI5L	A2M
EXOSC1	A2M
FARSA	A2M
FBXL12	A2M
FBXW4	A2M
FIS1	A2M
GCDH	A2M
GEM	A2M
GRB2	A2M
H2AFX	A2M
HMOX2	A2M
IFIT3	A2M
IFIT5	A2M
IGSF8	A2M
LCAT	A2M
LONP1	A2M
MAST1	A2M
MGEA5	A2M
MLST8	A2M
NCDN	A2M
NGF	A2M
NOS3	A2M
PAXIP1	A2M
PDGFB	A2M
PRDX2	A2M
RAB3A	A2M
RAD23A	A2M
RAP1B	A2M
RHEB	A2M
RNF32	A2M
RPP14	A2M
2015-09-08	A2M
STAMBPL1	A2M
TGFBI	A2M
TGIF1	A2M
TGM2	A2M
TK1	A2M
TNFRSF14	A2M
TRAPPC5	A2M
TSC22D1	A2M
TTR	A2M
TUBA1B	A2M
TYRO3	A2M
UFD1L	A2M
UMPS	A2M
REL	AAAS
CMTM5	AACS
AP2S1	AAGAB
EIF3C	AAGAB
HEATR1	AAGAB
UNC119	AAGAB
ACY3	AAMDC
GORASP2	AAMDC
AEN	AAMP
BHLHE40	AAMP
GABARAPL2	AAMP
MAP1LC3B	AAMP
NELFCD	AAMP
PSEN2	AAMP
TK1	AAMP
EAPP	AAR2
FASN	AASDHPPT
TRAF2	AASDHPPT
USP22	AASDHPPT
ALDH5A1	ABAT
CRK	ABAT
ARHGEF11	ABCA1
ARHGEF12	ABCA1
DLG3	ABCA1
FADD	ABCA1
LIN7A	ABCA1
LIN7B	ABCA1
SNTA1	ABCA1
SNTB1	ABCA1
SNTB2	ABCA1
TGM2	ABCA1
BCCIP	ABCB1
CD4	ABCB1
MAPKAP1	ABCB1
TESK1	ABCB4
PIK3R3	ABCB6
TSG101	ABCB6
NOA1	ABCB8
AZGP1	ABCC1
NPM1	ABCC1
TRAF3	ABCC1
AZIN1	ABCC2
CANX	ABCC2
MCPH1	ABCC2
NFKB1	ABCC2
PDZK1	ABCC2
RDX	ABCC2
SLC9A3R1	ABCC2
UBQLN1	ABCC2
AK2	ABCC5
RBP5	ABCC5
SMC2	ABCC5
KCNJ8	ABCC9
COL6A2	ABCD3
PEX19	ABCD3
PSMA1	ABCD3
TUFT1	ABCD3
DLEU1	ABCD4
PEA15	ABCD4
SARAF	ABCD4
XRCC6	ABCD4
RNASEL	ABCE1
ITGB3BP	ABCF1
ANKRD28	ABCF2
HADHA	ABCF2
ACIN1	ABCF3
DLEU1	ABCF3
DNALI1	ABCF3
FCHSD2	ABCF3
HIRIP3	ABCF3
LAMTOR1	ABCF3
MOCS2	ABCF3
NOA1	ABCF3
SLC35E1	ABCF3
SPP1	ABCF3
TBPL1	ABCF3
TOE1	ABCF3
TRIM27	ABCF3
ABCG8	ABCG5
NCK1	ABCG5
PIK3R1	ABCG5
AGPAT2	ABCG8
AKT2	ABCG8
LMNB1	ABCG8
MAL2	ABCG8
NR4A1	ABCG8
ATP5G3	ABHD16A
CREB3	ABHD16A
DNAJC1	ABHD16A
DTX2	ABHD16A
FAM134C	ABHD16A
GPRC5C	ABHD16A
HM13	ABHD16A
HNRNPA1	ABHD16A
IFITM1	ABHD16A
MT-CO2	ABHD16A
MT-ND4	ABHD16A
PILRB	ABHD16A
PTGS2	ABHD16A
RNF5	ABHD16A
SAFB	ABHD16A
SPAG7	ABHD16A
TMEM147	ABHD16A
TMEM222	ABHD16A
UPF1	ABHD16A
BIRC2	ABHD17A
EHMT2	ABHD17A
GOLGA2	ABHD17A
GPC4	ABHD17A
PNMA1	ABHD17A
TNIP1	ABHD17A
TRIM27	ABHD17A
CSNK2B	ABHD4
TK1	ABHD4
PLIN1	ABHD5
PNPLA2	ABHD5
CKMT2	ABHD6
ABL1	ABI1
CYFIP2	ABI1
DST	ABI1
ENAH	ABI1
EPS8	ABI1
HNRNPK	ABI1
KIAA0408	ABI1
KTN1	ABI1
MINK1	ABI1
NCK1	ABI1
NCK2	ABI1
NCKAP1	ABI1
NIN	ABI1
PAK2	ABI1
SORBS1	ABI1
SOS1	ABI1
SOS2	ABI1
SRP68	ABI1
SRRM1	ABI1
TLN1	ABI1
WASF2	ABI1
AES	ABI2
ARHGAP32	ABI2
ARMC7	ABI2
BLOC1S6	ABI2
CCDC102B	ABI2
CCDC53	ABI2
CCHCR1	ABI2
CRX	ABI2
DTNB	ABI2
EFS	ABI2
EGLN3	ABI2
EIF3H	ABI2
GCC1	ABI2
HGS	ABI2
HOMER3	ABI2
IFT20	ABI2
KIAA1217	ABI2
KIFC3	ABI2
KRT19	ABI2
KRT20	ABI2
LMO2	ABI2
MRPL44	ABI2
NCK2	ABI2
NCKAP1	ABI2
NUP62	ABI2
PCM1	ABI2
PPIF	ABI2
PRKAA1	ABI2
PRKAA2	ABI2
SDCBP	ABI2
SNAP23	ABI2
STAM2	ABI2
TFIP11	ABI2
TRAF3IP1	ABI2
TRIP6	ABI2
VARS2	ABI2
VASP	ABI2
VCL	ABI2
WASF1	ABI2
WIPF1	ABI2
ARMC7	ABI3
CEP44	ABI3
DTNB	ABI3
DTNBP1	ABI3
EIF3H	ABI3
EVL	ABI3
FARSA	ABI3
FBF1	ABI3
GRB2	ABI3
HOMER1	ABI3
HOMER3	ABI3
KANK2	ABI3
KIAA0408	ABI3
KLC4	ABI3
NCK2	ABI3
NUPL1	ABI3
PAK2	ABI3
PSMA1	ABI3
RUNX1T1	ABI3
SNAP23	ABI3
SOS1	ABI3
TMEM147	ABI3
VASP	ABI3
WAS	ABI3
ABR	ABL1
AIRE	ABL1
AKAP6	ABL1
ARHGEF11	ABL1
ASAP1	ABL1
ATM	ABL1
BAZ2A	ABL1
BRCA2	ABL1
BRPF3	ABL1
CAST	ABL1
CD2AP	ABL1
CDC27	ABL1
CDKL5	ABL1
CENPA	ABL1
CHRD	ABL1
CKAP5	ABL1
CNTFR	ABL1
CNTNAP1	ABL1
CRK	ABL1
CTAGE5	ABL1
CUL7	ABL1
CYP4F2	ABL1
DDX41	ABL1
DLGAP2	ABL1
DLGAP4	ABL1
DNM1	ABL1
DNM2	ABL1
DNM3	ABL1
DOCK3	ABL1
EFNA5	ABL1
EFS	ABL1
EGFR	ABL1
EPB41L3	ABL1
EPS15	ABL1
ERBB2	ABL1
ERBB3	ABL1
ERBB4	ABL1
F2RL2	ABL1
FLNC	ABL1
FOXF2	ABL1
G3BP2	ABL1
GABBR1	ABL1
GNS	ABL1
GRB2	ABL1
GSTZ1	ABL1
GTF2IRD1	ABL1
GTF3A	ABL1
HNRNPR	ABL1
HOXC8	ABL1
KIFC2	ABL1
KIT	ABL1
LIG3	ABL1
LRBA	ABL1
LTBP2	ABL1
MED14	ABL1
MEPE	ABL1
MKI67	ABL1
NBEA	ABL1
NCK1	ABL1
NCKIPSD	ABL1
NFASC	ABL1
NOTCH3	ABL1
NTRK1	ABL1
NXPH3	ABL1
OGN	ABL1
ORC1	ABL1
OSBPL5	ABL1
P2RX7	ABL1
PAX3	ABL1
PDSS2	ABL1
PIK3R1	ABL1
PKD1	ABL1
PLCG1	ABL1
POLD1	ABL1
PPP3CA	ABL1
PRICKLE3	ABL1
PTPN4	ABL1
RAPGEF1	ABL1
RIN1	ABL1
RIN3	ABL1
RTN4	ABL1
SCARF2	ABL1
SEPN1	ABL1
SF3B4	ABL1
SLC22A3	ABL1
SLC24A1	ABL1
SNX12	ABL1
SNX17	ABL1
SNX3	ABL1
SNX8	ABL1
SOS2	ABL1
SRC	ABL1
SUV39H2	ABL1
SYNJ2	ABL1
TGOLN2	ABL1
TMPO	ABL1
TRIM39	ABL1
TULP4	ABL1
UHMK1	ABL1
VPS13A	ABL1
WNK2	ABL1
BCR	ABL2
CAT	ABL2
CRK	ABL2
EGFR	ABL2
EPHB2	ABL2
ERBB2	ABL2
ERBB3	ABL2
ERBB4	ABL2
FBXO38	ABL2
GRB2	ABL2
HCK	ABL2
KIT	ABL2
MAP3K10	ABL2
NCK1	ABL2
NEDD4	ABL2
NEDD4L	ABL2
PIK3R1	ABL2
PLCG1	ABL2
RIN1	ABL2
SRC	ABL2
TPD52L1	ABL2
BEGAIN	ABLIM1
CALCOCO2	ABLIM1
GOLGA2	ABLIM1
HOOK2	ABLIM1
KCNJ12	ABLIM1
LDOC1	ABLIM1
SREBF2	ABLIM1
TRAF2	ABLIM1
TSC22D4	ABLIM1
USHBP1	ABLIM1
SREBF2	ABLIM2
SSX2IP	ABLIM3
GRAMD3	ABO
CCDC136	ABT1
CDCA7L	ABT1
CEP70	ABT1
EMD	ABT1
CUL3	ABTB1
EEF1A2	ABTB1
SMAD2	ABTB1
SMAD9	ABTB1
TXNDC11	ACAA1
LAMTOR5	ACAA2
PRKAA2	ACACB
TSG101	ACAD8
ETFA	ACADM
ETFB	ACADM
IRF7	ACADS
GPHN	ACADVL
RPSA	ACADVL
ITGB3BP	ACAP3
SLC35G2	ACAP3
TAB1	ACAP3
CDX2	ACAT2
LNX1	ACAT2
GOLGB1	ACBD3
SMURF2	ACBD3
FBF1	ACCS
UQCRB	ACCS
ADPRH	ACD
AFAP1L2	ACD
ANKMY2	ACD
BAG3	ACD
DBN1	ACD
DBNL	ACD
DCX	ACD
DPYSL3	ACD
EIF3G	ACD
EIF4B	ACD
ENO2	ACD
FAM131B	ACD
HSP90AB1	ACD
IPO5	ACD
LASP1	ACD
LGALSL	ACD
LLGL1	ACD
LRRC25	ACD
NCDN	ACD
NUDC	ACD
NUDCD2	ACD
PDLIM2	ACD
PEX5	ACD
PFKP	ACD
PGM2	ACD
POT1	ACD
RBKS	ACD
RECQL4	ACD
RPSA	ACD
SBDS	ACD
STUB1	ACD
SULT1C2	ACD
TBC1D10A	ACD
TBCD	ACD
TERF2	ACD
TINF2	ACD
TOMM34	ACD
TRIM16	ACD
TUBB2A	ACD
TUBB4B	ACD
USP7	ACD
XRCC6	ACD
ZFP36L1	ACD
ZNF790	ACD
AGT	ACE
BDKRB2	ACE
COMT	ACE
AGT	ACE2
APP	ACHE
COL4A1	ACHE
EIF2D	ACHE
LAMA1	ACHE
AKR1C3	ACIN1
BTBD10	ACIN1
KLHL26	ACIN1
PAFAH1B2	ACIN1
RNPS1	ACIN1
SRPK2	ACIN1
YWHAG	ACIN1
CCL11	ACKR2
CCL13	ACKR2
CCL19	ACKR2
CCL2	ACKR2
CCL21	ACKR2
GRB2	ACKR3
GSK3B	ACLY
PLIN3	ACMSD
CCDC69	ACO1
CLTC	ACO1
PXN	ACO1
SGCG	ACO1
RBBP6	ACOT13
ATXN1	ACOT7
POT1	ACOT7
THAP1	ACOT7
TINF2	ACOT7
UBQLN1	ACOT7
PEX5	ACOT8
REL	ACOT8
SMURF2	ACOX3
FNBP1L	ACP1
SFMBT1	ACP1
GPC4	ACP5
MAPK9	ACP5
PDCD5	ACP5
PPP2CB	ACP5
RPA2	ACP5
SLC35F6	ACP5
SNRNP40	ACP5
SPP1	ACP5
TNFSF10	ACP5
ZBTB16	ACP5
GNG7	ACP6
SLC35F6	ACP6
GSK3B	ACSBG1
AGTRAP	ACSF2
ARL6IP1	ACSF2
CMTM5	ACSF2
CREB3	ACSF2
NR3C2	ACSL1
DSE	ACSL4
CREB3	ACSL5
EP300	ACSM5
UPF1	ACSS2
CCT4	ACTA2
DNASE1	ACTA2
TMSB4X	ACTA2
ACTG1	ACTB
AIMP2	ACTB
ANXA7	ACTB
ATF7IP	ACTB
CDKN1A	ACTB
CFL1	ACTB
CFL2	ACTB
CSNK2B	ACTB
DSTN	ACTB
EP300	ACTB
FABP4	ACTB
H2AFX	ACTB
HSPA8	ACTB
KHDRBS1	ACTB
POT1	ACTB
RCC1	ACTB
RPL10A	ACTB
SMAD9	ACTB
TINF2	ACTB
TK1	ACTB
TTR	ACTB
WDYHV1	ACTB
APOE	ACTG1
ATF7IP	ACTG1
BCAP31	ACTG1
CAP1	ACTG1
CAP2	ACTG1
CCDC22	ACTG1
CFL1	ACTG1
CFL2	ACTG1
CTBP2	ACTG1
DNASE1	ACTG1
DSTN	ACTG1
EHHADH	ACTG1
FHOD1	ACTG1
GIT2	ACTG1
GSN	ACTG1
ITGB3BP	ACTG1
MAPK6	ACTG1
MYO1A	ACTG1
PFN2	ACTG1
PPP1R9A	ACTG1
PRSS23	ACTG1
PSEN2	ACTG1
PTPRO	ACTG1
RPS6KA5	ACTG1
ST3GAL3	ACTG1
TMSB4X	ACTG1
TNIK	ACTG1
VASP	ACTG1
WASF1	ACTG1
WDYHV1	ACTG1
ARHGDIA	ACTL6A
EWSR1	ACTL6A
FLII	ACTL6A
MRGBP	ACTL6A
MYC	ACTL6A
POLR2A	ACTL6A
RUVBL1	ACTL6A
RUVBL2	ACTL6A
SMARCA4	ACTL6A
TRRAP	ACTL6A
COL4A3BP	ACTL8
APC	ACTN1
ATXN2	ACTN1
ATXN7	ACTN1
CAMK2A	ACTN1
CDK5	ACTN1
COIL	ACTN1
CTNNA1	ACTN1
EPM2AIP1	ACTN1
FBP1	ACTN1
FXN	ACTN1
GIT2	ACTN1
GTF2H1	ACTN1
KAT2B	ACTN1
KCTD6	ACTN1
KPNA2	ACTN1
MED14	ACTN1
MICALL2	ACTN1
MYOT	ACTN1
NCOA1	ACTN1
NR1H3	ACTN1
NUMBL	ACTN1
OAS1	ACTN1
PDHX	ACTN1
PDLIM1	ACTN1
PDLIM5	ACTN1
PIAS4	ACTN1
PKN1	ACTN1
PSEN1	ACTN1
PSMA1	ACTN1
TES	ACTN1
TTN	ACTN1
VCL	ACTN1
XRCC4	ACTN1
ZYX	ACTN1
AKTIP	ACTN2
APPL1	ACTN2
ASH2L	ACTN2
ATXN2	ACTN2
ATXN7	ACTN2
BRMS1L	ACTN2
COIL	ACTN2
DLG1	ACTN2
DLG4	ACTN2
DYSF	ACTN2
ITGB3BP	ACTN2
KAT2B	ACTN2
KCNA4	ACTN2
KCNA5	ACTN2
LDB3	ACTN2
MAST2	ACTN2
MED14	ACTN2
MICALL2	ACTN2
MYOM2	ACTN2
NCOA1	ACTN2
NCOR1	ACTN2
NOS3	ACTN2
PDLIM3	ACTN2
RPL35	ACTN2
SNAI1	ACTN2
SNAPIN	ACTN2
SNW1	ACTN2
SP100	ACTN2
TTN	ACTN2
TUBA4A	ACTN2
TULP3	ACTN2
ZNF446	ACTN2
ATXN7	ACTN4
BMP7	ACTN4
COIL	ACTN4
EGFR	ACTN4
KPNA2	ACTN4
LRRC7	ACTN4
MAGI1	ACTN4
MAPK7	ACTN4
NOS3	ACTN4
PDLIM1	ACTN4
POT1	ACTN4
PTPN11	ACTN4
PTPN6	ACTN4
SACS	ACTN4
SLC9A3R2	ACTN4
STAT1	ACTN4
TRIM3	ACTN4
TXN	ACTN4
NAGK	ACTR10
DCTN4	ACTR1A
SPTBN1	ACTR1A
CHD3	ACTR1B
CSNK2B	ACTR1B
MAPK6	ACTR1B
TK1	ACTR1B
ZDHHC17	ACTR1B
ACTR3	ACTR2
ARPC1B	ACTR2
ARPC5	ACTR2
HCLS1	ACTR2
WASF1	ACTR2
WASF2	ACTR2
ARPC2	ACTR3
ARPC3	ACTR3
CDC42	ACTR3
WASF2	ACTR3
WASF3	ACTR3
CSNK2B	ACTR5
AJUBA	ACVR1
AP2B1	ACVR1
ARL13B	ACVR1
BMP2	ACVR1
BMP7	ACVR1
BMPR2	ACVR1
CDK14	ACVR1
CHN1	ACVR1
DCAF6	ACVR1
DUSP13	ACVR1
ENG	ACVR1
FANCL	ACVR1
FBXO30	ACVR1
FBXO44	ACVR1
FGD6	ACVR1
FKBP1A	ACVR1
FKBP4	ACVR1
FNTA	ACVR1
GDF5	ACVR1
IKBKB	ACVR1
ILKAP	ACVR1
INHBA	ACVR1
INHBB	ACVR1
NAA20	ACVR1
NKIRAS1	ACVR1
NRAS	ACVR1
NUAK2	ACVR1
PAK1	ACVR1
PLEK	ACVR1
PLEKHB1	ACVR1
PLEKHJ1	ACVR1
RAB17	ACVR1
RAB25	ACVR1
RAB33B	ACVR1
RAB3B	ACVR1
RAB6B	ACVR1
RAP2A	ACVR1
RASD2	ACVR1
RASL12	ACVR1
RHOBTB1	ACVR1
RHOD	ACVR1
RHOJ	ACVR1
RPS27A	ACVR1
RRAS2	ACVR1
SMAD1	ACVR1
SMAD5	ACVR1
SOCS6	ACVR1
SQSTM1	ACVR1
STAT1	ACVR1
STX8	ACVR1
TGFBR1	ACVR1
TTC17	ACVR1
TTC27	ACVR1
UBE2E3	ACVR1
UBXN1	ACVR1
UHMK1	ACVR1
USP21	ACVR1
USP39	ACVR1
VEPH1	ACVR1
WDR61	ACVR1
ACVR2B	ACVR1B
BAG6	ACVR1B
FKBP1A	ACVR1B
INHBA	ACVR1B
INHBB	ACVR1B
NEDD4L	ACVR1B
OS9	ACVR1B
PRKACB	ACVR1B
RXRA	ACVR1B
SMAD4	ACVR1B
SMAD7	ACVR1B
SNX1	ACVR1B
INHBB	ACVR1C
ACVRL1	ACVR2A
BMP2	ACVR2A
BMP6	ACVR2A
BMP7	ACVR2A
ENG	ACVR2A
GDF5	ACVR2A
INHBA	ACVR2A
INHBB	ACVR2A
SYNJ2BP	ACVR2A
TGFBR3	ACVR2A
ACVRL1	ACVR2B
BMP2	ACVR2B
BMP7	ACVR2B
GDF11	ACVR2B
GDF5	ACVR2B
INHBA	ACVR2B
INHBB	ACVR2B
SNX1	ACVR2B
SYNJ2BP	ACVR2B
ENG	ACVRL1
TGFB1	ACVRL1
TGFB3	ACVRL1
TGFBR1	ACVRL1
TGFBR2	ACVRL1
ASPA	ACY3
GORASP2	ACY3
LNX1	ACY3
MAP3K8	ACY3
NOTCH2NL	ACY3
PIAS2	ACY3
PLEKHF2	ACY3
PMM2	ACY3
RARG	ACY3
RRAS	ACY3
DPP4	ADA
DRD1	ADA
GRB2	ADA
NR3C1	ADA
PIAS2	ADA
SGCD	ADA
TERF2IP	ADA
TINF2	ADA
BANP	ADAM15
FHL3	ADAM15
FYN	ADAM15
GRB2	ADAM15
HCK	ADAM15
MAD2L2	ADAM15
NCK1	ADAM15
NUP62	ADAM15
PACSIN3	ADAM15
RBPMS	ADAM15
SH3PXD2A	ADAM15
SNX9	ADAM15
SP4	ADAM15
SRC	ADAM15
TRIP13	ADAM15
DLG1	ADAM17
MAD2L1	ADAM17
NOTCH1	ADAM17
TIMP3	ADAM17
ATXN7	ADAM33
SLC30A2	ADAM33
UBQLN4	ADAM33
MAD2L2	ADAM9
PRKCD	ADAM9
SNX9	ADAM9
ANXA7	ADAMTS10
CDKN1A	ADAMTS10
HMGCL	ADAMTS10
LAMTOR3	ADAMTS10
PCYT2	ADAMTS10
TK1	ADAMTS10
COMP	ADAMTS12
MEOX2	ADAMTS12
MYL6	ADAMTS12
PIK3R1	ADAMTS2
TIMP3	ADAMTS5
KRT40	ADAMTSL3
NOTCH2NL	ADAMTSL3
AMMECR1	ADAMTSL4
APOL6	ADAMTSL4
AQP1	ADAMTSL4
ASPSCR1	ADAMTSL4
CHCHD2	ADAMTSL4
COL8A1	ADAMTSL4
CREB5	ADAMTSL4
CYP2S1	ADAMTSL4
DIP2A	ADAMTSL4
DNPEP	ADAMTSL4
EIF4E2	ADAMTSL4
FAH	ADAMTSL4
FARS2	ADAMTSL4
FBLN1	ADAMTSL4
FBXW5	ADAMTSL4
FHL3	ADAMTSL4
FKBP1B	ADAMTSL4
FRS3	ADAMTSL4
GATA2	ADAMTSL4
GIP	ADAMTSL4
GLRX3	ADAMTSL4
GNE	ADAMTSL4
HGF	ADAMTSL4
HOXA1	ADAMTSL4
LMO2	ADAMTSL4
LONRF1	ADAMTSL4
MAPKBP1	ADAMTSL4
MID2	ADAMTSL4
NTN4	ADAMTSL4
OLFM3	ADAMTSL4
PID1	ADAMTSL4
PLSCR1	ADAMTSL4
PTGER3	ADAMTSL4
RCHY1	ADAMTSL4
RHOJ	ADAMTSL4
SLC6A20	ADAMTSL4
SMARCC1	ADAMTSL4
SORBS3	ADAMTSL4
SPRY2	ADAMTSL4
STK16	ADAMTSL4
SUSD6	ADAMTSL4
TCEA2	ADAMTSL4
TMEM150A	ADAMTSL4
TOP3B	ADAMTSL4
TRIM42	ADAMTSL4
TRIP6	ADAMTSL4
TSSK3	ADAMTSL4
TUBGCP4	ADAMTSL4
ZNF587	ADAMTSL4
ANP32A	ADAP1
CSNK1A1	ADAP1
DVL3	ADAP1
GADD45A	ADAP1
GOLGA2	ADAP1
GSK3B	ADAP1
KIF13B	ADAP1
NCL	ADAP1
PRKCA	ADAP1
PRKCZ	ADAP1
PRKD1	ADAP1
PSME3	ADAP1
PURA	ADAP1
RPS9	ADAP1
SDCBP2	ADAP1
NEDD4L	ADAP2
TGM2	ADAR
XPO1	ADAR
NAV2	ADAT2
EXOC5	ADCK1
RAB1A	ADCK1
AGTRAP	ADCK3
RABAC1	ADCK3
REEP6	ADCK3
TFIP11	ADCK3
TMEM159	ADCK3
HSPA6	ADCK5
NOTCH2NL	ADCK5
RHOD	ADCK5
PTGIR	ADCY10
TRIM54	ADCY4
GNAI1	ADCY5
GNAS	ADCY5
PRKCA	ADCY5
PRKCZ	ADCY5
RGS2	ADCY5
ATXN1	ADCY6
CHRNA7	ADCY6
ADCYAP1R1	ADCYAP1
CASP2	ADCYAP1
ADD2	ADD1
CSNK2B	ADD1
GEMIN7	ADD1
HMG20A	ADD1
HSPH1	ADD1
ID2	ADD1
MAP1LC3B	ADD1
PRKCD	ADD1
SPTA1	ADD1
TK1	ADD1
ZDHHC17	ADD1
PRKACA	ADD2
PRKCD	ADD2
ATXN1	ADD3
CSNK2A2	ADH1A
HADH	ADH1A
GNB2L1	ADH1B
IRAK3	ADH1B
PDE4DIP	ADH1B
PML	ADH1B
ARNT	ADH5
CHD3	ADH5
CSNK2B	ADH5
PQLC1	ADH5
PRDX1	ADH5
GNAQ	ADHFE1
ADIPOR2	ADIPOQ
CCDC155	ADIPOQ
SGTA	ADIPOQ
APPL1	ADIPOR1
NAA20	ADIPOR1
NFKBIL1	ADIPOR1
LSM1	ADIPOR2
FICD	ADK
SRD5A3	ADK
CALCRL	ADM
EDN1	ADM
CDC27	ADNP
MAP1LC3B	ADNP
PLCG1	ADNP
NFYC	ADNP2
TPD52L2	ADORA2B
ZNF267	ADORA2B
TADA3	ADPGK
TCAP	ADPGK
UBQLN4	ADPGK
TFCP2	ADPRH
FRA10AC1	ADPRHL2
HEXDC	ADPRHL2
PPP1R9B	ADRA1A
SNTA1	ADRA1D
SNTB1	ADRA1D
SNTB2	ADRA1D
GNAI2	ADRA2A
GNAO1	ADRA2A
EIF2B1	ADRA2C
GNAO1	ADRA2C
YWHAZ	ADRA2C
ARRB2	ADRB2
GNA15	ADRB2
GRK6	ADRB2
NEDD4	ADRB2
SLC9A3R1	ADRB2
SLC9A3R2	ADRB2
SRC	ADRB2
AGTR1	ADRBK1
ARRB1	ADRBK1
CSNK2B	ADRBK1
EPHA2	ADRBK1
FPR1	ADRBK1
GIT1	ADRBK1
GIT2	ADRBK1
GNAQ	ADRBK1
MAPK3	ADRBK1
MDM2	ADRBK1
NCS1	ADRBK1
PDC	ADRBK1
PDCL	ADRBK1
PRKCB	ADRBK1
RPLP2	ADRBK1
SNCA	ADRBK1
SRC	ADRBK1
CXCR4	ADRBK2
GIT1	ADRBK2
HBP1	ADRM1
PSMC4	ADRM1
PSMD1	ADRM1
PSMD14	ADRM1
PSMD4	ADRM1
RAD23A	ADRM1
RAD23B	ADRM1
RPN1	ADRM1
RPN2	ADRM1
UBC	ADRM1
UBQLN1	ADRM1
UBQLN2	ADRM1
UCHL5	ADRM1
NOV	ADSL
SMYD1	ADSS
AZIN1	ADSSL1
LYAR	ADSSL1
GRB2	AEBP1
EED	AEBP2
HMBOX1	AEBP2
JMJD6	AEBP2
LDOC1	AEBP2
RALYL	AEBP2
RBBP4	AEBP2
SUZ12	AEBP2
EMD	AEN
EXOSC8	AEN
GNPTAB	AEN
HOMEZ	AEN
KHDRBS2	AEN
KRT40	AEN
MBNL1	AEN
MID2	AEN
MTUS2	AEN
PDE4DIP	AEN
PHC2	AEN
RALYL	AEN
SSX2IP	AEN
TRIM27	AEN
TRIM41	AEN
ZBTB8A	AEN
ZNF317	AEN
ZNF473	AEN
ARHGAP32	AES
ATN1	AES
BAHD1	AES
BCL6	AES
BHLHE40	AES
BYSL	AES
CALCOCO2	AES
CCDC57	AES
CCNK	AES
CPSF7	AES
CRACR2A	AES
CRX	AES
CTAGE5	AES
DDX6	AES
DIP2A	AES
EAF1	AES
EIF4E2	AES
FAM124A	AES
FBF1	AES
FOXP2	AES
FRS3	AES
GOLGA2	AES
GORASP2	AES
GRB2	AES
HNRNPF	AES
HOMEZ	AES
KANK2	AES
KIFC3	AES
KRT40	AES
L3MBTL2	AES
LDOC1	AES
LMO2	AES
LMO4	AES
LSM2	AES
MAGOHB	AES
MAPK14	AES
MBNL1	AES
MED31	AES
MED4	AES
MFAP1	AES
MLX	AES
MTUS2	AES
NAB2	AES
NCDN	AES
NEK6	AES
NOTCH2NL	AES
NUDT22	AES
OLIG3	AES
OSGIN1	AES
PARVG	AES
PCID2	AES
PPP1R16A	AES
PRKAA1	AES
PRKAA2	AES
PRPF31	AES
QARS	AES
RBM10	AES
RBPMS	AES
REL	AES
RFX6	AES
RNF31	AES
RPL18A	AES
SCNM1	AES
SDCBP	AES
SKIL	AES
SMAD3	AES
SNCAIP	AES
SNRPC	AES
SOX5	AES
SRPK2	AES
STK16	AES
STX11	AES
TBX3	AES
TCF4	AES
TMCC2	AES
TRAF2	AES
TRIM27	AES
TSC22D4	AES
TSGA10	AES
TSSK3	AES
U2AF2	AES
UBXN11	AES
VPS37B	AES
VPS37C	AES
ZBTB24	AES
ZGPAT	AES
ZNF576	AES
PRKCA	AFAP1
PRKCD	AFAP1
PRKCE	AFAP1
PRKCG	AFAP1
PRKCZ	AFAP1
SRC	AFAP1
GADD45G	AFAP1L1
POT1	AFAP1L2
TERF2	AFAP1L2
TINF2	AFAP1L2
CRK	AFF2
GRB2	AFF2
NCK1	AFF2
PLCG1	AFF2
AP2B1	AFF4
CCNT1	AFF4
CDK9	AFF4
GOLGA2	AFF4
MLLT1	AFF4
MTUS2	AFF4
TRAF2	AFF4
MAPK8IP2	AFG3L2
PHC2	AFG3L2
RAC2	AFG3L2
STAT5B	AFTPH
UBE3A	AFTPH
IGF2R	AGA
GRB7	AGAP1
TK1	AGAP1
EPB41L1	AGAP2
HOMER1	AGAP2
HOMER2	AGAP2
PIK3R1	AGAP2
APC	AGFG1
EPS15	AGFG1
ITSN1	AGFG1
POLE2	AGFG1
EPS15	AGFG2
ITSN1	AGFG2
BLOC1S6	AGGF1
CCDC85B	AGGF1
CHERP	AGGF1
SNRPC	AGGF1
TOE1	AGGF1
HCK	AGK
PDLIM1	AGK
SNX4	AGK
APPL1	AGL
AGO2	AGO1
DICER1	AGO1
KHDRBS1	AGO1
RELA	AGO1
DDX20	AGO2
DICER1	AGO2
PFKP	AGO2
TARBP2	AGO2
ATP4B	AGO3
BDNF	AGO3
SLC22A2	AGO3
MEOX2	AGPAT1
ANKRD28	AGPAT2
GMPS	AGPAT2
PHF11	AGPAT2
PHRF1	AGPAT2
SLC23A2	AGPAT2
CREB3	AGPAT3
CRK	AGPAT4
REL	AGPAT4
UBQLN1	AGPAT5
GNPAT	AGPS
GORASP1	AGPS
BRD7	AGR2
CCDC90B	AGR2
CRMP1	AGR2
FABP2	AGR2
MED31	AGR2
POM121	AGR2
UBQLN1	AGR2
UBQLN4	AGR2
ASB10	AGR3
ERLIN1	AGR3
NUP62	AGR3
SGTA	AGR3
UBQLN1	AGR3
ATN1	AGRN
ATXN7	AGRN
AGTR1	AGT
ANPEP	AGT
DNPEP	AGT
ENPEP	AGT
EWSR1	AGT
GRB2	AGT
GSDMB	AGT
ITSN2	AGT
MEP1A	AGT
PRCP	AGT
REN	AGT
CBY1	AGTPBP1
CYCS	AGTPBP1
ENO1	AGTPBP1
NYNRIN	AGTPBP1
PPFIA1	AGTPBP1
PYGM	AGTPBP1
TNIK	AGTPBP1
ARRB1	AGTR1
ARRB2	AGTR1
BDKRB2	AGTR1
GRK5	AGTR1
JAK2	AGTR1
NOS3	AGTR1
RAB5A	AGTR1
RAF1	AGTR1
ALDH18A1	AGTRAP
AP3M1	AGTRAP
ARAF	AGTRAP
ARFIP2	AGTRAP
ARHGAP1	AGTRAP
CAPNS1	AGTRAP
DDA1	AGTRAP
DDX55	AGTRAP
FAM114A1	AGTRAP
FAM160A2	AGTRAP
FARS2	AGTRAP
FATE1	AGTRAP
GABARAPL2	AGTRAP
GAD2	AGTRAP
GTF3C1	AGTRAP
HARS2	AGTRAP
HMGB1	AGTRAP
HSCB	AGTRAP
HSPA4	AGTRAP
ISCU	AGTRAP
LMO2	AGTRAP
LNX1	AGTRAP
MCEE	AGTRAP
MIEF1	AGTRAP
MTERF3	AGTRAP
MUTYH	AGTRAP
NDRG4	AGTRAP
NFU1	AGTRAP
NFYB	AGTRAP
PBX3	AGTRAP
PCTP	AGTRAP
PDHX	AGTRAP
PITPNC1	AGTRAP
PTPN9	AGTRAP
RMDN2	AGTRAP
SENP2	AGTRAP
SNX1	AGTRAP
SPG21	AGTRAP
SYT16	AGTRAP
TBRG4	AGTRAP
TCEANC2	AGTRAP
TFAM	AGTRAP
TMEM14B	AGTRAP
TPD52L3	AGTRAP
TUBA1B	AGTRAP
TXN2	AGTRAP
UBE2I	AGTRAP
ZNF391	AGTRAP
ANKRD40	AHCY
APPBP2	AHCY
POT1	AHCY
PXN	AHCY
BID	AHCYL1
CDKN2C	AHCYL1
GEM	AHCYL1
MEOX2	AHCYL1
PPL	AHCYL1
PSMD9	AHCYL1
ATXN1	AHDC1
ITSN2	AHDC1
ZDHHC17	AHDC1
NOL9	AHNAK
POT1	AHNAK
S100A10	AHNAK
GABARAPL1	AHNAK2
GABARAPL2	AHNAK2
AIP	AHR
ARNT	AHR
ARNTL	AHR
CCNT1	AHR
DAP3	AHR
EP300	AHR
GTF2F2	AHR
NCOA1	AHR
NCOA2	AHR
NCOR2	AHR
NEDD8	AHR
NR2F1	AHR
PTGES3	AHR
RB1	AHR
RELA	AHR
SMARCA4	AHR
TBP	AHR
XPO1	AHR
ARNT	AHRR
GCH1	AHSA1
FKBP1A	AHSP
TMEM165	AHSP
UBE3A	AHSP
ZC3H12A	AHSP
FAM118A	AIDA
LNX1	AIDA
PLEKHF2	AIDA
ZDHHC17	AIDA
HSPA1B	AIFM1
NOA1	AIFM1
SETDB1	AIFM1
STC2	AIFM1
TSC22D4	AIFM1
WWC1	AIFM1
APPBP2	AIM2
AIMP2	AIMP1
MAPK14	AIMP1
RARS	AIMP1
TSNAX	AIMP1
BCAS2	AIMP2
BLOC1S4	AIMP2
BYSL	AIMP2
CEP126	AIMP2
CHD3	AIMP2
DARS	AIMP2
DEAF1	AIMP2
DSN1	AIMP2
EPRS	AIMP2
EPS8	AIMP2
FHL3	AIMP2
FUBP1	AIMP2
GYS1	AIMP2
ICE1	AIMP2
KARS	AIMP2
KDR	AIMP2
KLC2	AIMP2
LMO2	AIMP2
LMO3	AIMP2
LNX1	AIMP2
MATR3	AIMP2
MCF2L	AIMP2
MIS18A	AIMP2
NDEL1	AIMP2
NGFRAP1	AIMP2
PARK2	AIMP2
PCMT1	AIMP2
PLEKHF2	AIMP2
PPP2R1A	AIMP2
PRKAA2	AIMP2
PSME1	AIMP2
QARS	AIMP2
TANK	AIMP2
TERF2IP	AIMP2
TFIP11	AIMP2
TRMT2A	AIMP2
ZC3H12A	AIMP2
ZGPAT	AIMP2
ARNT	AIP
PTGES3	AIP
TOMM20	AIP
CREBBP	AIRE
CRK	AIRE
GRB2	AIRE
NCK1	AIRE
PIK3R1	AIRE
PLCG1	AIRE
SRC	AIRE
FHL2	AK1
TERF2IP	AK1
TINF2	AK1
APPBP2	AK3
DAPK3	AK3
ZDHHC17	AK3
CEP19	AK4
EPHA8	AK4
KEAP1	AK4
NUCKS1	AK5
RNF114	AK5
STRN4	AK5
TRIM46	AK5
UGDH	AK5
COIL	AK6
DRAP1	AK6
FBLN1	AK6
GALNT6	AK6
KPNA1	AK6
KPNA6	AK6
LAMTOR5	AK6
NDRG1	AK6
RBM48	AK6
RNF138	AK6
RPS14	AK6
TAF6L	AK6
UBA1	AK6
ALKBH3	AK8
CCDC102B	AK8
HAUS1	AK8
MCM7	AK8
MID1IP1	AK8
RBM39	AK8
UBE2Z	AK8
ZMAT2	AK8
PEA15	AK9
DYSF	AKAP1
MYCBP	AKAP1
PRKAR1A	AKAP1
PRKAR1B	AKAP1
PRKAR2A	AKAP1
PRKAR2B	AKAP1
PDZK1	AKAP10
PRKAR1A	AKAP10
PRKAR2A	AKAP10
PRKAR2B	AKAP10
SLC9A3R1	AKAP10
GSK3B	AKAP11
PPP1CA	AKAP11
PPP1CC	AKAP11
PRKAR1A	AKAP11
PRKAR2A	AKAP11
PRKAR2B	AKAP11
GNAQ	AKAP13
PRKAR2A	AKAP13
RANBP2	AKAP13
RXRB	AKAP13
THRA	AKAP13
YWHAG	AKAP13
YWHAZ	AKAP13
DLG1	AKAP5
DLG4	AKAP5
IQGAP1	AKAP5
KCNJ2	AKAP5
PPP3CA	AKAP5
PRKAR2A	AKAP5
PRKAR2B	AKAP5
PRKCA	AKAP5
CDC5L	AKAP6
CRK	AKAP6
DTNBP1	AKAP6
GRB2	AKAP6
NCK1	AKAP6
OPTN	AKAP6
PIK3R1	AKAP6
PRKAR2A	AKAP6
SRC	AKAP6
CEP76	AKAP7
PRKAR2B	AKAP7
SPA17	AKAP7
CCND1	AKAP8
CCND2	AKAP8
CCND3	AKAP8
DDX5	AKAP8
MCM2	AKAP8
PRKAR2A	AKAP8
DHX9	AKAP8L
TMPO	AKAP8L
BLZF1	AKAP9
CDC5L	AKAP9
HNRNPM	AKAP9
KDM1A	AKAP9
MAGED1	AKAP9
PRDM14	AKAP9
SAMD3	AKAP9
SUV39H2	AKAP9
TDP2	AKAP9
THAP1	AKAP9
TNIK	AKAP9
TULP3	AKAP9
USHBP1	AKAP9
USO1	AKAP9
WAC	AKAP9
MAPK13	AKIP1
CCDC85B	AKIRIN2
LNX1	AKIRIN2
SPG21	AKIRIN2
EXOSC4	AKR1A1
TERF2IP	AKR1A1
SMAD1	AKR1B1
TERF2IP	AKR1B10
COMMD8	AKR1C1
MAPK3	AKR1C1
PTPN3	AKR1C1
LAMTOR5	AKR1C2
LRIF1	AKR1C3
RIF1	AKR1C3
UBE2W	AKR1C3
ZHX1	AKR1C3
AKR7A3	AKR7A2
TERF2IP	AKR7A3
AKTIP	AKT1
APPL1	AKT1
ASXL1	AKT1
ATXN1	AKT1
BAD	AKT1
BCL10	AKT1
BPGM	AKT1
BRAF	AKT1
BRCA1	AKT1
CASP3	AKT1
CCDC88A	AKT1
CDKN1A	AKT1
CDKN1B	AKT1
CHUK	AKT1
COMMD1	AKT1
CTNNB1	AKT1
DCTN1	AKT1
DNAJB1	AKT1
EGFR	AKT1
EIF4EBP1	AKT1
EP300	AKT1
FOXO1	AKT1
FOXO3	AKT1
FOXO4	AKT1
GAB2	AKT1
GRB10	AKT1
GSK3A	AKT1
GSK3B	AKT1
HTT	AKT1
IKBKB	AKT1
IMPDH2	AKT1
IRAK1	AKT1
IRS1	AKT1
KRT10	AKT1
MAP2K4	AKT1
MAP3K11	AKT1
MAP3K8	AKT1
MAPK14	AKT1
MAPK8IP1	AKT1
MAPKAP1	AKT1
MAPKAPK2	AKT1
MAPT	AKT1
MDM2	AKT1
MST1R	AKT1
MTOR	AKT1
MXD1	AKT1
NEDD4	AKT1
NOS3	AKT1
NR4A1	AKT1
PDPK1	AKT1
PI4K2B	AKT1
PIK3R1	AKT1
PKN2	AKT1
PPL	AKT1
PPM1A	AKT1
PPP1CA	AKT1
PPP2CA	AKT1
PPP2R4	AKT1
PRKCZ	AKT1
PTEN	AKT1
PTPN1	AKT1
RAF1	AKT1
RARA	AKT1
RICTOR	AKT1
RPS6KB1	AKT1
SKP2	AKT1
SMAD2	AKT1
SMAD4	AKT1
SRC	AKT1
STK3	AKT1
STK4	AKT1
TERF2IP	AKT1
THEM4	AKT1
TSC1	AKT1
TSC2	AKT1
XIAP	AKT1
YBX1	AKT1
YWHAZ	AKT1
ZHX1	AKT1
APOB	AKT2
GSK3B	AKT2
NAMPT	AKT2
POFUT1	AKT2
POLR1B	AKT2
SH3RF1	AKT2
SNX27	AKT2
SORBS2	AKT2
STEAP4	AKT2
TMED2	AKT2
ZFP36L1	AKT2
CDC37	AKT3
NEDD4	AKT3
NEDD4L	AKT3
PDPK1	AKT3
PRKCZ	AKT3
ASS1	AKTIP
CENPN	AKTIP
CEP126	AKTIP
CTBP2	AKTIP
DMXL2	AKTIP
DZIP3	AKTIP
EMID1	AKTIP
EXOC7	AKTIP
GTF3C1	AKTIP
HOOK2	AKTIP
HOOK3	AKTIP
IMMT	AKTIP
MAP3K7	AKTIP
2015-03-05	AKTIP
MTPN	AKTIP
PDE4DIP	AKTIP
PDPK1	AKTIP
POLA2	AKTIP
RASGRF2	AKTIP
RPA1	AKTIP
TRIM23	AKTIP
TRIM41	AKTIP
UTP14A	AKTIP
YBEY	AKTIP
BCL7A	ALAS1
CCHCR1	ALAS1
CDC73	ALAS1
CDK5	ALAS1
CDKN1A	ALAS1
CERK	ALAS1
DUSP19	ALAS1
EP400	ALAS1
FAM127C	ALAS1
GNL3L	ALAS1
LONRF1	ALAS1
MTFR2	ALAS1
PIK3CB	ALAS1
PLAU	ALAS1
POLDIP2	ALAS1
PPL	ALAS1
RAP1B	ALAS1
SH2D4A	ALAS1
TCEA2	ALAS1
TK1	ALAS1
TMSB10	ALAS1
TMSB4X	ALAS1
TTC23	ALAS1
USP20	ALAS1
WIPF1	ALAS1
ZFYVE26	ALAS1
ZNF175	ALAS1
BANP	ALAS2
GRB2	ALAS2
APOE	ALB
B2M	ALB
FCGRT	ALB
HNF1A	ALB
IMMT	ALB
NR5A2	ALB
PFDN1	ALB
PON1	ALB
RBP4	ALB
SRGN	ALB
TK1	ALB
CMTM5	ALDH18A1
ALDH2	ALDH1A1
POT1	ALDH1A1
UBE2D4	ALDH1A2
EXOSC10	ALDH1B1
FABP2	ALDH1B1
XRN2	ALDH1B1
CRMP1	ALDH2
FAM45A	ALDH2
HSPD1	ALDH2
HSPE1	ALDH2
ITGB3BP	ALDH2
RPL13A	ALDH2
SLC35F6	ALDH2
UNC119	ALDH2
KRT40	ALDH3B1
NOTCH2NL	ALDH3B1
LMO2	ALDH6A1
EPS8	ALDH7A1
RECQL5	ALDH7A1
ALDOB	ALDOA
ALDOC	ALDOA
BCAT2	ALDOA
GALNT6	ALDOA
PIAS4	ALDOA
XRN1	ALDOA
ATP6V1E1	ALDOB
HIVEP1	ALDOB
TXN2	ALDOB
LNX1	ALDOC
MAP2K3	ALDOC
SQLE	ALDOC
PRDX4	ALG12
RPL13A	ALG12
ATN1	ALG13
HOXA1	ALG13
MAPKBP1	ALG13
RERE	ALG13
CREB3	ALG3
NAE1	ALG8
RPS6KA5	ALG8
H2AFX	ALG9
FRS3	ALK
IRS1	ALK
PTN	ALK
PTPRB	ALK
PTPRJ	ALK
SHC1	ALK
GLRX3	ALKBH3
GOLGA2	ALKBH3
LNX1	ALKBH3
ZDHHC17	ALKBH3
DTX2	ALKBH4
TRAF4	ALKBH4
DYSF	ALMS1
ITGB4	ALOX12
ALOX5AP	ALOX5
CEP57L1	ALOX5
CEP63	ALOX5
COTL1	ALOX5
DICER1	ALOX5
GRB2	ALOX5
MAD1L1	ALOX5
MAPKAPK2	ALOX5
MEOX1	ALOX5
REL	ALOX5
CLIC1	ALOX5AP
PIK3R1	ALS2CR12
SRC	ALS2CR12
STK16	ALS2CR12
IPO13	ALX1
DDX39B	ALYREF
MAGOH	ALYREF
UPF3A	ALYREF
BECN1	AMBRA1
GNPDA2	AMDHD2
TRIP13	AMDHD2
CRMP1	AMFR
GPI	AMFR
HERPUD1	AMFR
TOM1L1	AMFR
UBC	AMFR
UBE2D1	AMFR
UBE2D2	AMFR
UBE2D3	AMFR
UBE2D4	AMFR
UBE2G2	AMFR
UBE2N	AMFR
UBE2T	AMFR
UBE2W	AMFR
VCP	AMFR
CALCOCO2	AMMECR1
RBPMS	AMMECR1
CAPN3	AMOT
LATS2	AMOT
LMO4	AMOT
LURAP1	AMOT
MED4	AMOT
MYOM3	AMOT
NF2	AMOT
PIK3C2A	AMOT
PPP2R4	AMOT
2015-09-01	AMOT
SMC1A	AMOT
SOCS6	AMOT
THRA	AMOT
UNC119	AMOT
WDYHV1	AMOT
BLZF1	AMOTL2
BRMS1L	AMOTL2
CCHCR1	AMOTL2
CDR2	AMOTL2
DDIT3	AMOTL2
EIF4E2	AMOTL2
FXR2	AMOTL2
GCC1	AMOTL2
GNG11	AMOTL2
GNG5	AMOTL2
GOLGA2	AMOTL2
GSTM5	AMOTL2
KRT19	AMOTL2
KRT20	AMOTL2
LMO4	AMOTL2
MAD1L1	AMOTL2
MAGOHB	AMOTL2
MFAP1	AMOTL2
MPP1	AMOTL2
MTMR6	AMOTL2
MYO5B	AMOTL2
PSMC3	AMOTL2
RAD51D	AMOTL2
RALBP1	AMOTL2
RNF20	AMOTL2
RNF40	AMOTL2
SH3RF2	AMOTL2
SMARCE1	AMOTL2
SP100	AMOTL2
SPAG5	AMOTL2
THRA	AMOTL2
TMCC2	AMOTL2
TRAF2	AMOTL2
TRIM27	AMOTL2
WDYHV1	AMOTL2
ZGPAT	AMOTL2
CCNDBP1	AMPD2
POT1	AMPD2
AP2A2	AMPH
ARL16	AMPH
BIN1	AMPH
CCDC67	AMPH
CDK5	AMPH
CLTC	AMPH
DNM1	AMPH
DNM2	AMPH
ITSN2	AMPH
MAPK6	AMPH
PLD2	AMPH
PPP3CC	AMPH
SYNJ1	AMPH
ANAPC11	ANAPC10
CDC16	ANAPC10
CDC20	ANAPC10
CDC27	ANAPC10
SMAD2	ANAPC10
ANAPC2	ANAPC11
CDC16	ANAPC11
MLKL	ANAPC11
PTTG1	ANAPC11
RNF111	ANAPC11
TRIM65	ANAPC11
UBC	ANAPC11
UBE2C	ANAPC11
UBE2U	ANAPC11
ANAPC7	ANAPC2
CCNB1	ANAPC2
CDC20	ANAPC2
CDC26	ANAPC2
CDC27	ANAPC2
FZR1	ANAPC2
MAD2L1	ANAPC2
PTTG1	ANAPC2
SMAD2	ANAPC2
UBE2C	ANAPC2
UFD1L	ANAPC2
CCNB1	ANAPC4
PTTG1	ANAPC4
BACH1	ANAPC5
CCNB1	ANAPC5
MAPK6	ANAPC5
PTTG1	ANAPC5
SMURF1	ANAPC5
SMURF2	ANAPC5
TGFBR1	ANAPC5
ZBTB16	ANAPC5
BUB1B	ANAPC7
CDC16	ANAPC7
CDC20	ANAPC7
CDC27	ANAPC7
ANGPT2	ANGPT1
TEK	ANGPT1
ANXA7	ANGPT2
CDKN1A	ANGPT2
CSNK2B	ANGPT2
TEK	ANGPT2
NR2F6	ANGPTL1
XRN1	ANGPTL6
CD44	ANK1
L1CAM	ANK1
OBSCN	ANK1
SPTAN1	ANK1
TIAM1	ANK1
ANKRD28	ANK2
DNAJB5	ANK2
GRB2	ANK2
L1CAM	ANK2
NCK1	ANK2
NDEL1	ANK2
NRCAM	ANK2
OBSCN	ANK2
SIGMAR1	ANK2
TNIK	ANK2
ANKRD28	ANKFY1
APOE	ANKH
RPSA	ANKH
ATXN1	ANKHD1
NFKBIE	ANKHD1
YWHAE	ANKHD1
YWHAG	ANKHD1
ZNF346	ANKHD1
KPNA2	ANKIB1
MAPK13	ANKLE2
ZFYVE9	ANKLE2
ZNF512B	ANKLE2
POT1	ANKMY2
TINF2	ANKMY2
CCDC8	ANKRA2
HDAC4	ANKRA2
HDAC5	ANKRA2
APPBP2	ANKRD10
HDAC3	ANKRD11
LAPTM5	ANKRD13A
RNF11	ANKRD13A
SMAD5	ANKRD13A
RPLP1	ANKRD13B
NEDD4	ANKRD13D
UBQLN4	ANKRD13D
APC	ANKRD17
ITSN2	ANKRD17
MDM2	ANKRD17
SS18L1	ANKRD22
ANKRD28	ANKRD26
SMAD1	ANKRD27
ANKRD50	ANKRD28
BCL3	ANKRD28
CD164	ANKRD28
CSNK2B	ANKRD28
EHMT2	ANKRD28
HNRNPK	ANKRD28
HNRNPR	ANKRD28
MYOM1	ANKRD28
NOTCH3	ANKRD28
RNF11	ANKRD28
TGM2	ANKRD28
TGS1	ANKRD28
TNKS	ANKRD28
TNKS2	ANKRD28
UACA	ANKRD28
ZNF512B	ANKRD28
RAD23A	ANKRD40
SDCBP	ANKRD40
WWP2	ANKRD44
LAMTOR5	ANKRD46
ZDHHC17	ANKRD50
TULP3	ANKRD54
AXIN2	ANKRD6
CSNK1E	ANKRD6
EGFR	ANKS1A
ERBB2	ANKS1A
ERBB4	ANKS1A
YWHAG	ANKS1A
EGFR	ANKS1B
ERBB2	ANKS1B
ERBB4	ANKS1B
AURKB	ANKZF1
CA2	ANKZF1
CTTN	ANKZF1
DNAJB11	ANKZF1
NRSN2	ANKZF1
STAT6	ANKZF1
ATXN1	ANP32A
AXIN1	ANP32A
ELAVL1	ANP32A
HSPB3	ANP32A
KPNA1	ANP32A
KPNA5	ANP32A
KPNA6	ANP32A
MAP1B	ANP32A
[truncated: 30,641 more rows]

## Sheet: Heart
FHL3	A1CF
SDPR	A1CF
SYNCRIP	A1CF
ADAMTS1	A2M
ANXA7	A2M
APOE	A2M
APP	A2M
ATF7IP	A2M
ATP1A1	A2M
B2M	A2M
CDC37	A2M
CDC42	A2M
CDK2AP2	A2M
CDKN1A	A2M
DNAJB1	A2M
ECSIT	A2M
ELAVL3	A2M
ENO2	A2M
EVI5L	A2M
EXOSC1	A2M
FARSA	A2M
FBXL12	A2M
FBXW4	A2M
FIS1	A2M
GCDH	A2M
GEM	A2M
GRB2	A2M
H2AFX	A2M
HMOX2	A2M
IFIT3	A2M
IFIT5	A2M
IGSF8	A2M
LCAT	A2M
LONP1	A2M
MGEA5	A2M
MLST8	A2M
NCDN	A2M
NGF	A2M
NOS3	A2M
PAXIP1	A2M
PDGFB	A2M
PRAM1	A2M
PRDX2	A2M
RAB3A	A2M
RAD23A	A2M
RAP1B	A2M
RHEB	A2M
RPP14	A2M
2015-09-08	A2M
TGFBI	A2M
TGIF1	A2M
TGM2	A2M
TNFRSF14	A2M
TRAPPC5	A2M
TSC22D1	A2M
TTR	A2M
TUBA1B	A2M
TYRO3	A2M
UFD1L	A2M
UMPS	A2M
CMTM5	AACS
AP1S3	AAGAB
AP2S1	AAGAB
EIF3C	AAGAB
HEATR1	AAGAB
UNC119	AAGAB
ACY3	AAMDC
GORASP2	AAMDC
BHLHE40	AAMP
GABARAPL2	AAMP
MAP1LC3B	AAMP
NELFCD	AAMP
PSEN2	AAMP
VPS52	AAMP
EAPP	AAR2
MEGF10	AARS2
FASN	AASDHPPT
TRAF2	AASDHPPT
USP22	AASDHPPT
ALDH5A1	ABAT
CRK	ABAT
CYP2E1	ABCA5
BCCIP	ABCB1
CD4	ABCB1
MAPKAP1	ABCB1
TESK1	ABCB4
PIK3R3	ABCB6
TSG101	ABCB6
NOA1	ABCB8
SAT1	ABCB8
AZGP1	ABCC1
NPM1	ABCC1
TRAF3	ABCC1
AK2	ABCC5
SERPINA3	ABCC5
SMC2	ABCC5
KCNJ8	ABCC9
ABCD3	ABCD2
PEX19	ABCD2
COL6A2	ABCD3
PEX19	ABCD3
PSMA1	ABCD3
TUFT1	ABCD3
DLEU1	ABCD4
PEA15	ABCD4
SARAF	ABCD4
XRCC6	ABCD4
RNASEL	ABCE1
EIF6	ABCF1
ITGB3BP	ABCF1
ANKRD28	ABCF2
HADHA	ABCF2
ACIN1	ABCF3
DLEU1	ABCF3
FCHSD2	ABCF3
HIRIP3	ABCF3
LAMTOR1	ABCF3
MOCS2	ABCF3
NOA1	ABCF3
SLC35E1	ABCF3
SPP1	ABCF3
TBPL1	ABCF3
TOE1	ABCF3
TRIM27	ABCF3
ABCG8	ABCG5
NCK1	ABCG5
PIK3R1	ABCG5
AGPAT2	ABCG8
AKT2	ABCG8
LMNB1	ABCG8
NR4A1	ABCG8
NUPR1	ABCG8
ATP5G3	ABHD16A
CREB3	ABHD16A
DNAJC1	ABHD16A
FAM134C	ABHD16A
GPRC5C	ABHD16A
HM13	ABHD16A
HNRNPA1	ABHD16A
IFITM1	ABHD16A
MT-CO2	ABHD16A
MT-ND4	ABHD16A
PILRB	ABHD16A
RNF5	ABHD16A
SAFB	ABHD16A
SPAG7	ABHD16A
TMEM147	ABHD16A
TMEM222	ABHD16A
UPF1	ABHD16A
BIRC2	ABHD17A
EHMT2	ABHD17A
GOLGA2	ABHD17A
GPC4	ABHD17A
PNMA1	ABHD17A
TNIP1	ABHD17A
TRIM27	ABHD17A
CSNK2B	ABHD4
PLIN1	ABHD5
PNPLA2	ABHD5
CKMT2	ABHD6
ABL1	ABI1
CACNA1A	ABI1
CYFIP2	ABI1
DST	ABI1
ENAH	ABI1
EPS8	ABI1
HNRNPK	ABI1
KIAA0408	ABI1
KTN1	ABI1
MINK1	ABI1
MRFAP1	ABI1
NCK1	ABI1
NCK2	ABI1
NCKAP1	ABI1
NIN	ABI1
PAK2	ABI1
SORBS1	ABI1
SOS1	ABI1
SOS2	ABI1
SRP68	ABI1
SRRM1	ABI1
TLN1	ABI1
WASF2	ABI1
AES	ABI2
ARHGAP32	ABI2
ARMC7	ABI2
BLOC1S6	ABI2
CCDC53	ABI2
CCHCR1	ABI2
CRX	ABI2
DTNB	ABI2
EFS	ABI2
EGLN3	ABI2
EIF3H	ABI2
GCC1	ABI2
HGS	ABI2
HOMER3	ABI2
IFT20	ABI2
KIAA1217	ABI2
KIFC3	ABI2
LMO2	ABI2
MRPL44	ABI2
NCK2	ABI2
NCKAP1	ABI2
NUP62	ABI2
PCM1	ABI2
PPIF	ABI2
PRAM1	ABI2
PRKAA1	ABI2
PRKAA2	ABI2
SDCBP	ABI2
SNAP23	ABI2
STAM2	ABI2
TFIP11	ABI2
TRAF3IP1	ABI2
TRIP6	ABI2
VARS2	ABI2
VASP	ABI2
VCL	ABI2
WASF1	ABI2
WIPF1	ABI2
ARMC7	ABI3
CEP44	ABI3
DTNB	ABI3
DTNBP1	ABI3
EIF3H	ABI3
EVL	ABI3
FARSA	ABI3
GRB2	ABI3
HOMER1	ABI3
HOMER3	ABI3
KANK2	ABI3
KIAA0408	ABI3
KLC4	ABI3
NCK2	ABI3
NUPL1	ABI3
PAK2	ABI3
PSMA1	ABI3
RUNX1T1	ABI3
SNAP23	ABI3
SOS1	ABI3
TMEM147	ABI3
VASP	ABI3
WAS	ABI3
ABR	ABL1
ACAP1	ABL1
AKAP6	ABL1
AR	ABL1
ARHGEF11	ABL1
ASAP1	ABL1
ASB16	ABL1
ATM	ABL1
BAZ2A	ABL1
BRCA2	ABL1
BRPF3	ABL1
C6	ABL1
CAST	ABL1
CD2AP	ABL1
CDC27	ABL1
CDKL5	ABL1
CHRD	ABL1
CKAP5	ABL1
CNTFR	ABL1
CNTNAP1	ABL1
CRK	ABL1
CTAGE5	ABL1
CUL7	ABL1
CYP4F2	ABL1
DDX41	ABL1
DLGAP2	ABL1
DLGAP3	ABL1
DLGAP4	ABL1
DNM1	ABL1
DNM2	ABL1
DOCK3	ABL1
EFNA5	ABL1
EFS	ABL1
EGFR	ABL1
EPB41L3	ABL1
EPS15	ABL1
ERBB2	ABL1
ERBB4	ABL1
FLNA	ABL1
FLNC	ABL1
FYB	ABL1
G3BP2	ABL1
GABBR1	ABL1
GNS	ABL1
GRB2	ABL1
GRIP2	ABL1
GSTZ1	ABL1
GTF2IRD1	ABL1
GTF3A	ABL1
HCN2	ABL1
HCN4	ABL1
HNRNPR	ABL1
HOXC8	ABL1
KIFC2	ABL1
LIG3	ABL1
LRBA	ABL1
LRP2	ABL1
LTBP2	ABL1
MED14	ABL1
MEPE	ABL1
NBEA	ABL1
NCK1	ABL1
NCKAP5	ABL1
NCKIPSD	ABL1
NFASC	ABL1
NOTCH3	ABL1
NTRK1	ABL1
NXPH3	ABL1
OGN	ABL1
ORC1	ABL1
OSBPL5	ABL1
P2RX7	ABL1
PAX3	ABL1
PDSS2	ABL1
PIK3R1	ABL1
PKD1	ABL1
PLCG1	ABL1
POLD1	ABL1
PPP3CA	ABL1
PRICKLE3	ABL1
PRX	ABL1
PTPN4	ABL1
RAPGEF1	ABL1
RIMS1	ABL1
RIN1	ABL1
RIN3	ABL1
RTN4	ABL1
SEPN1	ABL1
SF3B4	ABL1
SNX12	ABL1
SNX17	ABL1
SNX3	ABL1
SNX8	ABL1
SOS2	ABL1
SUV39H2	ABL1
SYNJ2	ABL1
TGOLN2	ABL1
TMPO	ABL1
TRIM39	ABL1
TULP4	ABL1
UHMK1	ABL1
VPS13A	ABL1
WNK2	ABL1
AR	ABL2
BCR	ABL2
CAT	ABL2
CRK	ABL2
EGFR	ABL2
ERBB2	ABL2
ERBB4	ABL2
FBXO38	ABL2
GRB2	ABL2
HCK	ABL2
MAP3K10	ABL2
NCK1	ABL2
NEDD4	ABL2
NEDD4L	ABL2
PIK3R1	ABL2
PLCG1	ABL2
RIN1	ABL2
TPD52L1	ABL2
CALCOCO2	ABLIM1
GOLGA2	ABLIM1
HOOK2	ABLIM1
KCNJ12	ABLIM1
LDOC1	ABLIM1
SREBF2	ABLIM1
TRAF2	ABLIM1
TSC22D4	ABLIM1
USHBP1	ABLIM1
SREBF2	ABLIM2
SSX2IP	ABLIM3
GRAMD3	ABO
CCDC136	ABT1
CDCA7L	ABT1
CEP70	ABT1
EMD	ABT1
CUL3	ABTB1
EEF1A2	ABTB1
SMAD2	ABTB1
SMAD9	ABTB1
CUL3	ABTB2
TXNDC11	ACAA1
LAMTOR5	ACAA2
PRKAA2	ACACB
TSG101	ACAD8
ETFA	ACADM
ETFB	ACADM
IRF7	ACADS
GPHN	ACADVL
RPSA	ACADVL
GRB2	ACAP1
IFFO1	ACAP1
NCK1	ACAP1
TFRC	ACAP1
EIF6	ACAP3
ITGB3BP	ACAP3
SLC35G2	ACAP3
TAB1	ACAP3
LNX1	ACAT2
GOLGB1	ACBD3
SMURF2	ACBD3
ADPRH	ACD
AFAP1L2	ACD
ANKMY2	ACD
BAG3	ACD
DBN1	ACD
DBNL	ACD
DCX	ACD
DPYSL3	ACD
EIF3G	ACD
EIF4B	ACD
ENO2	ACD
ENSA	ACD
HSP90AB1	ACD
IPO5	ACD
LASP1	ACD
LGALSL	ACD
LLGL1	ACD
LRRC25	ACD
NCDN	ACD
NUDC	ACD
NUDCD2	ACD
PDLIM2	ACD
PEX5	ACD
PFKP	ACD
PGM2	ACD
POT1	ACD
RBKS	ACD
RECQL4	ACD
RPSA	ACD
SBDS	ACD
STUB1	ACD
SULT1C2	ACD
TAGLN	ACD
TBC1D10A	ACD
TBCD	ACD
TERF2	ACD
TINF2	ACD
TOMM34	ACD
TRIM16	ACD
TUBB2A	ACD
TUBB4B	ACD
USP7	ACD
XRCC6	ACD
ZFP36L1	ACD
ZNF790	ACD
AGT	ACE
COMT	ACE
AGT	ACE2
APP	ACHE
COL4A1	ACHE
COLQ	ACHE
EIF2D	ACHE
LAMA1	ACHE
AKR1C3	ACIN1
BTBD10	ACIN1
KLHL26	ACIN1
PAFAH1B2	ACIN1
RNPS1	ACIN1
SRPK2	ACIN1
YWHAG	ACIN1
CXCL1	ACKR1
CXCL8	ACKR1
GRB2	ACKR3
GSK3B	ACLY
CCDC69	ACO1
CLTC	ACO1
NEB	ACO1
SGCG	ACO1
RBBP6	ACOT13
ATXN1	ACOT7
CAMK2B	ACOT7
POT1	ACOT7
THAP1	ACOT7
TINF2	ACOT7
UBQLN1	ACOT7
PEX5	ACOT8
SMURF2	ACOX3
FNBP1L	ACP1
MRPL20	ACP1
SFMBT1	ACP1
GPC4	ACP5
MAPK9	ACP5
PDCD5	ACP5
PPP2CB	ACP5
RPA2	ACP5
SLC35F6	ACP5
SNRNP40	ACP5
SPP1	ACP5
TNFSF10	ACP5
ZBTB16	ACP5
GNG7	ACP6
SLC35F6	ACP6
GSK3B	ACSBG1
AGTRAP	ACSF2
ARL6IP1	ACSF2
CMTM5	ACSF2
CREB3	ACSF2
NR3C2	ACSL1
DSE	ACSL4
CREB3	ACSL5
SIRT3	ACSS1
VAC14	ACSS1
UPF1	ACSS2
CCT4	ACTA1
CFL1	ACTA1
COTL1	ACTA1
DMD	ACTA1
EGFR	ACTA1
EPS8	ACTA1
FGD4	ACTA1
FHOD1	ACTA1
FSCN1	ACTA1
GC	ACTA1
GSN	ACTA1
MAP1A	ACTA1
PCYT1B	ACTA1
PRKCA	ACTA1
PRKCE	ACTA1
RAC1	ACTA1
SPTAN1	ACTA1
TAGLN	ACTA1
TLN1	ACTA1
TMSB4X	ACTA1
TPM3	ACTA1
TRIM63	ACTA1
TTN	ACTA1
VASP	ACTA1
CCT4	ACTA2
GC	ACTA2
PCYT1B	ACTA2
TMSB4X	ACTA2
ACTG1	ACTB
AIMP2	ACTB
ANXA7	ACTB
ATF7IP	ACTB
CDKN1A	ACTB
CFL1	ACTB
CFL2	ACTB
CSNK2B	ACTB
DSTN	ACTB
EP300	ACTB
FABP4	ACTB
H2AFX	ACTB
HSPA8	ACTB
KHDRBS1	ACTB
POT1	ACTB
PROSER2	ACTB
RCC1	ACTB
RPL10A	ACTB
SMAD9	ACTB
TINF2	ACTB
TTR	ACTB
WDYHV1	ACTB
ACTN4	ACTC1
ACTR2	ACTC1
ASH2L	ACTC1
BCL11A	ACTC1
DMD	ACTC1
DMTN	ACTC1
EZR	ACTC1
FSCN1	ACTC1
GAPDH	ACTC1
GC	ACTC1
MPC1	ACTC1
PLEC	ACTC1
PRKCE	ACTC1
SYNE2	ACTC1
WAS	ACTC1
WIPF1	ACTC1
APOE	ACTG1
ATF7IP	ACTG1
BCAP31	ACTG1
CAP1	ACTG1
CAP2	ACTG1
CCDC22	ACTG1
CFL1	ACTG1
CFL2	ACTG1
CTBP2	ACTG1
DSTN	ACTG1
EHHADH	ACTG1
EIF6	ACTG1
FHOD1	ACTG1
GIT2	ACTG1
GSN	ACTG1
ITGB3BP	ACTG1
MAPK6	ACTG1
PFN2	ACTG1
PPP1R9A	ACTG1
PRSS23	ACTG1
PSEN2	ACTG1
RPS6KA5	ACTG1
SH3GL2	ACTG1
ST3GAL3	ACTG1
TMSB4X	ACTG1
TNIK	ACTG1
TUBA8	ACTG1
VASP	ACTG1
WASF1	ACTG1
WDYHV1	ACTG1
ARHGDIA	ACTL6A
EWSR1	ACTL6A
FLII	ACTL6A
MRGBP	ACTL6A
MYC	ACTL6A
POLR2A	ACTL6A
RUVBL1	ACTL6A
RUVBL2	ACTL6A
SMARCA4	ACTL6A
TRRAP	ACTL6A
COL4A3BP	ACTL8
APC	ACTN1
ATXN2	ACTN1
ATXN7	ACTN1
CACNA1A	ACTN1
CAMK2A	ACTN1
CDK5	ACTN1
COIL	ACTN1
CSRP3	ACTN1
CTNNA1	ACTN1
EPM2AIP1	ACTN1
FBP1	ACTN1
FXN	ACTN1
GFI1B	ACTN1
GIT2	ACTN1
GTF2H1	ACTN1
KAT2B	ACTN1
KCTD6	ACTN1
KPNA2	ACTN1
MED14	ACTN1
MICALL2	ACTN1
MYOT	ACTN1
MYOZ2	ACTN1
NCOA1	ACTN1
NR1H3	ACTN1
NUMBL	ACTN1
OAS1	ACTN1
PALLD	ACTN1
PDHX	ACTN1
PDLIM1	ACTN1
PDLIM5	ACTN1
PIAS4	ACTN1
PKN1	ACTN1
PSEN1	ACTN1
PSMA1	ACTN1
RPS27	ACTN1
TES	ACTN1
TTN	ACTN1
VCL	ACTN1
XRCC4	ACTN1
ZYX	ACTN1
AKTIP	ACTN2
APPL1	ACTN2
ASH2L	ACTN2
ATXN2	ACTN2
ATXN7	ACTN2
BRMS1L	ACTN2
COIL	ACTN2
DLG1	ACTN2
DLG4	ACTN2
DYSF	ACTN2
ITGB3BP	ACTN2
KAT2B	ACTN2
KCNA4	ACTN2
KCNA5	ACTN2
LDB3	ACTN2
MAST2	ACTN2
MED14	ACTN2
MICALL2	ACTN2
MYOM2	ACTN2
MYOZ2	ACTN2
NCOA1	ACTN2
NCOR1	ACTN2
NOS3	ACTN2
PDLIM3	ACTN2
RPL35	ACTN2
SNAI1	ACTN2
SNAPIN	ACTN2
SNW1	ACTN2
SP100	ACTN2
TTN	ACTN2
TUBA4A	ACTN2
TULP3	ACTN2
ATXN7	ACTN4
BMP7	ACTN4
COIL	ACTN4
EGFR	ACTN4
KPNA2	ACTN4
LRRC7	ACTN4
MAGI1	ACTN4
MAPK7	ACTN4
MYOZ2	ACTN4
NOS3	ACTN4
PDLIM1	ACTN4
POT1	ACTN4
PTPN11	ACTN4
PTPN6	ACTN4
RPS27	ACTN4
SACS	ACTN4
SLC9A3R2	ACTN4
STAT1	ACTN4
TRIM3	ACTN4
TXN	ACTN4
NAGK	ACTR10
DCTN4	ACTR1A
SPTBN1	ACTR1A
CHD3	ACTR1B
CSNK2B	ACTR1B
MAPK6	ACTR1B
ZDHHC17	ACTR1B
ACTR3	ACTR2
ARPC1B	ACTR2
ARPC4	ACTR2
ARPC5	ACTR2
HCLS1	ACTR2
WASF1	ACTR2
WASF2	ACTR2
ARPC2	ACTR3
ARPC3	ACTR3
ARPC4	ACTR3
CDC42	ACTR3
WASF2	ACTR3
WASF3	ACTR3
CSNK2B	ACTR5
AJUBA	ACVR1
AP2B1	ACVR1
ARL13B	ACVR1
BMP2	ACVR1
BMP7	ACVR1
BMPR2	ACVR1
CDK14	ACVR1
CHN1	ACVR1
DCAF6	ACVR1
DUSP13	ACVR1
ENG	ACVR1
FANCL	ACVR1
FBXO30	ACVR1
FBXO44	ACVR1
FGD6	ACVR1
FKBP1A	ACVR1
FKBP4	ACVR1
FNTA	ACVR1
GDF5	ACVR1
IKBKB	ACVR1
ILKAP	ACVR1
INHBA	ACVR1
INHBB	ACVR1
NAA20	ACVR1
NKIRAS1	ACVR1
NRAS	ACVR1
NUAK2	ACVR1
PAK1	ACVR1
PLEK	ACVR1
PLEKHB1	ACVR1
PLEKHJ1	ACVR1
RAB17	ACVR1
RAB33B	ACVR1
RAB6B	ACVR1
RAP2A	ACVR1
RASD2	ACVR1
RASL12	ACVR1
RHOBTB1	ACVR1
RHOD	ACVR1
RHOJ	ACVR1
RPS27A	ACVR1
RRAS2	ACVR1
SMAD1	ACVR1
SMAD5	ACVR1
SOCS6	ACVR1
SQSTM1	ACVR1
STAT1	ACVR1
STX8	ACVR1
TGFBR1	ACVR1
TTC17	ACVR1
TTC27	ACVR1
UBA52	ACVR1
UBE2E3	ACVR1
UBXN1	ACVR1
UHMK1	ACVR1
USP21	ACVR1
USP39	ACVR1
VEPH1	ACVR1
WDR61	ACVR1
ACVR2B	ACVR1B
BAG6	ACVR1B
FKBP1A	ACVR1B
INHBA	ACVR1B
INHBB	ACVR1B
NEDD4L	ACVR1B
OS9	ACVR1B
PRKACB	ACVR1B
RXRA	ACVR1B
SMAD4	ACVR1B
SMAD7	ACVR1B
SNX1	ACVR1B
INHBB	ACVR1C
ACVRL1	ACVR2A
BMP2	ACVR2A
BMP6	ACVR2A
BMP7	ACVR2A
ENG	ACVR2A
GDF5	ACVR2A
INHBA	ACVR2A
INHBB	ACVR2A
MAGI2	ACVR2A
SYNJ2BP	ACVR2A
TGFBR3	ACVR2A
ACVRL1	ACVR2B
BMP2	ACVR2B
BMP7	ACVR2B
GDF11	ACVR2B
GDF5	ACVR2B
INHBA	ACVR2B
INHBB	ACVR2B
SNX1	ACVR2B
SYNJ2BP	ACVR2B
ENG	ACVRL1
TGFB1	ACVRL1
TGFB3	ACVRL1
TGFBR1	ACVRL1
TGFBR2	ACVRL1
ASPA	ACY3
GORASP2	ACY3
LNX1	ACY3
MAP3K8	ACY3
NOTCH2NL	ACY3
PIAS2	ACY3
PLEKHF2	ACY3
PMM2	ACY3
RARG	ACY3
RRAS	ACY3
ADORA1	ADA
DPP4	ADA
DRD1	ADA
GRB2	ADA
NR3C1	ADA
PIAS2	ADA
SGCD	ADA
TERF2IP	ADA
TINF2	ADA
AXL	ADAM10
EPHA3	ADAM10
STC2	ADAM11
FHL3	ADAM15
FYN	ADAM15
GRB2	ADAM15
HCK	ADAM15
LCK	ADAM15
MAD2L2	ADAM15
NCK1	ADAM15
NUP62	ADAM15
PACSIN3	ADAM15
RBPMS	ADAM15
SH3GL2	ADAM15
SH3PXD2A	ADAM15
SNX9	ADAM15
SP4	ADAM15
TRIP13	ADAM15
DLG1	ADAM17
MAD2L1	ADAM17
NOTCH1	ADAM17
TIMP3	ADAM17
MAD2L2	ADAM9
PRKCD	ADAM9
SNX9	ADAM9
TIMP3	ADAMTS5
LIMS1	ADAMTS9
FBLN1	ADAMTSL2
KRT40	ADAMTSL3
NOTCH2NL	ADAMTSL3
ADAMTSL5	ADAMTSL4
APOL6	ADAMTSL4
AQP1	ADAMTSL4
ASPSCR1	ADAMTSL4
CHCHD2	ADAMTSL4
COL8A1	ADAMTSL4
CREB5	ADAMTSL4
DIP2A	ADAMTSL4
DNPEP	ADAMTSL4
EIF4E2	ADAMTSL4
FAH	ADAMTSL4
FARS2	ADAMTSL4
FBLN1	ADAMTSL4
FBXW5	ADAMTSL4
FHL3	ADAMTSL4
FLNA	ADAMTSL4
GATA2	ADAMTSL4
GLRX3	ADAMTSL4
GNE	ADAMTSL4
HGF	ADAMTSL4
LMO2	ADAMTSL4
LONRF1	ADAMTSL4
MAPKBP1	ADAMTSL4
MID2	ADAMTSL4
NTN4	ADAMTSL4
PID1	ADAMTSL4
PLSCR1	ADAMTSL4
PTGER3	ADAMTSL4
RCHY1	ADAMTSL4
RHOJ	ADAMTSL4
SLC6A20	ADAMTSL4
SMARCC1	ADAMTSL4
SORBS3	ADAMTSL4
SPRY2	ADAMTSL4
STK16	ADAMTSL4
SUSD6	ADAMTSL4
TCEA2	ADAMTSL4
TMEM150A	ADAMTSL4
TOP3B	ADAMTSL4
TRIP6	ADAMTSL4
TSSK3	ADAMTSL4
TUBGCP4	ADAMTSL4
ZNF587	ADAMTSL4
NOTCH2NL	ADAMTSL5
ANP32A	ADAP1
CSNK1A1	ADAP1
DVL3	ADAP1
GADD45A	ADAP1
GOLGA2	ADAP1
GSK3B	ADAP1
KIF13B	ADAP1
NCL	ADAP1
PRKCA	ADAP1
PRKCZ	ADAP1
PRKD1	ADAP1
PSME3	ADAP1
PURA	ADAP1
RPS9	ADAP1
SRSF2	ADAP1
NEDD4L	ADAP2
TGM2	ADAR
XPO1	ADAR
EXOC5	ADCK1
RAB1A	ADCK1
AGTRAP	ADCK3
RABAC1	ADCK3
REEP6	ADCK3
TFIP11	ADCK3
TMEM159	ADCK3
HSPA6	ADCK5
NOTCH2NL	ADCK5
RHOD	ADCK5
TRIM54	ADCY4
GNAI1	ADCY5
PRKCA	ADCY5
PRKCZ	ADCY5
RGS2	ADCY5
ATXN1	ADCY6
CHRNA7	ADCY6
CSNK2B	ADD1
GEMIN7	ADD1
HMG20A	ADD1
HSPH1	ADD1
ID2	ADD1
MAP1LC3B	ADD1
PRKCD	ADD1
SPTA1	ADD1
ZDHHC17	ADD1
ATXN1	ADD3
HDHD2	ADGRB2
GNB2L1	ADH1B
IRAK3	ADH1B
PDE4DIP	ADH1B
PML	ADH1B
SERPINA3	ADH1B
ARNT	ADH5
CHD3	ADH5
CSNK2B	ADH5
PQLC1	ADH5
PRDX1	ADH5
VTN	ADH5
GNAQ	ADHFE1
ADIPOR2	ADIPOQ
CCDC155	ADIPOQ
SGTA	ADIPOQ
APPL1	ADIPOR1
NAA20	ADIPOR1
NFKBIL1	ADIPOR1
LSM1	ADIPOR2
GSK3B	ADIRF
RPS6KA6	ADIRF
FICD	ADK
SRD5A3	ADK
CALCRL	ADM
EDN1	ADM
CDC27	ADNP
MAP1LC3B	ADNP
PLCG1	ADNP
NFYC	ADNP2
DRD1	ADORA1
EPB41L2	ADORA1
GNAI2	ADORA1
GNAO1	ADORA1
SNF8	ADORA1
TPD52L2	ADORA2B
ZNF267	ADORA2B
TADA3	ADPGK
TCAP	ADPGK
UBQLN4	ADPGK
TFCP2	ADPRH
FRA10AC1	ADPRHL2
HEXDC	ADPRHL2
PPP1R9B	ADRA1A
SNTA1	ADRA1D
SNTB1	ADRA1D
SNTB2	ADRA1D
EIF2B1	ADRA2C
GNAO1	ADRA2C
YWHAZ	ADRA2C
ARRB1	ADRB1
DLG4	ADRB1
GIPC1	ADRB1
GPRASP1	ADRB1
ARRB2	ADRB2
GRK6	ADRB2
NEDD4	ADRB2
SLC9A3R1	ADRB2
SLC9A3R2	ADRB2
AGTR1	ADRBK1
ARRB1	ADRBK1
CCR4	ADRBK1
CSNK2B	ADRBK1
EPHA2	ADRBK1
FPR1	ADRBK1
GIT1	ADRBK1
GIT2	ADRBK1
GNAQ	ADRBK1
MAPK3	ADRBK1
MDM2	ADRBK1
NCS1	ADRBK1
PDC	ADRBK1
PDCL	ADRBK1
RPLP2	ADRBK1
SNCA	ADRBK1
CCR4	ADRBK2
CXCR4	ADRBK2
GIT1	ADRBK2
HBP1	ADRM1
PSMC4	ADRM1
PSMD1	ADRM1
PSMD14	ADRM1
PSMD4	ADRM1
RAD23A	ADRM1
RAD23B	ADRM1
RPN1	ADRM1
RPN2	ADRM1
UBA52	ADRM1
UBC	ADRM1
UBQLN1	ADRM1
UBQLN2	ADRM1
UCHL5	ADRM1
NOV	ADSL
SMYD1	ADSS
AZIN1	ADSSL1
LYAR	ADSSL1
GRB2	AEBP1
EED	AEBP2
HMBOX1	AEBP2
JMJD6	AEBP2
LDOC1	AEBP2
RBBP4	AEBP2
SUZ12	AEBP2
ARHGAP32	AES
ATN1	AES
BAHD1	AES
BCL6	AES
BHLHE40	AES
BIRC7	AES
BYSL	AES
CALCOCO2	AES
CCDC57	AES
CCNK	AES
CPSF7	AES
CRACR2A	AES
CRX	AES
CTAGE5	AES
DDX6	AES
DIP2A	AES
EAF1	AES
EIF4E2	AES
FAM124A	AES
FOXP2	AES
FSD2	AES
GFI1B	AES
GOLGA2	AES
GORASP2	AES
GRB2	AES
HNRNPF	AES
HOMEZ	AES
KANK2	AES
KIFC3	AES
KRT40	AES
L3MBTL2	AES
LDOC1	AES
LMO2	AES
LMO4	AES
LSM2	AES
MAGOHB	AES
MAPK14	AES
MBNL1	AES
MED31	AES
MED4	AES
MFAP1	AES
MLX	AES
MORF4L2	AES
MTUS2	AES
NAB2	AES
NCDN	AES
NOTCH2NL	AES
NUDT22	AES
OLIG3	AES
OSGIN1	AES
PARVG	AES
PCID2	AES
PPP1R16A	AES
PRKAA1	AES
PRKAA2	AES
PRPF31	AES
QARS	AES
RBM10	AES
RBPMS	AES
RNF31	AES
RPL18A	AES
SCNM1	AES
SDCBP	AES
SKIL	AES
SMAD3	AES
SNCAIP	AES
SNRPC	AES
SRPK2	AES
STK16	AES
STX11	AES
TBX3	AES
TCF4	AES
TRAF2	AES
TRIM27	AES
TSC22D4	AES
TSGA10	AES
TSSK3	AES
U2AF2	AES
UBXN11	AES
VPS37B	AES
VPS37C	AES
ZBTB24	AES
ZGPAT	AES
ZNF576	AES
PRKCA	AFAP1
PRKCD	AFAP1
PRKCE	AFAP1
PRKCG	AFAP1
PRKCZ	AFAP1
GADD45G	AFAP1L1
POT1	AFAP1L2
TERF2	AFAP1L2
TINF2	AFAP1L2
MLLT1	AFF1
MLLT3	AFF1
SMAD9	AFF1
CRK	AFF2
GRB2	AFF2
NCK1	AFF2
PLCG1	AFF2
AP2B1	AFF4
CCNT1	AFF4
CDK9	AFF4
GOLGA2	AFF4
MLLT1	AFF4
MTUS2	AFF4
TRAF2	AFF4
MAPK8IP2	AFG3L2
PHC2	AFG3L2
RAC2	AFG3L2
STAT5B	AFTPH
UBE3A	AFTPH
IGF2R	AGA
GRB7	AGAP1
EPB41L1	AGAP2
HOMER1	AGAP2
HOMER2	AGAP2
PIK3R1	AGAP2
GRB2	AGER
HMGB1	AGER
NCK1	AGER
S100A1	AGER
S100A12	AGER
S100B	AGER
APC	AGFG1
EPS15	AGFG1
ITSN1	AGFG1
POLE2	AGFG1
EPS15	AGFG2
ITSN1	AGFG2
BLOC1S6	AGGF1
CCDC85B	AGGF1
CHERP	AGGF1
SNRPC	AGGF1
TOE1	AGGF1
HCK	AGK
PDLIM1	AGK
SNX4	AGK
APPL1	AGL
AGO2	AGO1
DICER1	AGO1
KHDRBS1	AGO1
RELA	AGO1
DDX20	AGO2
DICER1	AGO2
PFKP	AGO2
TARBP2	AGO2
ATP4B	AGO3
BDNF	AGO3
SLC22A2	AGO3
MEOX2	AGPAT1
ANKRD28	AGPAT2
GMPS	AGPAT2
PHF11	AGPAT2
PHRF1	AGPAT2
SLC23A2	AGPAT2
CREB3	AGPAT3
CRK	AGPAT4
UBQLN1	AGPAT5
GFI1B	AGPAT6
GNPAT	AGPS
GORASP1	AGPS
ATN1	AGRN
ATXN7	AGRN
CACNA1A	AGRN
GFI1B	AGRN
AGTR1	AGT
ANPEP	AGT
CTSG	AGT
DNPEP	AGT
ENPEP	AGT
EWSR1	AGT
GRB2	AGT
GSDMB	AGT
ITSN2	AGT
PRCP	AGT
CBY1	AGTPBP1
CYCS	AGTPBP1
ENO1	AGTPBP1
NYNRIN	AGTPBP1
PPFIA1	AGTPBP1
PPFIA4	AGTPBP1
PYGM	AGTPBP1
TNIK	AGTPBP1
ARRB1	AGTR1
ARRB2	AGTR1
GRK5	AGTR1
JAK2	AGTR1
NOS3	AGTR1
RAB5A	AGTR1
RAF1	AGTR1
ALDH18A1	AGTRAP
AP3M1	AGTRAP
ARAF	AGTRAP
ARFIP2	AGTRAP
ARHGAP1	AGTRAP
CAPNS1	AGTRAP
DDA1	AGTRAP
DDX55	AGTRAP
FAM114A1	AGTRAP
FAM160A2	AGTRAP
FARS2	AGTRAP
FASTKD3	AGTRAP
GABARAPL2	AGTRAP
GAD2	AGTRAP
GDNF	AGTRAP
GTF3C1	AGTRAP
HARS2	AGTRAP
HMGB1	AGTRAP
HSCB	AGTRAP
HSPA4	AGTRAP
ISCU	AGTRAP
LMO2	AGTRAP
LNX1	AGTRAP
MCEE	AGTRAP
MIEF1	AGTRAP
MIEF2	AGTRAP
MTERF3	AGTRAP
MUTYH	AGTRAP
NDRG4	AGTRAP
NFU1	AGTRAP
NFYB	AGTRAP
NKG7	AGTRAP
PBX3	AGTRAP
PCTP	AGTRAP
PDHX	AGTRAP
PITPNC1	AGTRAP
PTPN9	AGTRAP
RMDN2	AGTRAP
SENP2	AGTRAP
SNX1	AGTRAP
SPG21	AGTRAP
SYT16	AGTRAP
TBRG4	AGTRAP
TCEANC2	AGTRAP
TFAM	AGTRAP
TMEM14B	AGTRAP
TPD52L3	AGTRAP
TUBA1B	AGTRAP
TXN2	AGTRAP
UBE2I	AGTRAP
CYP2E1	AGXT2
ANKRD40	AHCY
APPBP2	AHCY
POT1	AHCY
BID	AHCYL1
CDKN2C	AHCYL1
GEM	AHCYL1
MEOX2	AHCYL1
PPL	AHCYL1
PSMD9	AHCYL1
ATXN1	AHDC1
ITSN2	AHDC1
ZDHHC17	AHDC1
NOL9	AHNAK
POT1	AHNAK
S100A10	AHNAK
GABARAPL1	AHNAK2
GABARAPL2	AHNAK2
AIP	AHR
ARNT	AHR
ARNTL	AHR
CCNT1	AHR
DAP3	AHR
EP300	AHR
GTF2F2	AHR
NCOA1	AHR
NCOA2	AHR
NCOR2	AHR
NEDD8	AHR
NR2F1	AHR
PTGES3	AHR
RB1	AHR
RELA	AHR
SMARCA4	AHR
TBP	AHR
XPO1	AHR
ARNT	AHRR
GCH1	AHSA1
FAM118A	AIDA
LNX1	AIDA
PLEKHF2	AIDA
ZDHHC17	AIDA
HSPA1B	AIFM1
NOA1	AIFM1
SETDB1	AIFM1
STC2	AIFM1
TSC22D4	AIFM1
APPBP2	AIM2
AIMP2	AIMP1
MAPK14	AIMP1
RARS	AIMP1
TSNAX	AIMP1
BCAS2	AIMP2
BLOC1S4	AIMP2
BYSL	AIMP2
CHD3	AIMP2
DARS	AIMP2
DEAF1	AIMP2
DSN1	AIMP2
EPRS	AIMP2
EPS8	AIMP2
FGB	AIMP2
FHL3	AIMP2
FUBP1	AIMP2
GYS1	AIMP2
ICE1	AIMP2
KARS	AIMP2
KDR	AIMP2
KLC2	AIMP2
LMO2	AIMP2
LMO3	AIMP2
LNX1	AIMP2
MATR3	AIMP2
MIS18A	AIMP2
NDEL1	AIMP2
NGFRAP1	AIMP2
PARK2	AIMP2
PCMT1	AIMP2
PLEKHF2	AIMP2
PPP2R1A	AIMP2
PRKAA2	AIMP2
PSME1	AIMP2
QARS	AIMP2
TANK	AIMP2
TERF2IP	AIMP2
TFIP11	AIMP2
TRMT2A	AIMP2
ZC3H12A	AIMP2
ZGPAT	AIMP2
ARNT	AIP
PTGES3	AIP
TOMM20	AIP
GFI1B	AJUBA
FHL2	AK1
TERF2IP	AK1
TINF2	AK1
APPBP2	AK3
DAPK3	AK3
ZDHHC17	AK3
EPHA8	AK4
KEAP1	AK4
CPNE6	AK5
NUCKS1	AK5
RNF114	AK5
STRN4	AK5
TRIM46	AK5
UGDH	AK5
COIL	AK6
DRAP1	AK6
FBLN1	AK6
GALNT6	AK6
KPNA1	AK6
KPNA6	AK6
LAMTOR5	AK6
NDRG1	AK6
RBM48	AK6
RNF138	AK6
RPS14	AK6
TAF6L	AK6
UBA1	AK6
ALKBH3	AK8
HAUS1	AK8
MID1IP1	AK8
RBM39	AK8
UBE2Z	AK8
ZMAT2	AK8
PEA15	AK9
DYSF	AKAP1
MYCBP	AKAP1
PRKAR1A	AKAP1
PRKAR1B	AKAP1
PRKAR2A	AKAP1
PRKAR2B	AKAP1
PDZK1	AKAP10
PRKAR1A	AKAP10
PRKAR2A	AKAP10
PRKAR2B	AKAP10
SLC9A3R1	AKAP10
GSK3B	AKAP11
PPP1CA	AKAP11
PPP1CC	AKAP11
PRKAR1A	AKAP11
PRKAR2A	AKAP11
PRKAR2B	AKAP11
GNAQ	AKAP13
PRKAR2A	AKAP13
RANBP2	AKAP13
RXRB	AKAP13
THRA	AKAP13
YWHAG	AKAP13
YWHAZ	AKAP13
CRK	AKAP2
GRB2	AKAP2
NCK1	AKAP2
PIK3R1	AKAP2
PLCG1	AKAP2
PRKAR2A	AKAP2
DLG1	AKAP5
DLG4	AKAP5
IQGAP1	AKAP5
KCNJ2	AKAP5
PPP3CA	AKAP5
PRKAR2A	AKAP5
PRKAR2B	AKAP5
PRKCA	AKAP5
CDC5L	AKAP6
CRK	AKAP6
DTNBP1	AKAP6
GRB2	AKAP6
NCK1	AKAP6
OPTN	AKAP6
PIK3R1	AKAP6
PRKAR2A	AKAP6
RYR2	AKAP6
CEP76	AKAP7
PRKAR2B	AKAP7
SPA17	AKAP7
CCND1	AKAP8
CCND2	AKAP8
CCND3	AKAP8
DDX5	AKAP8
MCM2	AKAP8
PRKAR2A	AKAP8
DHX9	AKAP8L
TMPO	AKAP8L
BLZF1	AKAP9
CDC5L	AKAP9
HNRNPM	AKAP9
KDM1A	AKAP9
MAGED1	AKAP9
PRDM14	AKAP9
SAMD3	AKAP9
SUV39H2	AKAP9
TDP2	AKAP9
THAP1	AKAP9
TNIK	AKAP9
TULP3	AKAP9
USHBP1	AKAP9
USO1	AKAP9
WAC	AKAP9
MAPK13	AKIP1
CCDC85B	AKIRIN2
LNX1	AKIRIN2
SPG21	AKIRIN2
EXOSC4	AKR1A1
TERF2IP	AKR1A1
SMAD1	AKR1B1
COMMD8	AKR1C1
MAPK3	AKR1C1
PTPN3	AKR1C1
LAMTOR5	AKR1C2
LRIF1	AKR1C3
RIF1	AKR1C3
UBE2W	AKR1C3
ZHX1	AKR1C3
AKTIP	AKT1
APPL1	AKT1
AR	AKT1
ASXL1	AKT1
ATXN1	AKT1
BAD	AKT1
BCL10	AKT1
BPGM	AKT1
BRAF	AKT1
BRCA1	AKT1
CASP3	AKT1
CCDC88A	AKT1
CDKN1A	AKT1
CDKN1B	AKT1
CHUK	AKT1
COMMD1	AKT1
CTNNB1	AKT1
DCTN1	AKT1
DNAJB1	AKT1
EGFR	AKT1
EIF4EBP1	AKT1
EP300	AKT1
FOXO1	AKT1
FOXO3	AKT1
FOXO4	AKT1
GAB2	AKT1
GRB10	AKT1
GSK3A	AKT1
GSK3B	AKT1
HIST2H2BE	AKT1
HTT	AKT1
IKBKB	AKT1
IMPDH2	AKT1
IRAK1	AKT1
IRS1	AKT1
KRT10	AKT1
MAP2K4	AKT1
MAP3K11	AKT1
MAP3K8	AKT1
MAPK14	AKT1
MAPKAP1	AKT1
MAPKAPK2	AKT1
MAPT	AKT1
MDM2	AKT1
MST1R	AKT1
MTOR	AKT1
MXD1	AKT1
NEDD4	AKT1
NOS3	AKT1
NR4A1	AKT1
PDPK1	AKT1
PI4K2B	AKT1
PIK3R1	AKT1
PKN2	AKT1
PPL	AKT1
PPM1A	AKT1
PPP1CA	AKT1
PPP2CA	AKT1
PPP2R4	AKT1
PRKCZ	AKT1
PTEN	AKT1
PTPN1	AKT1
RAF1	AKT1
RARA	AKT1
RICTOR	AKT1
RPS6KB1	AKT1
SKP2	AKT1
SMAD2	AKT1
SMAD4	AKT1
STK3	AKT1
STK4	AKT1
TERF2IP	AKT1
THEM4	AKT1
TSC1	AKT1
TSC2	AKT1
XIAP	AKT1
YBX1	AKT1
YWHAZ	AKT1
ZHX1	AKT1
APOB	AKT2
GSK3B	AKT2
NAMPT	AKT2
POFUT1	AKT2
POLR1B	AKT2
SH3RF1	AKT2
SNX27	AKT2
SORBS2	AKT2
STEAP4	AKT2
TMED2	AKT2
ZFP36L1	AKT2
CDC37	AKT3
NEDD4	AKT3
NEDD4L	AKT3
PDPK1	AKT3
PRKCZ	AKT3
ASS1	AKTIP
CENPN	AKTIP
CTBP2	AKTIP
DMXL2	AKTIP
DZIP3	AKTIP
EMID1	AKTIP
EXOC7	AKTIP
GTF3C1	AKTIP
HOOK2	AKTIP
HOOK3	AKTIP
IMMT	AKTIP
MAP3K7	AKTIP
2015-03-05	AKTIP
MTPN	AKTIP
NEB	AKTIP
PDE4DIP	AKTIP
PDPK1	AKTIP
POLA2	AKTIP
RASGRF2	AKTIP
RPA1	AKTIP
TRIM23	AKTIP
UTP14A	AKTIP
YBEY	AKTIP
BCL7A	ALAS1
CCHCR1	ALAS1
CDC73	ALAS1
CDK5	ALAS1
CDKN1A	ALAS1
CERK	ALAS1
EP400	ALAS1
FAM127C	ALAS1
GNL3L	ALAS1
LONRF1	ALAS1
MTFR2	ALAS1
PIK3CB	ALAS1
PLAU	ALAS1
POLDIP2	ALAS1
PPL	ALAS1
RAP1B	ALAS1
SH2D4A	ALAS1
TCEA2	ALAS1
TMSB10	ALAS1
TMSB4X	ALAS1
TTC23	ALAS1
USP20	ALAS1
WIPF1	ALAS1
ZFYVE26	ALAS1
ZNF175	ALAS1
APOE	ALB
B2M	ALB
CUBN	ALB
FCGRT	ALB
IMMT	ALB
NR5A2	ALB
ORM1	ALB
PFDN1	ALB
PON1	ALB
RBP4	ALB
SRGN	ALB
ART3	ALCAM
CD6	ALCAM
CMTM5	ALDH18A1
ALDH2	ALDH1A1
NUPR1	ALDH1A1
POT1	ALDH1A1
UBE2D4	ALDH1A2
EXOSC10	ALDH1B1
XRN2	ALDH1B1
CRMP1	ALDH2
EIF6	ALDH2
FAM45A	ALDH2
HSPD1	ALDH2
HSPE1	ALDH2
ITGB3BP	ALDH2
RPL13A	ALDH2
SLC35F6	ALDH2
UNC119	ALDH2
KRT40	ALDH3B1
NOTCH2NL	ALDH3B1
LMO2	ALDH6A1
EPS8	ALDH7A1
RECQL5	ALDH7A1
ALDOC	ALDOA
BCAT2	ALDOA
CACNA1A	ALDOA
ENO3	ALDOA
GALNT6	ALDOA
PIAS4	ALDOA
XRN1	ALDOA
LNX1	ALDOC
MAP2K3	ALDOC
SQLE	ALDOC
PRDX4	ALG12
RPL13A	ALG12
ATN1	ALG13
MAPKBP1	ALG13
RERE	ALG13
CREB3	ALG3
NAE1	ALG8
RPS6KA5	ALG8
H2AFX	ALG9
IRS1	ALK
PTN	ALK
PTPRB	ALK
PTPRJ	ALK
SHC1	ALK
GLRX3	ALKBH3
GOLGA2	ALKBH3
IKZF1	ALKBH3
LNX1	ALKBH3
ZDHHC17	ALKBH3
ITGB4	ALOX12
ALOX5AP	ALOX5
CEP57L1	ALOX5
CEP63	ALOX5
COTL1	ALOX5
DICER1	ALOX5
GRB2	ALOX5
MAD1L1	ALOX5
MAPKAPK2	ALOX5
MEOX1	ALOX5
CLIC1	ALOX5AP
PIK3R1	ALS2CR12
STK16	ALS2CR12
TXNDC5	ALS2CR12
IPO13	ALX1
DDX39B	ALYREF
MAGOH	ALYREF
BECN1	AMBRA1
GNPDA2	AMDHD2
TRIP13	AMDHD2
CRMP1	AMFR
GPI	AMFR
HERPUD1	AMFR
TOM1L1	AMFR
UBC	AMFR
UBE2D1	AMFR
UBE2D2	AMFR
UBE2D3	AMFR
UBE2D4	AMFR
UBE2G2	AMFR
UBE2N	AMFR
UBE2T	AMFR
UBE2W	AMFR
VCP	AMFR
CACNA1A	AMIGO2
BLZF1	AMOTL2
BRMS1L	AMOTL2
CCHCR1	AMOTL2
CDR2	AMOTL2
DDIT3	AMOTL2
DYNLL1	AMOTL2
EIF4E2	AMOTL2
FAM184A	AMOTL2
FXR2	AMOTL2
GCC1	AMOTL2
GNG11	AMOTL2
GNG5	AMOTL2
GOLGA2	AMOTL2
GSTM5	AMOTL2
LMO4	AMOTL2
MAD1L1	AMOTL2
MAGOHB	AMOTL2
MFAP1	AMOTL2
MPP1	AMOTL2
MTMR6	AMOTL2
MYO5B	AMOTL2
PSMC3	AMOTL2
RALBP1	AMOTL2
RNF20	AMOTL2
RNF40	AMOTL2
SH3RF2	AMOTL2
SMARCE1	AMOTL2
SP100	AMOTL2
SPAG5	AMOTL2
THRA	AMOTL2
TRAF2	AMOTL2
TRIM27	AMOTL2
WDYHV1	AMOTL2
ZGPAT	AMOTL2
CCNDBP1	AMPD2
POT1	AMPD2
ANAPC11	ANAPC10
CDC16	ANAPC10
CDC20	ANAPC10
CDC23	ANAPC10
CDC27	ANAPC10
SMAD2	ANAPC10
ANAPC2	ANAPC11
CDC16	ANAPC11
MLKL	ANAPC11
RNF111	ANAPC11
TRIM65	ANAPC11
UBC	ANAPC11
UBE2C	ANAPC11
UBE2U	ANAPC11
CDC23	ANAPC13
ANAPC7	ANAPC2
CCNB1	ANAPC2
CDC20	ANAPC2
CDC26	ANAPC2
CDC27	ANAPC2
FZR1	ANAPC2
MAD2L1	ANAPC2
SMAD2	ANAPC2
UBE2C	ANAPC2
UFD1L	ANAPC2
CCNB1	ANAPC4
BACH1	ANAPC5
CCNB1	ANAPC5
MAPK6	ANAPC5
SMURF1	ANAPC5
SMURF2	ANAPC5
TGFBR1	ANAPC5
ZBTB16	ANAPC5
BUB1B	ANAPC7
CDC16	ANAPC7
CDC20	ANAPC7
CDC27	ANAPC7
ANGPT2	ANGPT1
TEK	ANGPT1
ANXA7	ANGPT2
CDKN1A	ANGPT2
CSNK2B	ANGPT2
TEK	ANGPT2
NR2F6	ANGPTL1
ANKRD28	ANK2
DNAJB5	ANK2
GRB2	ANK2
L1CAM	ANK2
NCK1	ANK2
NDEL1	ANK2
NRCAM	ANK2
OBSCN	ANK2
SIGMAR1	ANK2
TNIK	ANK2
ANKRD28	ANKFY1
APOE	ANKH
RPSA	ANKH
ATXN1	ANKHD1
NFKBIE	ANKHD1
YWHAE	ANKHD1
YWHAG	ANKHD1
ZNF346	ANKHD1
KPNA2	ANKIB1
MAPK13	ANKLE2
ZFYVE9	ANKLE2
ZNF512B	ANKLE2
POT1	ANKMY2
TINF2	ANKMY2
CCDC8	ANKRA2
HDAC4	ANKRA2
HDAC5	ANKRA2
LRP2	ANKRA2
APPL1	ANKRD1
ARHGDIB	ANKRD1
ASH2L	ANKRD1
DNAJB6	ANKRD1
DST	ANKRD1
DYSF	ANKRD1
LRPPRC	ANKRD1
MYOM2	ANKRD1
MYPN	ANKRD1
REPS1	ANKRD1
TULP3	ANKRD1
APPBP2	ANKRD10
HDAC3	ANKRD11
LAPTM5	ANKRD13A
RNF11	ANKRD13A
SMAD5	ANKRD13A
RPLP1	ANKRD13B
NEDD4	ANKRD13D
UBQLN4	ANKRD13D
APC	ANKRD17
ITSN2	ANKRD17
MDM2	ANKRD17
HBP1	ANKRD2
ZBTB3	ANKRD2
SS18L1	ANKRD22
NAP1L1	ANKRD23
LRIF1	ANKRD24
PACSIN1	ANKRD24
RIF1	ANKRD24
UNC119	ANKRD24
ANKRD28	ANKRD26
SMAD1	ANKRD27
ANKRD50	ANKRD28
BCL3	ANKRD28
CD164	ANKRD28
CSNK2B	ANKRD28
EHMT2	ANKRD28
HNRNPK	ANKRD28
HNRNPR	ANKRD28
MYOM1	ANKRD28
NOTCH3	ANKRD28
RNF11	ANKRD28
TGM2	ANKRD28
TGS1	ANKRD28
TNKS	ANKRD28
TNKS2	ANKRD28
UACA	ANKRD28
ZNF512B	ANKRD28
RAD23A	ANKRD40
SDCBP	ANKRD40
WWP2	ANKRD44
LAMTOR5	ANKRD46
ZDHHC17	ANKRD50
TULP3	ANKRD54
AXIN2	ANKRD6
CSNK1E	ANKRD6
EGFR	ANKS1A
ERBB2	ANKS1A
ERBB4	ANKS1A
YWHAG	ANKS1A
CA2	ANKZF1
CTTN	ANKZF1
DNAJB11	ANKZF1
NRSN2	ANKZF1
STAT6	ANKZF1
ATXN1	ANP32A
AXIN1	ANP32A
ELAVL1	ANP32A
HSPB3	ANP32A
KPNA1	ANP32A
KPNA5	ANP32A
KPNA6	ANP32A
MAP1B	ANP32A
NSFL1C	ANP32A
PCBP1	ANP32A
SET	ANP32A
ELAVL1	ANP32B
HNF4A	ANP32B
KPNA1	ANP32B
KPNA5	ANP32B
MEOX2	ANP32B
SDCBP	ANP32B
SMARCD1	ANP32B
H2AFZ	ANP32E
BRCA1	ANTXR1
HDAC2	ANTXR1
COL4A4	ANTXR2
SMAD2	ANTXR2
APBB1	ANXA1
CCT7	ANXA1
COPS6	ANXA1
CSAD	ANXA1
EGFR	ANXA1
FAF1	ANXA1
FPR1	ANXA1
GAPDH	ANXA1
KLHL23	ANXA1
LRIF1	ANXA1
MEIS2	ANXA1
OTUB1	ANXA1
RPA1	ANXA1
UBE2D1	ANXA1
UNC119	ANXA1
XRCC6	ANXA1
EDC3	ANXA10
ENO2	ANXA11
HNRNPH3	ANXA11
PDCD6	ANXA11
PLSCR1	ANXA11
S100A6	ANXA11
SRI	ANXA11
TFG	ANXA11
ZDHHC17	ANXA11
GRB2	ANXA2
PLAT	ANXA2
POT1	ANXA2
S100A10	ANXA2
EMG1	ANXA3
TP53	ANXA3
UBR1	ANXA3
UNC119	ANXA3
NMT2	ANXA4
PADI4	ANXA4
POT1	ANXA4
SMPD1	ANXA4
TINF2	ANXA4
CDC73	ANXA6
APC	ANXA7
[truncated: 29,471 more rows]

## Sheet: Kidney
FHL3	A1CF
SDPR	A1CF
SYNCRIP	A1CF
TRAF1	A1CF
ADAMTS1	A2M
AMBP	A2M
ANXA7	A2M
AP1M2	A2M
APOE	A2M
APP	A2M
ATF7IP	A2M
ATP1A1	A2M
B2M	A2M
CDC37	A2M
CDC42	A2M
CDK2AP2	A2M
CDKN1A	A2M
DNAJB1	A2M
ECSIT	A2M
ELAVL3	A2M
ENO2	A2M
EVI5L	A2M
EXOSC1	A2M
FARSA	A2M
FBXL12	A2M
FBXW4	A2M
FIS1	A2M
GCDH	A2M
GEM	A2M
GRB2	A2M
H2AFX	A2M
HMOX2	A2M
IFIT3	A2M
IFIT5	A2M
IGSF8	A2M
LCAT	A2M
LONP1	A2M
MAST1	A2M
MGEA5	A2M
MLST8	A2M
NCDN	A2M
NOS3	A2M
PAXIP1	A2M
PDGFB	A2M
PRAM1	A2M
PRDX2	A2M
RAB3A	A2M
RAD23A	A2M
RAP1B	A2M
RHEB	A2M
RPP14	A2M
2015-09-08	A2M
STAMBPL1	A2M
SWSAP1	A2M
TGFBI	A2M
TGIF1	A2M
TGM2	A2M
TK1	A2M
TNFRSF14	A2M
TRAPPC5	A2M
TSC22D1	A2M
TTR	A2M
TUBA1B	A2M
TYRO3	A2M
UFD1L	A2M
UMPS	A2M
AP1S3	AAGAB
AP2S1	AAGAB
EIF3C	AAGAB
UNC119	AAGAB
ACY3	AAMDC
GORASP2	AAMDC
AEN	AAMP
BHLHE40	AAMP
GABARAPL2	AAMP
MAP1LC3B	AAMP
NELFCD	AAMP
PSEN2	AAMP
TK1	AAMP
VPS52	AAMP
EAPP	AAR2
MEGF10	AARS2
FASN	AASDHPPT
TRAF2	AASDHPPT
USP22	AASDHPPT
ALDH5A1	ABAT
CRK	ABAT
BCCIP	ABCB1
CD4	ABCB1
MAPKAP1	ABCB1
TESK1	ABCB4
PIK3R3	ABCB6
TSG101	ABCB6
NOA1	ABCB8
SAT1	ABCB8
AZGP1	ABCC1
NPM1	ABCC1
TRAF3	ABCC1
AZIN1	ABCC2
CANX	ABCC2
MCPH1	ABCC2
NFKB1	ABCC2
PDZK1	ABCC2
RDX	ABCC2
SLC9A3R1	ABCC2
UBQLN1	ABCC2
AK2	ABCC5
RBP5	ABCC5
SERPINA3	ABCC5
SMC2	ABCC5
AK2	ABCC6
CRYL1	ABCC6
FURIN	ABCC6
NR4A1	ABCC6
KCNJ8	ABCC9
COL6A2	ABCD3
PEX19	ABCD3
PSMA1	ABCD3
TUFT1	ABCD3
DLEU1	ABCD4
PEA15	ABCD4
SARAF	ABCD4
XRCC6	ABCD4
RNASEL	ABCE1
EIF6	ABCF1
ITGB3BP	ABCF1
ANKRD28	ABCF2
HADHA	ABCF2
ACIN1	ABCF3
DLEU1	ABCF3
DNALI1	ABCF3
FCHSD2	ABCF3
HIRIP3	ABCF3
LAMTOR1	ABCF3
MOCS2	ABCF3
NOA1	ABCF3
SLC35E1	ABCF3
SPP1	ABCF3
TBPL1	ABCF3
TOE1	ABCF3
TRIM27	ABCF3
AGPAT2	ABCG8
AKT2	ABCG8
LMNB1	ABCG8
MAL2	ABCG8
NR4A1	ABCG8
ATP5G3	ABHD16A
CREB3	ABHD16A
DNAJC1	ABHD16A
DTX2	ABHD16A
FAM134C	ABHD16A
GPRC5C	ABHD16A
HM13	ABHD16A
HNRNPA1	ABHD16A
IFITM1	ABHD16A
MT-CO2	ABHD16A
MT-ND4	ABHD16A
PILRB	ABHD16A
PTGS2	ABHD16A
RNF5	ABHD16A
SAFB	ABHD16A
SPAG7	ABHD16A
TMEM147	ABHD16A
TMEM222	ABHD16A
UPF1	ABHD16A
BIRC2	ABHD17A
EHMT2	ABHD17A
GOLGA2	ABHD17A
GPC4	ABHD17A
HPGDS	ABHD17A
PNMA1	ABHD17A
TNIP1	ABHD17A
TRAF1	ABHD17A
TRIM27	ABHD17A
CSNK2B	ABHD4
TK1	ABHD4
PLIN1	ABHD5
PNPLA2	ABHD5
CKMT2	ABHD6
ABL1	ABI1
CYFIP2	ABI1
DST	ABI1
ENAH	ABI1
EPS8	ABI1
HNRNPK	ABI1
KTN1	ABI1
MINK1	ABI1
MRFAP1	ABI1
NCK1	ABI1
NCK2	ABI1
NCKAP1	ABI1
NIN	ABI1
PAK2	ABI1
SORBS1	ABI1
SOS1	ABI1
SOS2	ABI1
SRP68	ABI1
SRRM1	ABI1
TLN1	ABI1
WASF2	ABI1
AES	ABI2
ARHGAP32	ABI2
ARMC7	ABI2
BLOC1S6	ABI2
CCDC102B	ABI2
CCDC53	ABI2
CCHCR1	ABI2
CRX	ABI2
DTNB	ABI2
EFS	ABI2
EGLN3	ABI2
EIF3H	ABI2
GCC1	ABI2
HGS	ABI2
HOMER3	ABI2
IFT20	ABI2
KIAA1217	ABI2
KIFC3	ABI2
KRT13	ABI2
KRT19	ABI2
LMO2	ABI2
MRPL44	ABI2
NCK2	ABI2
NCKAP1	ABI2
NUP62	ABI2
PCM1	ABI2
PPIF	ABI2
PRAM1	ABI2
PRKAA1	ABI2
PRKAA2	ABI2
SDCBP	ABI2
SNAP23	ABI2
STAM2	ABI2
TFIP11	ABI2
TRAF3IP1	ABI2
TRIP6	ABI2
VARS2	ABI2
VASP	ABI2
VCL	ABI2
WASF1	ABI2
WIPF1	ABI2
ARMC7	ABI3
CEP44	ABI3
DTNB	ABI3
DTNBP1	ABI3
EIF3H	ABI3
EVL	ABI3
FARSA	ABI3
FBF1	ABI3
GRB2	ABI3
HOMER1	ABI3
HOMER3	ABI3
KANK2	ABI3
KLC3	ABI3
KLC4	ABI3
KRT13	ABI3
NCK2	ABI3
NUPL1	ABI3
PAK2	ABI3
PSMA1	ABI3
SNAP23	ABI3
SOS1	ABI3
TMEM147	ABI3
VASP	ABI3
WAS	ABI3
ABR	ABL1
AHSG	ABL1
AIRE	ABL1
AKAP6	ABL1
AR	ABL1
ARHGEF11	ABL1
ASAP1	ABL1
ATM	ABL1
BAZ2A	ABL1
BRCA2	ABL1
BRPF3	ABL1
C6	ABL1
CAST	ABL1
CD2AP	ABL1
CDC27	ABL1
CDKL5	ABL1
CENPA	ABL1
CHRD	ABL1
CKAP5	ABL1
CNTFR	ABL1
CNTNAP1	ABL1
CRK	ABL1
CTAGE5	ABL1
CUL7	ABL1
CYP4F2	ABL1
DDX41	ABL1
DLGAP2	ABL1
DLGAP3	ABL1
DLGAP4	ABL1
DNM1	ABL1
DNM2	ABL1
DNM3	ABL1
DOCK3	ABL1
EFNA5	ABL1
EFS	ABL1
EGFR	ABL1
EPB41L3	ABL1
EPS15	ABL1
ERBB2	ABL1
ERBB3	ABL1
ERBB4	ABL1
FLNA	ABL1
FLNC	ABL1
FYB	ABL1
G3BP2	ABL1
GABBR1	ABL1
GNS	ABL1
GRB2	ABL1
GSTZ1	ABL1
GTF2IRD1	ABL1
GTF3A	ABL1
HNRNPR	ABL1
HOXC8	ABL1
KIFC2	ABL1
KIT	ABL1
LIG3	ABL1
LRBA	ABL1
LRP2	ABL1
LTBP2	ABL1
MED14	ABL1
MEPE	ABL1
MKI67	ABL1
MSH5	ABL1
NBEA	ABL1
NCK1	ABL1
NCKAP5	ABL1
NCKIPSD	ABL1
NEK8	ABL1
NFASC	ABL1
NOTCH3	ABL1
NTRK1	ABL1
NXPH3	ABL1
OGN	ABL1
ORC1	ABL1
OSBPL5	ABL1
P2RX7	ABL1
PAX3	ABL1
PDSS2	ABL1
PIK3R1	ABL1
PKD1	ABL1
PLCG1	ABL1
POLD1	ABL1
PPP3CA	ABL1
PRICKLE3	ABL1
PRX	ABL1
PTPN4	ABL1
RAPGEF1	ABL1
RIMS1	ABL1
RIN1	ABL1
RIN3	ABL1
RTN4	ABL1
SCARF2	ABL1
SEPN1	ABL1
SF3B4	ABL1
SLC22A3	ABL1
SLC24A1	ABL1
SNX12	ABL1
SNX17	ABL1
SNX3	ABL1
SNX8	ABL1
SOS2	ABL1
SRC	ABL1
SUV39H2	ABL1
SYNJ2	ABL1
TGOLN2	ABL1
TMPO	ABL1
TRIM39	ABL1
TULP4	ABL1
UHMK1	ABL1
VPS13A	ABL1
AR	ABL2
BCR	ABL2
CAT	ABL2
CRK	ABL2
EGFR	ABL2
ERBB2	ABL2
ERBB3	ABL2
ERBB4	ABL2
FBXO38	ABL2
GRB2	ABL2
HCK	ABL2
KIT	ABL2
MAP3K10	ABL2
NCK1	ABL2
NEDD4	ABL2
NEDD4L	ABL2
PIK3R1	ABL2
PLCG1	ABL2
RIN1	ABL2
SRC	ABL2
TPD52L1	ABL2
BEGAIN	ABLIM1
CALCOCO2	ABLIM1
GOLGA2	ABLIM1
HOOK2	ABLIM1
KCNJ12	ABLIM1
LDOC1	ABLIM1
SREBF2	ABLIM1
TRAF2	ABLIM1
TSC22D4	ABLIM1
SREBF2	ABLIM2
SSX2IP	ABLIM3
GRAMD3	ABO
CCDC136	ABT1
CDCA7L	ABT1
CEP70	ABT1
EMD	ABT1
CUL3	ABTB1
EEF1A2	ABTB1
SMAD2	ABTB1
SMAD9	ABTB1
CUL3	ABTB2
TXNDC11	ACAA1
LAMTOR5	ACAA2
PRKAA2	ACACB
TSG101	ACAD8
ETFA	ACADM
ETFB	ACADM
IRF7	ACADS
GPHN	ACADVL
RPSA	ACADVL
HLA-DRA	ACAN
HLA-DRB1	ACAN
MMP14	ACAN
TNFAIP6	ACAN
EIF6	ACAP3
ITGB3BP	ACAP3
SLC35G2	ACAP3
TAB1	ACAP3
AGXT	ACAT1
LNX1	ACAT2
GOLGB1	ACBD3
SMURF2	ACBD3
FBF1	ACCS
UQCRB	ACCS
ADPRH	ACD
AFAP1L2	ACD
ANKMY2	ACD
BAG3	ACD
DBN1	ACD
DBNL	ACD
DCX	ACD
DPYSL3	ACD
EIF3G	ACD
EIF4B	ACD
ENO2	ACD
ENSA	ACD
FAM131B	ACD
HSP90AB1	ACD
IPO5	ACD
IVL	ACD
LASP1	ACD
LGALSL	ACD
LLGL1	ACD
LRRC25	ACD
NCDN	ACD
NUDC	ACD
NUDCD2	ACD
PDLIM2	ACD
PEX5	ACD
PFKP	ACD
PGM2	ACD
POT1	ACD
RBKS	ACD
RECQL4	ACD
RPSA	ACD
SBDS	ACD
STUB1	ACD
SULT1C2	ACD
TAGLN	ACD
TBC1D10A	ACD
TBCD	ACD
TERF2	ACD
TINF2	ACD
TOMM34	ACD
TRIM16	ACD
TUBB2A	ACD
TUBB4B	ACD
USP7	ACD
XRCC6	ACD
ZFP36L1	ACD
ZNF790	ACD
AGT	ACE
BDKRB2	ACE
COMT	ACE
AGT	ACE2
APP	ACHE
COL4A1	ACHE
EIF2D	ACHE
LAMA1	ACHE
AKR1C3	ACIN1
BTBD10	ACIN1
KLHL26	ACIN1
PAFAH1B2	ACIN1
RNPS1	ACIN1
SRPK2	ACIN1
YWHAG	ACIN1
CXCL1	ACKR1
CXCL8	ACKR1
CCL11	ACKR2
CCL19	ACKR2
CCL2	ACKR2
CCL21	ACKR2
GRB2	ACKR3
GSK3B	ACLY
PLIN3	ACMSD
CCDC69	ACO1
CLTC	ACO1
NEB	ACO1
PXN	ACO1
SGCG	ACO1
RBBP6	ACOT13
ATXN1	ACOT7
POT1	ACOT7
THAP1	ACOT7
TINF2	ACOT7
UBQLN1	ACOT7
PEX5	ACOT8
SMURF2	ACOX3
FNBP1L	ACP1
SFMBT1	ACP1
GPC4	ACP5
MAPK9	ACP5
PDCD5	ACP5
PPP2CB	ACP5
RPA2	ACP5
SLC35F6	ACP5
SNRNP40	ACP5
SPP1	ACP5
TNFSF10	ACP5
ZBTB16	ACP5
GNG7	ACP6
SLC35F6	ACP6
ERBB2	ACPP
GSK3B	ACSBG1
AGTRAP	ACSF2
ARL6IP1	ACSF2
CREB3	ACSF2
NR3C2	ACSL1
DSE	ACSL4
CREB3	ACSL5
EP300	ACSM5
SIRT3	ACSS1
VAC14	ACSS1
UPF1	ACSS2
CCT4	ACTA2
DNASE1	ACTA2
GC	ACTA2
PCYT1B	ACTA2
TMSB4X	ACTA2
ACTG1	ACTB
AIMP2	ACTB
ANXA7	ACTB
ATF7IP	ACTB
CDKN1A	ACTB
CFL1	ACTB
CFL2	ACTB
CSNK2B	ACTB
DSTN	ACTB
EP300	ACTB
FABP4	ACTB
H2AFX	ACTB
HSPA8	ACTB
KHDRBS1	ACTB
POT1	ACTB
PROSER2	ACTB
RCC1	ACTB
RPL10A	ACTB
SMAD9	ACTB
TINF2	ACTB
TK1	ACTB
TTR	ACTB
WDYHV1	ACTB
ACTN4	ACTC1
ACTR2	ACTC1
ASH2L	ACTC1
DMTN	ACTC1
EZR	ACTC1
FSCN1	ACTC1
GAPDH	ACTC1
GC	ACTC1
MPC1	ACTC1
PLEC	ACTC1
PRKCE	ACTC1
SYNE2	ACTC1
WAS	ACTC1
WIPF1	ACTC1
APOE	ACTG1
ATF7IP	ACTG1
BCAP31	ACTG1
CAP1	ACTG1
CAP2	ACTG1
CCDC22	ACTG1
CFL1	ACTG1
CFL2	ACTG1
CTBP2	ACTG1
DNASE1	ACTG1
DSTN	ACTG1
EHHADH	ACTG1
EIF6	ACTG1
FHOD1	ACTG1
GIT2	ACTG1
GSN	ACTG1
ITGB3BP	ACTG1
MAPK6	ACTG1
PFN2	ACTG1
PPP1R9A	ACTG1
PRSS23	ACTG1
PSEN2	ACTG1
PTPRO	ACTG1
SH3GL2	ACTG1
ST3GAL3	ACTG1
TMSB4X	ACTG1
TNIK	ACTG1
TUBA8	ACTG1
VASP	ACTG1
WASF1	ACTG1
WDYHV1	ACTG1
ARHGDIA	ACTL6A
EWSR1	ACTL6A
FLII	ACTL6A
MRGBP	ACTL6A
MYC	ACTL6A
POLR2A	ACTL6A
RUVBL1	ACTL6A
RUVBL2	ACTL6A
SMARCA4	ACTL6A
TRRAP	ACTL6A
COL4A3BP	ACTL8
APC	ACTN1
ATXN2	ACTN1
ATXN7	ACTN1
CAMK2A	ACTN1
CDK5	ACTN1
COIL	ACTN1
CTNNA1	ACTN1
EPM2AIP1	ACTN1
FBP1	ACTN1
FXN	ACTN1
GFI1B	ACTN1
GIT2	ACTN1
GTF2H1	ACTN1
KAT2B	ACTN1
KCTD6	ACTN1
KPNA2	ACTN1
MED14	ACTN1
MICALL2	ACTN1
MYOZ1	ACTN1
NCOA1	ACTN1
NR1H3	ACTN1
NUMBL	ACTN1
OAS1	ACTN1
PDHX	ACTN1
PDLIM1	ACTN1
PDLIM5	ACTN1
PIAS4	ACTN1
PKN1	ACTN1
PSEN1	ACTN1
PSMA1	ACTN1
RPS27	ACTN1
TES	ACTN1
TTN	ACTN1
VCL	ACTN1
XRCC4	ACTN1
ZYX	ACTN1
AKTIP	ACTN2
APPL1	ACTN2
ASH2L	ACTN2
ATXN2	ACTN2
ATXN7	ACTN2
BRMS1L	ACTN2
COIL	ACTN2
DLG1	ACTN2
DLG4	ACTN2
DYSF	ACTN2
ITGB3BP	ACTN2
KAT2B	ACTN2
KCNA4	ACTN2
KCNA5	ACTN2
MAST2	ACTN2
MED14	ACTN2
MICALL2	ACTN2
MYOM2	ACTN2
MYOZ1	ACTN2
NCOA1	ACTN2
NCOR1	ACTN2
NOS3	ACTN2
PDLIM3	ACTN2
RPL35	ACTN2
SNAI1	ACTN2
SNAPIN	ACTN2
SNW1	ACTN2
SP100	ACTN2
TTN	ACTN2
TUBA4A	ACTN2
TULP3	ACTN2
ZNF446	ACTN2
ATP6V1B1	ACTN4
ATXN7	ACTN4
BMP7	ACTN4
COIL	ACTN4
EGFR	ACTN4
KPNA2	ACTN4
LRRC7	ACTN4
MAGI1	ACTN4
MAPK7	ACTN4
MYOZ1	ACTN4
NOS3	ACTN4
PDLIM1	ACTN4
POT1	ACTN4
PTPN11	ACTN4
PTPN6	ACTN4
RPS27	ACTN4
SACS	ACTN4
SLC9A3R2	ACTN4
STAT1	ACTN4
TRIM3	ACTN4
TXN	ACTN4
NAGK	ACTR10
DCTN4	ACTR1A
SPTBN1	ACTR1A
SPTBN2	ACTR1A
CHD3	ACTR1B
CSNK2B	ACTR1B
MAPK6	ACTR1B
TK1	ACTR1B
ZDHHC17	ACTR1B
ACTR3	ACTR2
ARPC1B	ACTR2
ARPC4	ACTR2
ARPC5	ACTR2
ELF5	ACTR2
HCLS1	ACTR2
WASF1	ACTR2
WASF2	ACTR2
ARPC2	ACTR3
ARPC3	ACTR3
ARPC4	ACTR3
CDC42	ACTR3
WASF2	ACTR3
WASF3	ACTR3
EXOC5	ACTR3B
RSRC1	ACTR3B
CSNK2B	ACTR5
AJUBA	ACVR1
AP2B1	ACVR1
ARL13B	ACVR1
BMP2	ACVR1
BMP7	ACVR1
BMPR2	ACVR1
CDK14	ACVR1
CHN1	ACVR1
DCAF6	ACVR1
DUSP13	ACVR1
ENG	ACVR1
FANCL	ACVR1
FBXO30	ACVR1
FBXO44	ACVR1
FGD6	ACVR1
FKBP1A	ACVR1
FKBP4	ACVR1
FNTA	ACVR1
GDF5	ACVR1
IKBKB	ACVR1
ILKAP	ACVR1
INHBA	ACVR1
INHBB	ACVR1
NAA20	ACVR1
NEK8	ACVR1
NKIRAS1	ACVR1
NRAS	ACVR1
NUAK2	ACVR1
PAK1	ACVR1
PLEK	ACVR1
PLEKHB1	ACVR1
PLEKHJ1	ACVR1
RAB17	ACVR1
RAB25	ACVR1
RAB33B	ACVR1
RAB6B	ACVR1
RAP2A	ACVR1
RASD2	ACVR1
RASL12	ACVR1
RHOBTB1	ACVR1
RHOD	ACVR1
RHOJ	ACVR1
RPS27A	ACVR1
RRAS2	ACVR1
SMAD1	ACVR1
SMAD5	ACVR1
SOCS6	ACVR1
SQSTM1	ACVR1
STAT1	ACVR1
STX8	ACVR1
TGFBR1	ACVR1
TTC17	ACVR1
TTC27	ACVR1
UBA52	ACVR1
UBE2E3	ACVR1
UBXN1	ACVR1
UHMK1	ACVR1
USP21	ACVR1
USP39	ACVR1
VEPH1	ACVR1
WDR61	ACVR1
ACVR2B	ACVR1B
BAG6	ACVR1B
FKBP1A	ACVR1B
INHBA	ACVR1B
INHBB	ACVR1B
NEDD4L	ACVR1B
OS9	ACVR1B
PRKACB	ACVR1B
RXRA	ACVR1B
SMAD4	ACVR1B
SMAD7	ACVR1B
SNX1	ACVR1B
INHBB	ACVR1C
ACVRL1	ACVR2A
BMP2	ACVR2A
BMP6	ACVR2A
BMP7	ACVR2A
ENG	ACVR2A
GDF5	ACVR2A
INHBA	ACVR2A
INHBB	ACVR2A
MAGI2	ACVR2A
SYNJ2BP	ACVR2A
TGFBR3	ACVR2A
ACVRL1	ACVR2B
BMP2	ACVR2B
BMP7	ACVR2B
GDF11	ACVR2B
GDF5	ACVR2B
INHBA	ACVR2B
INHBB	ACVR2B
SNX1	ACVR2B
SYNJ2BP	ACVR2B
ENG	ACVRL1
TGFB1	ACVRL1
TGFB3	ACVRL1
TGFBR1	ACVRL1
TGFBR2	ACVRL1
POT1	ACY1
TTC1	ACY1
ASPA	ACY3
GORASP2	ACY3
LNX1	ACY3
MAP3K8	ACY3
NOTCH2NL	ACY3
PIAS2	ACY3
PLEKHF2	ACY3
PMM2	ACY3
RARG	ACY3
RRAS	ACY3
SULT2B1	ACYP2
DPP4	ADA
DRD1	ADA
GRB2	ADA
NR3C1	ADA
PIAS2	ADA
TERF2IP	ADA
TINF2	ADA
BANP	ADAM15
FHL3	ADAM15
FYN	ADAM15
GRB2	ADAM15
HCK	ADAM15
LCK	ADAM15
MAD2L2	ADAM15
NCK1	ADAM15
NUP62	ADAM15
PACSIN3	ADAM15
RBPMS	ADAM15
SH3GL2	ADAM15
SH3PXD2A	ADAM15
SNX9	ADAM15
SP4	ADAM15
SRC	ADAM15
TRIP13	ADAM15
DLG1	ADAM17
MAD2L1	ADAM17
NOTCH1	ADAM17
TGFA	ADAM17
TIMP3	ADAM17
MAD2L2	ADAM9
PRKCD	ADAM9
SNX9	ADAM9
MYL6	ADAMTS12
TIMP3	ADAMTS5
FBLN1	ADAMTSL2
KRT40	ADAMTSL3
NOTCH2NL	ADAMTSL3
AMMECR1	ADAMTSL4
APOL6	ADAMTSL4
AQP1	ADAMTSL4
ASPSCR1	ADAMTSL4
CHCHD2	ADAMTSL4
COL8A1	ADAMTSL4
DIP2A	ADAMTSL4
DNPEP	ADAMTSL4
EIF4E2	ADAMTSL4
FAH	ADAMTSL4
FARS2	ADAMTSL4
FBLN1	ADAMTSL4
FBXW5	ADAMTSL4
FHL3	ADAMTSL4
FKBP1B	ADAMTSL4
FLNA	ADAMTSL4
FRS3	ADAMTSL4
GATA2	ADAMTSL4
GIP	ADAMTSL4
GLRX3	ADAMTSL4
GNE	ADAMTSL4
HGF	ADAMTSL4
HOXA1	ADAMTSL4
LMO2	ADAMTSL4
LONRF1	ADAMTSL4
MAPKBP1	ADAMTSL4
MID2	ADAMTSL4
NTN4	ADAMTSL4
PID1	ADAMTSL4
PLSCR1	ADAMTSL4
PTGER3	ADAMTSL4
RCHY1	ADAMTSL4
RHOJ	ADAMTSL4
SLC23A1	ADAMTSL4
SLC6A20	ADAMTSL4
SMARCC1	ADAMTSL4
SORBS3	ADAMTSL4
SPRY2	ADAMTSL4
STK16	ADAMTSL4
SUSD6	ADAMTSL4
TCEA2	ADAMTSL4
TMEM150A	ADAMTSL4
TOP3B	ADAMTSL4
TRIM42	ADAMTSL4
TRIP6	ADAMTSL4
TSSK3	ADAMTSL4
TUBGCP4	ADAMTSL4
ZNF417	ADAMTSL4
ZNF587	ADAMTSL4
ANP32A	ADAP1
CSNK1A1	ADAP1
DVL3	ADAP1
GADD45A	ADAP1
GOLGA2	ADAP1
GSK3B	ADAP1
KIF13B	ADAP1
NCL	ADAP1
PRKCA	ADAP1
PRKCZ	ADAP1
PRKD1	ADAP1
PSME3	ADAP1
PURA	ADAP1
RPS9	ADAP1
SDCBP2	ADAP1
NEDD4L	ADAP2
TGM2	ADAR
XPO1	ADAR
NAV2	ADAT2
THRB	ADAT3
EXOC5	ADCK1
RAB1A	ADCK1
AGTRAP	ADCK3
RABAC1	ADCK3
REEP6	ADCK3
TFIP11	ADCK3
TMEM159	ADCK3
HSPA6	ADCK5
NOTCH2NL	ADCK5
RHOD	ADCK5
PTGIR	ADCY10
GNAI1	ADCY5
PRKCA	ADCY5
PRKCZ	ADCY5
RGS2	ADCY5
ATXN1	ADCY6
CHRNA7	ADCY6
ADD2	ADD1
CSNK2B	ADD1
GEMIN7	ADD1
HMG20A	ADD1
HSPH1	ADD1
ID2	ADD1
MAP1LC3B	ADD1
PRKCD	ADD1
SPTA1	ADD1
TK1	ADD1
ZDHHC17	ADD1
PRKACA	ADD2
PRKCD	ADD2
ATXN1	ADD3
CSNK2A2	ADH1A
HADH	ADH1A
GNB2L1	ADH1B
IRAK3	ADH1B
PDE4DIP	ADH1B
PML	ADH1B
SERPINA3	ADH1B
ARNT	ADH5
CHD3	ADH5
CSNK2B	ADH5
PQLC1	ADH5
PRDX1	ADH5
VTN	ADH5
GNAQ	ADHFE1
LIPC	ADHFE1
APPL1	ADIPOR1
DPH3	ADIPOR1
NAA20	ADIPOR1
NFKBIL1	ADIPOR1
LSM1	ADIPOR2
GSK3B	ADIRF
RPS6KA6	ADIRF
FICD	ADK
SRD5A3	ADK
CALCRL	ADM
EDN1	ADM
CDC27	ADNP
MAP1LC3B	ADNP
PLCG1	ADNP
NFYC	ADNP2
TADA3	ADPGK
UBQLN4	ADPGK
TFCP2	ADPRH
FRA10AC1	ADPRHL2
HEXDC	ADPRHL2
PPP1R9B	ADRA1A
GNA11	ADRA1B
STAT1	ADRA1B
SNTA1	ADRA1D
SNTB1	ADRA1D
SNTB2	ADRA1D
EIF2B1	ADRA2C
YWHAZ	ADRA2C
AKAP12	ADRB2
ARRB2	ADRB2
GRK6	ADRB2
NEDD4	ADRB2
SLC9A3R1	ADRB2
SLC9A3R2	ADRB2
SRC	ADRB2
AGTR1	ADRBK1
AKAP12	ADRBK1
ARRB1	ADRBK1
CSNK2B	ADRBK1
EPHA2	ADRBK1
FPR1	ADRBK1
GIT1	ADRBK1
GIT2	ADRBK1
GNAQ	ADRBK1
MAPK3	ADRBK1
MDM2	ADRBK1
NCS1	ADRBK1
PDC	ADRBK1
PDCL	ADRBK1
PRKCB	ADRBK1
RPLP2	ADRBK1
SNCA	ADRBK1
SRC	ADRBK1
CXCR4	ADRBK2
GIT1	ADRBK2
HBP1	ADRM1
PSMC4	ADRM1
PSMD1	ADRM1
PSMD14	ADRM1
PSMD4	ADRM1
RAD23A	ADRM1
RAD23B	ADRM1
RPN1	ADRM1
RPN2	ADRM1
UBA52	ADRM1
UBC	ADRM1
UBQLN1	ADRM1
UBQLN2	ADRM1
UCHL5	ADRM1
NOV	ADSL
AZIN1	ADSSL1
LYAR	ADSSL1
CREB3	ADTRP
S100B	ADTRP
VTN	ADTRP
GRB2	AEBP1
EED	AEBP2
HMBOX1	AEBP2
JMJD6	AEBP2
LDOC1	AEBP2
RALYL	AEBP2
RBBP4	AEBP2
SUZ12	AEBP2
EMD	AEN
EXOSC8	AEN
GNPTAB	AEN
HOMEZ	AEN
IKZF1	AEN
KHDRBS2	AEN
KRT40	AEN
MBNL1	AEN
MID2	AEN
MTUS2	AEN
PDE4DIP	AEN
PHC2	AEN
RALYL	AEN
SSX2IP	AEN
TRIM27	AEN
TRIM41	AEN
ZBTB8A	AEN
ZNF317	AEN
ZNF473	AEN
ARHGAP32	AES
ATN1	AES
BAHD1	AES
BCL6	AES
BHLHE40	AES
BYSL	AES
CALCOCO2	AES
CCDC57	AES
CCNK	AES
CPSF7	AES
CRACR2A	AES
CRX	AES
CTAGE5	AES
DDX6	AES
DIP2A	AES
EAF1	AES
EIF4E2	AES
FAM124A	AES
FBF1	AES
FOXP2	AES
FRS3	AES
GFI1B	AES
GOLGA2	AES
GORASP2	AES
GRB2	AES
HNRNPF	AES
HOMEZ	AES
KANK2	AES
KIFC3	AES
KRT13	AES
KRT40	AES
L3MBTL2	AES
LDOC1	AES
LMO2	AES
LMO4	AES
LSM2	AES
MAGOHB	AES
MAPK14	AES
MBNL1	AES
MED31	AES
MED4	AES
MFAP1	AES
MLX	AES
MORF4L2	AES
MTUS2	AES
NAB2	AES
NCDN	AES
NEK6	AES
NOTCH2NL	AES
NUDT22	AES
OLIG3	AES
OSGIN1	AES
PARVG	AES
PCID2	AES
PPP1R16A	AES
PRKAA1	AES
PRKAA2	AES
PRPF31	AES
QARS	AES
RBM10	AES
RBPMS	AES
RFX6	AES
RHOXF2	AES
RNF31	AES
RPL18A	AES
SCNM1	AES
SDCBP	AES
SH3GL3	AES
SIX1	AES
SKIL	AES
SMAD3	AES
SNCAIP	AES
SNRPC	AES
SRPK2	AES
STK16	AES
STX11	AES
TBX3	AES
TCF4	AES
TMCC2	AES
TRAF1	AES
TRAF2	AES
TRIM27	AES
TSC22D4	AES
TSGA10	AES
TSSK3	AES
U2AF2	AES
UBXN11	AES
VPS37B	AES
VPS37C	AES
ZBTB24	AES
ZGPAT	AES
ZNF576	AES
PRKCA	AFAP1
PRKCD	AFAP1
PRKCE	AFAP1
PRKCG	AFAP1
PRKCZ	AFAP1
SRC	AFAP1
GADD45G	AFAP1L1
POT1	AFAP1L2
TERF2	AFAP1L2
TINF2	AFAP1L2
MLLT1	AFF1
MLLT3	AFF1
SMAD9	AFF1
CRK	AFF2
GRB2	AFF2
NCK1	AFF2
PLCG1	AFF2
AP2B1	AFF4
CCNT1	AFF4
CDK9	AFF4
GOLGA2	AFF4
MLLT1	AFF4
MTUS2	AFF4
TRAF2	AFF4
MAPK8IP2	AFG3L2
PHC2	AFG3L2
RAC2	AFG3L2
AP4S1	AFP
EHD4	AFP
GNB1	AFP
MED27	AFP
PHB2	AFP
PIDD1	AFP
PSMB7	AFP
SGSM2	AFP
STAT5B	AFTPH
UBE3A	AFTPH
IGF2R	AGA
GRB7	AGAP1
TK1	AGAP1
EPB41L1	AGAP2
HOMER1	AGAP2
HOMER2	AGAP2
PIK3R1	AGAP2
GRB2	AGER
HMGB1	AGER
NCK1	AGER
S100A1	AGER
S100B	AGER
S100P	AGER
APC	AGFG1
EPS15	AGFG1
ITSN1	AGFG1
POLE2	AGFG1
EPS15	AGFG2
ITSN1	AGFG2
BLOC1S6	AGGF1
CCDC85B	AGGF1
CHERP	AGGF1
SNRPC	AGGF1
TOE1	AGGF1
HCK	AGK
PDLIM1	AGK
SNX4	AGK
APPL1	AGL
AGO2	AGO1
DICER1	AGO1
KHDRBS1	AGO1
RELA	AGO1
DDX20	AGO2
DICER1	AGO2
PFKP	AGO2
TARBP2	AGO2
ATP4B	AGO3
ATP6V0D2	AGO3
BDNF	AGO3
SLC22A2	AGO3
ANKRD28	AGPAT2
GMPS	AGPAT2
PHF11	AGPAT2
PHRF1	AGPAT2
SLC23A2	AGPAT2
CREB3	AGPAT3
CRK	AGPAT4
UBQLN1	AGPAT5
GFI1B	AGPAT6
GNPAT	AGPS
GORASP1	AGPS
BRD7	AGR2
CCDC90B	AGR2
CRMP1	AGR2
MED31	AGR2
NUP62CL	AGR2
POM121	AGR2
UBQLN1	AGR2
UBQLN4	AGR2
ATN1	AGRN
ATXN7	AGRN
GFI1B	AGRN
AGTR1	AGT
ANPEP	AGT
DNPEP	AGT
ENPEP	AGT
EWSR1	AGT
GRB2	AGT
GSDMB	AGT
ITSN2	AGT
MEP1A	AGT
PRCP	AGT
REN	AGT
CBY1	AGTPBP1
CYCS	AGTPBP1
ENO1	AGTPBP1
NYNRIN	AGTPBP1
PPFIA1	AGTPBP1
PYGM	AGTPBP1
TNIK	AGTPBP1
ARRB1	AGTR1
ARRB2	AGTR1
BDKRB2	AGTR1
GRK5	AGTR1
JAK2	AGTR1
NOS3	AGTR1
RAB5A	AGTR1
RAF1	AGTR1
ALDH18A1	AGTRAP
AP3M1	AGTRAP
ARAF	AGTRAP
ARFIP2	AGTRAP
ARHGAP1	AGTRAP
CAPNS1	AGTRAP
DDA1	AGTRAP
DDX55	AGTRAP
FAM114A1	AGTRAP
FAM160A2	AGTRAP
FARS2	AGTRAP
FASTKD3	AGTRAP
FATE1	AGTRAP
GABARAPL2	AGTRAP
GAD2	AGTRAP
GDNF	AGTRAP
GTF3C1	AGTRAP
HARS2	AGTRAP
HMGB1	AGTRAP
HSCB	AGTRAP
HSPA4	AGTRAP
ISCU	AGTRAP
LMO2	AGTRAP
LNX1	AGTRAP
MCEE	AGTRAP
MIEF1	AGTRAP
MIEF2	AGTRAP
MTERF3	AGTRAP
MUTYH	AGTRAP
NDRG4	AGTRAP
NFU1	AGTRAP
NFYB	AGTRAP
NKG7	AGTRAP
PBX3	AGTRAP
PCTP	AGTRAP
PDHX	AGTRAP
PITPNC1	AGTRAP
PTPN9	AGTRAP
RMDN2	AGTRAP
SENP2	AGTRAP
SNX1	AGTRAP
SPG21	AGTRAP
SYT16	AGTRAP
TBRG4	AGTRAP
TCEANC2	AGTRAP
TFAM	AGTRAP
TMEM14B	AGTRAP
TPD52L3	AGTRAP
TUBA1B	AGTRAP
TXN2	AGTRAP
UBE2I	AGTRAP
ZNF391	AGTRAP
PEX5	AGXT
SNCAIP	AGXT
ALDOB	AGXT2
ANKRD40	AHCY
APPBP2	AHCY
POT1	AHCY
PXN	AHCY
BID	AHCYL1
CDKN2C	AHCYL1
GEM	AHCYL1
PPL	AHCYL1
PSMD9	AHCYL1
SLC23A1	AHCYL1
ZNF165	AHCYL1
ATXN1	AHDC1
ITSN2	AHDC1
ZDHHC17	AHDC1
NOL9	AHNAK
POT1	AHNAK
S100A10	AHNAK
GABARAPL1	AHNAK2
GABARAPL2	AHNAK2
AIP	AHR
ARNT	AHR
ARNTL	AHR
CCNT1	AHR
DAP3	AHR
EP300	AHR
GTF2F2	AHR
NCOA1	AHR
NCOA2	AHR
NCOR2	AHR
NEDD8	AHR
NR2F1	AHR
PTGES3	AHR
RB1	AHR
RELA	AHR
SMARCA4	AHR
TBP	AHR
XPO1	AHR
ARNT	AHRR
GCH1	AHSA1
AKT1	AHSG
CDC42	AHSG
FBXO2	AHSG
GRB2	AHSG
FAM118A	AIDA
LNX1	AIDA
PLEKHF2	AIDA
ZDHHC17	AIDA
HSPA1B	AIFM1
NOA1	AIFM1
SETDB1	AIFM1
TSC22D4	AIFM1
WWC1	AIFM1
RCHY1	AIG1
APPBP2	AIM2
AIMP2	AIMP1
MAPK14	AIMP1
RARS	AIMP1
TSNAX	AIMP1
BCAS2	AIMP2
BLOC1S4	AIMP2
BYSL	AIMP2
CEP126	AIMP2
CHD3	AIMP2
DARS	AIMP2
DEAF1	AIMP2
DSN1	AIMP2
EPRS	AIMP2
EPS8	AIMP2
FGB	AIMP2
FHL3	AIMP2
FUBP1	AIMP2
GYS1	AIMP2
ICE1	AIMP2
KARS	AIMP2
KDR	AIMP2
KLC2	AIMP2
LMO2	AIMP2
LMO3	AIMP2
LNX1	AIMP2
MATR3	AIMP2
MCF2L	AIMP2
MIS18A	AIMP2
NDEL1	AIMP2
NGFRAP1	AIMP2
PARK2	AIMP2
PCMT1	AIMP2
PLEKHF2	AIMP2
PPP2R1A	AIMP2
PRKAA2	AIMP2
PSME1	AIMP2
QARS	AIMP2
TANK	AIMP2
TERF2IP	AIMP2
TFIP11	AIMP2
TRMT2A	AIMP2
ZC3H12A	AIMP2
ZGPAT	AIMP2
ARNT	AIP
PTGES3	AIP
TOMM20	AIP
CREBBP	AIRE
CRK	AIRE
GRB2	AIRE
NCK1	AIRE
PIK3R1	AIRE
PLCG1	AIRE
SRC	AIRE
GFI1B	AJUBA
FHL2	AK1
TERF2IP	AK1
TINF2	AK1
APPBP2	AK3
DAPK3	AK3
ZDHHC17	AK3
CEP19	AK4
EPHA8	AK4
KEAP1	AK4
CPNE6	AK5
NUCKS1	AK5
RNF114	AK5
STRN4	AK5
TRIM46	AK5
UGDH	AK5
COIL	AK6
DRAP1	AK6
FBLN1	AK6
GALNT6	AK6
KPNA1	AK6
KPNA6	AK6
LAMTOR5	AK6
NDRG1	AK6
RBM48	AK6
RNF138	AK6
RPS14	AK6
TAF6L	AK6
UBA1	AK6
ALKBH3	AK8
CCDC102B	AK8
HAUS1	AK8
MCM7	AK8
MID1IP1	AK8
RBM39	AK8
UBE2Z	AK8
ZMAT2	AK8
PEA15	AK9
DYSF	AKAP1
MYCBP	AKAP1
PRKAR1A	AKAP1
PRKAR1B	AKAP1
PRKAR2A	AKAP1
PRKAR2B	AKAP1
PDZK1	AKAP10
PRKAR1A	AKAP10
PRKAR2A	AKAP10
PRKAR2B	AKAP10
SLC9A3R1	AKAP10
GSK3B	AKAP11
PPP1CA	AKAP11
PPP1CC	AKAP11
PRKAR1A	AKAP11
PRKAR2A	AKAP11
PRKAR2B	AKAP11
FHL1	AKAP12
PRKAR2A	AKAP12
PRKCA	AKAP12
GNAQ	AKAP13
PRKAR2A	AKAP13
RANBP2	AKAP13
RXRB	AKAP13
THRA	AKAP13
YWHAG	AKAP13
YWHAZ	AKAP13
DLG1	AKAP5
DLG4	AKAP5
IQGAP1	AKAP5
KCNJ2	AKAP5
PPP3CA	AKAP5
PRKAR2A	AKAP5
PRKAR2B	AKAP5
PRKCA	AKAP5
CDC5L	AKAP6
CRK	AKAP6
DTNBP1	AKAP6
GRB2	AKAP6
NCK1	AKAP6
OPTN	AKAP6
PIK3R1	AKAP6
PRKAR2A	AKAP6
SRC	AKAP6
CEP76	AKAP7
PRKAR2B	AKAP7
SPA17	AKAP7
CCND1	AKAP8
CCND2	AKAP8
CCND3	AKAP8
DDX5	AKAP8
MCM2	AKAP8
PRKAR2A	AKAP8
DHX9	AKAP8L
TMPO	AKAP8L
BLZF1	AKAP9
CDC5L	AKAP9
HNRNPM	AKAP9
KDM1A	AKAP9
MAGED1	AKAP9
PRDM14	AKAP9
SAMD3	AKAP9
SUV39H2	AKAP9
TDP2	AKAP9
THAP1	AKAP9
TNIK	AKAP9
TULP3	AKAP9
USO1	AKAP9
WAC	AKAP9
MAPK13	AKIP1
CCDC85B	AKIRIN2
LNX1	AKIRIN2
SPG21	AKIRIN2
EXOSC4	AKR1A1
TERF2IP	AKR1A1
SMAD1	AKR1B1
TERF2IP	AKR1B10
COMMD8	AKR1C1
MAPK3	AKR1C1
PTPN3	AKR1C1
LAMTOR5	AKR1C2
LRIF1	AKR1C3
RIF1	AKR1C3
UBE2W	AKR1C3
ZHX1	AKR1C3
AKR7A3	AKR7A2
TERF2IP	AKR7A3
AKTIP	AKT1
APOH	AKT1
APPL1	AKT1
AR	AKT1
ASXL1	AKT1
ATXN1	AKT1
BAD	AKT1
BCL10	AKT1
BPGM	AKT1
BRAF	AKT1
BRCA1	AKT1
CASP3	AKT1
CCDC88A	AKT1
CDKN1A	AKT1
CDKN1B	AKT1
CHEK1	AKT1
CHUK	AKT1
COMMD1	AKT1
CTNNB1	AKT1
DCTN1	AKT1
DNAJB1	AKT1
EGFR	AKT1
EIF4EBP1	AKT1
EP300	AKT1
FOXO1	AKT1
FOXO3	AKT1
FOXO4	AKT1
GAB2	AKT1
GRB10	AKT1
GSK3A	AKT1
GSK3B	AKT1
HTT	AKT1
IKBKB	AKT1
IMPDH2	AKT1
IRAK1	AKT1
IRS1	AKT1
KRT10	AKT1
MAP2K4	AKT1
MAP3K11	AKT1
MAP3K8	AKT1
MAPK14	AKT1
MAPK8IP1	AKT1
MAPKAP1	AKT1
MAPKAPK2	AKT1
MAPT	AKT1
MDM2	AKT1
MST1R	AKT1
MTOR	AKT1
MXD1	AKT1
NEDD4	AKT1
NOS3	AKT1
NR4A1	AKT1
PDPK1	AKT1
PI4K2B	AKT1
PIK3R1	AKT1
PKN2	AKT1
PPL	AKT1
PPM1A	AKT1
PPP1CA	AKT1
PPP2CA	AKT1
PPP2R4	AKT1
PRKCQ	AKT1
PRKCZ	AKT1
PTEN	AKT1
PTPN1	AKT1
RAF1	AKT1
RARA	AKT1
RICTOR	AKT1
RPS6KB1	AKT1
SKP2	AKT1
SMAD2	AKT1
SMAD4	AKT1
SRC	AKT1
STK3	AKT1
STK4	AKT1
TERF2IP	AKT1
THEM4	AKT1
TSC1	AKT1
TSC2	AKT1
XIAP	AKT1
YBX1	AKT1
YWHAZ	AKT1
ZHX1	AKT1
APOA1	AKT2
APOB	AKT2
GSK3B	AKT2
NAMPT	AKT2
POFUT1	AKT2
POLR1B	AKT2
SH3RF1	AKT2
SNX27	AKT2
SORBS2	AKT2
STEAP4	AKT2
TMED2	AKT2
ZFP36L1	AKT2
CDC37	AKT3
NEDD4	AKT3
NEDD4L	AKT3
PDPK1	AKT3
PRKCZ	AKT3
ASS1	AKTIP
CENPN	AKTIP
CEP126	AKTIP
CTBP2	AKTIP
DMXL2	AKTIP
DZIP3	AKTIP
EMID1	AKTIP
EXOC7	AKTIP
GTF3C1	AKTIP
HOOK1	AKTIP
HOOK2	AKTIP
HOOK3	AKTIP
IMMT	AKTIP
MAP3K7	AKTIP
2015-03-05	AKTIP
MTPN	AKTIP
NEB	AKTIP
PDE4DIP	AKTIP
PDPK1	AKTIP
POLA2	AKTIP
RASGRF2	AKTIP
RPA1	AKTIP
TRIM23	AKTIP
TRIM41	AKTIP
UTP14A	AKTIP
YBEY	AKTIP
BCL7A	ALAS1
CCHCR1	ALAS1
CDC73	ALAS1
CDK5	ALAS1
CDKN1A	ALAS1
CERK	ALAS1
DUSP19	ALAS1
EP400	ALAS1
FAM127C	ALAS1
GNL3L	ALAS1
LONRF1	ALAS1
MTFR2	ALAS1
PIK3CB	ALAS1
PLAU	ALAS1
POLDIP2	ALAS1
PPL	ALAS1
RAP1B	ALAS1
SH2D4A	ALAS1
TCEA2	ALAS1
TK1	ALAS1
TMSB10	ALAS1
TMSB4X	ALAS1
TTC23	ALAS1
USP20	ALAS1
WIPF1	ALAS1
ZFYVE26	ALAS1
ZMAT1	ALAS1
ZNF175	ALAS1
BANP	ALAS2
GRB2	ALAS2
AMBP	ALB
APOE	ALB
B2M	ALB
CRYAA	ALB
CUBN	ALB
FCGRT	ALB
HNF1A	ALB
IMMT	ALB
NR5A2	ALB
ORM1	ALB
PFDN1	ALB
PON1	ALB
RBP4	ALB
SRGN	ALB
TK1	ALB
ALDH2	ALDH1A1
POT1	ALDH1A1
UBE2D4	ALDH1A2
EXOSC10	ALDH1B1
XRN2	ALDH1B1
CRMP1	ALDH2
EIF6	ALDH2
FAM45A	ALDH2
HSPD1	ALDH2
HSPE1	ALDH2
IGSF21	ALDH2
ITGB3BP	ALDH2
RPL13A	ALDH2
SLC35F6	ALDH2
UNC119	ALDH2
POT1	ALDH3A1
SRF	ALDH3A1
KRT40	ALDH3B1
NOTCH2NL	ALDH3B1
LMO2	ALDH6A1
EPS8	ALDH7A1
RECQL5	ALDH7A1
ALDOB	ALDOA
ALDOC	ALDOA
BCAT2	ALDOA
ENO3	ALDOA
GALNT6	ALDOA
PIAS4	ALDOA
XRN1	ALDOA
ATP6V1E1	ALDOB
HIVEP1	ALDOB
MUC20	ALDOB
TXN2	ALDOB
LNX1	ALDOC
MAP2K3	ALDOC
SQLE	ALDOC
PRDX4	ALG12
RPL13A	ALG12
ATN1	ALG13
HOXA1	ALG13
MAPKBP1	ALG13
RERE	ALG13
CREB3	ALG3
NAE1	ALG8
BHMT	ALG9
H2AFX	ALG9
FRS3	ALK
IRS1	ALK
PTN	ALK
PTPRB	ALK
PTPRJ	ALK
SHC1	ALK
GLRX3	ALKBH3
GOLGA2	ALKBH3
IKZF1	ALKBH3
LNX1	ALKBH3
ZDHHC17	ALKBH3
DTX2	ALKBH4
TRAF4	ALKBH4
ITGB4	ALOX12
ALOX5AP	ALOX5
CEP57L1	ALOX5
CEP63	ALOX5
COTL1	ALOX5
DICER1	ALOX5
GRB2	ALOX5
MAD1L1	ALOX5
MAPKAPK2	ALOX5
CLIC1	ALOX5AP
PIK3R1	ALS2CR12
SRC	ALS2CR12
STK16	ALS2CR12
SULT2B1	ALS2CR12
TXNDC5	ALS2CR12
IPO13	ALX1
DDX39B	ALYREF
MAGOH	ALYREF
UPF3A	ALYREF
COX8A	AMBP
DAAM1	AMBP
ENO1	AMBP
F2	AMBP
FHL3	AMBP
GRB2	AMBP
PIK3CA	AMBP
PIK3R3	AMBP
STAT3	AMBP
BECN1	AMBRA1
GNPDA2	AMDHD2
TRIP13	AMDHD2
CRMP1	AMFR
GPI	AMFR
HERPUD1	AMFR
TOM1L1	AMFR
UBC	AMFR
UBE2D1	AMFR
UBE2D2	AMFR
UBE2D3	AMFR
UBE2D4	AMFR
UBE2G2	AMFR
UBE2N	AMFR
UBE2T	AMFR
UBE2W	AMFR
VCP	AMFR
CALCOCO2	AMMECR1
RBPMS	AMMECR1
CAPN3	AMOT
LATS2	AMOT
LMO4	AMOT
LURAP1	AMOT
MED4	AMOT
MYOM3	AMOT
NF2	AMOT
PIK3C2A	AMOT
PLG	AMOT
PPP2R4	AMOT
SMC1A	AMOT
SOCS6	AMOT
THRA	AMOT
UNC119	AMOT
WDYHV1	AMOT
BLZF1	AMOTL2
BRMS1L	AMOTL2
CCHCR1	AMOTL2
CDR2	AMOTL2
DDIT3	AMOTL2
DYNLL1	AMOTL2
EIF4E2	AMOTL2
FAM184A	AMOTL2
FXR2	AMOTL2
GCC1	AMOTL2
GNG11	AMOTL2
GNG5	AMOTL2
GOLGA2	AMOTL2
GSTM5	AMOTL2
KRT13	AMOTL2
KRT19	AMOTL2
LMO4	AMOTL2
MAD1L1	AMOTL2
MAGOHB	AMOTL2
MFAP1	AMOTL2
MPP1	AMOTL2
MTMR6	AMOTL2
MYO5B	AMOTL2
PSMC3	AMOTL2
RAD51D	AMOTL2
RALBP1	AMOTL2
RNF20	AMOTL2
RNF40	AMOTL2
SH3RF2	AMOTL2
SMARCE1	AMOTL2
SP100	AMOTL2
SPAG5	AMOTL2
THRA	AMOTL2
TMCC2	AMOTL2
TRAF2	AMOTL2
TRIM27	AMOTL2
WDYHV1	AMOTL2
ZGPAT	AMOTL2
CCNDBP1	AMPD2
POT1	AMPD2
AP2A2	AMPH
ARL16	AMPH
BIN1	AMPH
CCDC67	AMPH
CDK5	AMPH
CLTC	AMPH
DNM1	AMPH
DNM2	AMPH
ITSN2	AMPH
MAPK6	AMPH
PLD2	AMPH
PPP3CC	AMPH
SH3GL2	AMPH
SYNJ1	AMPH
VTN	AMPH
ANAPC11	ANAPC10
CDC16	ANAPC10
CDC20	ANAPC10
CDC23	ANAPC10
CDC27	ANAPC10
SMAD2	ANAPC10
ANAPC2	ANAPC11
CDC16	ANAPC11
MLKL	ANAPC11
PTTG1	ANAPC11
RNF111	ANAPC11
TRIM65	ANAPC11
UBC	ANAPC11
UBE2C	ANAPC11
UBE2U	ANAPC11
CDC23	ANAPC13
ANAPC7	ANAPC2
CCNB1	ANAPC2
CDC20	ANAPC2
CDC26	ANAPC2
CDC27	ANAPC2
FZR1	ANAPC2
MAD2L1	ANAPC2
PTTG1	ANAPC2
SMAD2	ANAPC2
UBE2C	ANAPC2
UFD1L	ANAPC2
CCNB1	ANAPC4
PTTG1	ANAPC4
BACH1	ANAPC5
CCNB1	ANAPC5
MAPK6	ANAPC5
PTTG1	ANAPC5
SMURF1	ANAPC5
[truncated: 31,888 more rows]

## Sheet: Liver
ABCC6	A1BG
ANXA7	A1BG
CDKN1A	A1BG
GRB7	A1BG
PRDX4	A1BG
TK1	A1BG
FHL3	A1CF
SDPR	A1CF
SYNCRIP	A1CF
ADAMTS1	A2M
AMBP	A2M
ANXA7	A2M
APOE	A2M
APP	A2M
ATP1A1	A2M
B2M	A2M
CDC37	A2M
CDC42	A2M
CDK2AP2	A2M
CDKN1A	A2M
CYP2C18	A2M
CYP2C8	A2M
DNAJB1	A2M
ECSIT	A2M
ELAVL3	A2M
EVI5L	A2M
EXOSC1	A2M
FARSA	A2M
FBXL12	A2M
FBXW4	A2M
FIS1	A2M
GCDH	A2M
GEM	A2M
GRB2	A2M
H2AFX	A2M
HMOX2	A2M
IFIT3	A2M
IFIT5	A2M
IGSF8	A2M
LCAT	A2M
LONP1	A2M
MGEA5	A2M
MLST8	A2M
NCDN	A2M
NOS3	A2M
PAXIP1	A2M
PDGFB	A2M
PRAM1	A2M
PRDX2	A2M
RAD23A	A2M
RAP1B	A2M
RHEB	A2M
RPP14	A2M
2015-09-08	A2M
SWSAP1	A2M
TGFBI	A2M
TGIF1	A2M
TGM2	A2M
TK1	A2M
TNFRSF14	A2M
TRAPPC5	A2M
TSC22D1	A2M
TTR	A2M
TUBA1B	A2M
TYRO3	A2M
UFD1L	A2M
UMPS	A2M
AP1S3	AAGAB
AP2S1	AAGAB
EIF3C	AAGAB
UNC119	AAGAB
ACY3	AAMDC
GORASP2	AAMDC
AEN	AAMP
BHLHE40	AAMP
GABARAPL2	AAMP
MAP1LC3B	AAMP
NELFCD	AAMP
PSEN2	AAMP
TK1	AAMP
VPS52	AAMP
EAPP	AAR2
MEGF10	AARS2
FASN	AASDHPPT
TRAF2	AASDHPPT
USP22	AASDHPPT
ALDH5A1	ABAT
CRK	ABAT
ARHGEF11	ABCA1
ARHGEF12	ABCA1
FADD	ABCA1
LIN7A	ABCA1
SNTA1	ABCA1
SNTB1	ABCA1
TGM2	ABCA1
CYP2E1	ABCA5
BCCIP	ABCB1
CD4	ABCB1
MAPKAP1	ABCB1
NR4A1	ABCB11
TESK1	ABCB4
PIK3R3	ABCB6
TSG101	ABCB6
NOA1	ABCB8
SAT1	ABCB8
AZIN1	ABCC2
CANX	ABCC2
MCPH1	ABCC2
NFKB1	ABCC2
PDZK1	ABCC2
RDX	ABCC2
SLC9A3R1	ABCC2
UBQLN1	ABCC2
AK2	ABCC6
CRYL1	ABCC6
FURIN	ABCC6
NR4A1	ABCC6
KCNJ8	ABCC9
COL6A2	ABCD3
PEX19	ABCD3
PSMA1	ABCD3
TUFT1	ABCD3
DLEU1	ABCD4
PEA15	ABCD4
SARAF	ABCD4
XRCC6	ABCD4
RNASEL	ABCE1
EIF6	ABCF1
ITGB3BP	ABCF1
ANKRD28	ABCF2
HADHA	ABCF2
ACIN1	ABCF3
DLEU1	ABCF3
DNALI1	ABCF3
FCHSD2	ABCF3
HIRIP3	ABCF3
LAMTOR1	ABCF3
MOCS2	ABCF3
NOA1	ABCF3
SLC35E1	ABCF3
SPP1	ABCF3
TBPL1	ABCF3
TOE1	ABCF3
TRIM27	ABCF3
ABCG8	ABCG5
NCK1	ABCG5
PIK3R1	ABCG5
AGPAT2	ABCG8
AKT2	ABCG8
ANG	ABCG8
LMNB1	ABCG8
MAL2	ABCG8
NR4A1	ABCG8
NUPR1	ABCG8
ATP5G3	ABHD16A
CREB3	ABHD16A
DNAJC1	ABHD16A
FAM134C	ABHD16A
GPRC5C	ABHD16A
HM13	ABHD16A
HNRNPA1	ABHD16A
IFITM1	ABHD16A
MT-CO2	ABHD16A
MT-ND4	ABHD16A
PILRB	ABHD16A
RNF5	ABHD16A
SAFB	ABHD16A
SPAG7	ABHD16A
TMEM147	ABHD16A
TMEM222	ABHD16A
UPF1	ABHD16A
BIRC2	ABHD17A
EHMT2	ABHD17A
GOLGA2	ABHD17A
GPC4	ABHD17A
HPGDS	ABHD17A
PNMA1	ABHD17A
TNIP1	ABHD17A
TRIM27	ABHD17A
CSNK2B	ABHD4
TK1	ABHD4
PLIN1	ABHD5
PNPLA2	ABHD5
ABL1	ABI1
CYFIP2	ABI1
DST	ABI1
ENAH	ABI1
EPS8	ABI1
HNRNPK	ABI1
KTN1	ABI1
MINK1	ABI1
MRFAP1	ABI1
NCK1	ABI1
NCK2	ABI1
NCKAP1	ABI1
NIN	ABI1
PAK2	ABI1
SORBS1	ABI1
SOS1	ABI1
SOS2	ABI1
SRP68	ABI1
SRRM1	ABI1
TLN1	ABI1
WASF2	ABI1
AES	ABI2
ARHGAP32	ABI2
ARMC7	ABI2
BLOC1S6	ABI2
CCDC53	ABI2
CRX	ABI2
DTNB	ABI2
EIF3H	ABI2
GCC1	ABI2
HGS	ABI2
HOMER3	ABI2
IFT20	ABI2
KIAA1217	ABI2
KIFC3	ABI2
KRT19	ABI2
LMO2	ABI2
MRPL44	ABI2
NCK2	ABI2
NCKAP1	ABI2
NUP62	ABI2
PCM1	ABI2
PPIF	ABI2
PRAM1	ABI2
PRKAA1	ABI2
SDCBP	ABI2
SNAP23	ABI2
STAM2	ABI2
TFIP11	ABI2
TRAF3IP1	ABI2
TRIP6	ABI2
VARS2	ABI2
VASP	ABI2
VCL	ABI2
WASF1	ABI2
WIPF1	ABI2
ARMC7	ABI3
CEP44	ABI3
DTNB	ABI3
DTNBP1	ABI3
EIF3H	ABI3
EVL	ABI3
FARSA	ABI3
GRB2	ABI3
HOMER3	ABI3
KANK2	ABI3
KLC4	ABI3
NCK2	ABI3
NUPL1	ABI3
PAK2	ABI3
PSMA1	ABI3
SNAP23	ABI3
SOS1	ABI3
TMEM147	ABI3
VASP	ABI3
WAS	ABI3
AHSG	ABL1
AIRE	ABL1
AR	ABL1
ARHGEF11	ABL1
ASAP1	ABL1
ATM	ABL1
BAZ2A	ABL1
BRCA2	ABL1
BRPF3	ABL1
C6	ABL1
CAST	ABL1
CD2AP	ABL1
CDC27	ABL1
CDKL5	ABL1
CENPA	ABL1
CHRD	ABL1
CKAP5	ABL1
CNTFR	ABL1
CNTNAP1	ABL1
CRK	ABL1
CTAGE5	ABL1
CUL7	ABL1
CYP4F2	ABL1
DDX41	ABL1
DLGAP2	ABL1
DLGAP4	ABL1
DNM1	ABL1
DNM2	ABL1
DOCK3	ABL1
EGFR	ABL1
EPB41L3	ABL1
EPS15	ABL1
ERBB2	ABL1
ERBB3	ABL1
ERBB4	ABL1
FLNA	ABL1
FYB	ABL1
G3BP2	ABL1
GNS	ABL1
GRB2	ABL1
GSTZ1	ABL1
GTF3A	ABL1
HNRNPR	ABL1
HOXC8	ABL1
KIFC2	ABL1
LIG3	ABL1
LRBA	ABL1
LRP2	ABL1
MED14	ABL1
NBEA	ABL1
NCK1	ABL1
NCKIPSD	ABL1
NFASC	ABL1
NKX2-1	ABL1
NTRK1	ABL1
OGN	ABL1
ORC1	ABL1
OSBPL5	ABL1
PAX3	ABL1
PDSS2	ABL1
PIK3R1	ABL1
PKD1	ABL1
PLCG1	ABL1
PPP3CA	ABL1
PTPN4	ABL1
RAPGEF1	ABL1
RIN1	ABL1
RIN3	ABL1
RTN4	ABL1
SCARF2	ABL1
SEPN1	ABL1
SF3B4	ABL1
SLC22A3	ABL1
SNX12	ABL1
SNX17	ABL1
SNX8	ABL1
SOS2	ABL1
SRC	ABL1
SUV39H2	ABL1
SYNJ2	ABL1
TGOLN2	ABL1
TMPO	ABL1
TRIM39	ABL1
TULP4	ABL1
UHMK1	ABL1
VPS13A	ABL1
AR	ABL2
BCR	ABL2
CAT	ABL2
CRK	ABL2
EGFR	ABL2
ERBB2	ABL2
ERBB3	ABL2
ERBB4	ABL2
FBXO38	ABL2
GRB2	ABL2
HCK	ABL2
MAP3K10	ABL2
NCK1	ABL2
NEDD4	ABL2
NEDD4L	ABL2
PIK3R1	ABL2
PLCG1	ABL2
RIN1	ABL2
SRC	ABL2
TPD52L1	ABL2
BEGAIN	ABLIM1
CALCOCO2	ABLIM1
GOLGA2	ABLIM1
HOOK2	ABLIM1
KCNJ12	ABLIM1
LDOC1	ABLIM1
SREBF2	ABLIM1
TRAF2	ABLIM1
TSC22D4	ABLIM1
SSX2IP	ABLIM3
CCDC136	ABT1
CEP70	ABT1
EMD	ABT1
CUL3	ABTB1
SMAD2	ABTB1
SMAD9	ABTB1
CUL3	ABTB2
TXNDC11	ACAA1
LAMTOR5	ACAA2
TSG101	ACAD8
ETFA	ACADM
ETFB	ACADM
IRF7	ACADS
GPHN	ACADVL
RPSA	ACADVL
HLA-DRA	ACAN
HLA-DRB1	ACAN
MMP14	ACAN
TNFAIP6	ACAN
EIF6	ACAP3
ITGB3BP	ACAP3
TAB1	ACAP3
AGXT	ACAT1
LNX1	ACAT2
GOLGB1	ACBD3
ADPRH	ACD
AFAP1L2	ACD
ANKMY2	ACD
BAG3	ACD
DBNL	ACD
DCX	ACD
DPYSL3	ACD
EIF3G	ACD
EIF4B	ACD
ENSA	ACD
HSP90AB1	ACD
IPO5	ACD
LASP1	ACD
LGALSL	ACD
LLGL1	ACD
LRRC25	ACD
NCDN	ACD
NUDC	ACD
NUDCD2	ACD
PDLIM2	ACD
PEX5	ACD
PFKP	ACD
PGM2	ACD
POT1	ACD
RBKS	ACD
RPSA	ACD
SBDS	ACD
STUB1	ACD
TBC1D10A	ACD
TBCD	ACD
TERF2	ACD
TINF2	ACD
TOMM34	ACD
TRIM16	ACD
TUBB2A	ACD
TUBB4B	ACD
USP7	ACD
XRCC6	ACD
ZFP36L1	ACD
APP	ACHE
COL4A1	ACHE
EIF2D	ACHE
LAMA1	ACHE
AKR1C3	ACIN1
BTBD10	ACIN1
PAFAH1B2	ACIN1
RNPS1	ACIN1
SRPK2	ACIN1
YWHAG	ACIN1
GRB2	ACKR3
GSK3B	ACLY
PLIN3	ACMSD
CCDC69	ACO1
CLTC	ACO1
PXN	ACO1
RBBP6	ACOT13
ATXN1	ACOT7
POT1	ACOT7
THAP1	ACOT7
TINF2	ACOT7
UBQLN1	ACOT7
PEX5	ACOT8
FNBP1L	ACP1
MRPL20	ACP1
SFMBT1	ACP1
GPC4	ACP5
MAPK9	ACP5
PDCD5	ACP5
PPP2CB	ACP5
RPA2	ACP5
SLC35F6	ACP5
SNRNP40	ACP5
SPP1	ACP5
TNFSF10	ACP5
ZBTB16	ACP5
SLC35F6	ACP6
GSK3B	ACSBG1
AGTRAP	ACSF2
ARL6IP1	ACSF2
CREB3	ACSF2
NR3C2	ACSL1
CREB3	ACSL5
EP300	ACSM5
UPF1	ACSS2
CCT4	ACTA2
DNASE1	ACTA2
GC	ACTA2
PCYT1B	ACTA2
TMSB4X	ACTA2
ACTG1	ACTB
AIMP2	ACTB
ANXA7	ACTB
BCL2L1	ACTB
CDKN1A	ACTB
CFL1	ACTB
CFL2	ACTB
CSNK2B	ACTB
DSTN	ACTB
EP300	ACTB
H2AFX	ACTB
HSPA8	ACTB
KHDRBS1	ACTB
POT1	ACTB
PROSER2	ACTB
RCC1	ACTB
RPL10A	ACTB
SMAD9	ACTB
TINF2	ACTB
TK1	ACTB
TTR	ACTB
WDYHV1	ACTB
APOE	ACTG1
BCAP31	ACTG1
CAP1	ACTG1
CAP2	ACTG1
CCDC22	ACTG1
CFL1	ACTG1
CFL2	ACTG1
DNASE1	ACTG1
DSTN	ACTG1
EHHADH	ACTG1
EIF6	ACTG1
GIT2	ACTG1
GSN	ACTG1
ITGB3BP	ACTG1
MAPK6	ACTG1
PFN2	ACTG1
PRSS23	ACTG1
PSEN2	ACTG1
RPS6KA5	ACTG1
ST3GAL3	ACTG1
TMSB4X	ACTG1
TNIK	ACTG1
TUBA8	ACTG1
VASP	ACTG1
WASF1	ACTG1
WDYHV1	ACTG1
ARHGDIA	ACTL6A
EWSR1	ACTL6A
FLII	ACTL6A
MRGBP	ACTL6A
MYC	ACTL6A
POLR2A	ACTL6A
RUVBL1	ACTL6A
RUVBL2	ACTL6A
SMARCA4	ACTL6A
TRRAP	ACTL6A
COL4A3BP	ACTL8
APC	ACTN1
ATXN2	ACTN1
ATXN7	ACTN1
CAMK2A	ACTN1
CDK5	ACTN1
COIL	ACTN1
CTNNA1	ACTN1
EPM2AIP1	ACTN1
FBP1	ACTN1
FXN	ACTN1
GFI1B	ACTN1
GIT2	ACTN1
GTF2H1	ACTN1
KAT2B	ACTN1
KCTD6	ACTN1
KPNA2	ACTN1
MED14	ACTN1
MICALL2	ACTN1
NCOA1	ACTN1
NR1H3	ACTN1
NUMBL	ACTN1
OAS1	ACTN1
PDHX	ACTN1
PDLIM1	ACTN1
PDLIM5	ACTN1
PIAS4	ACTN1
PKN1	ACTN1
PSEN1	ACTN1
PSMA1	ACTN1
RPS27	ACTN1
TES	ACTN1
TTN	ACTN1
VCL	ACTN1
XRCC4	ACTN1
ZYX	ACTN1
AKTIP	ACTN2
APPL1	ACTN2
ASH2L	ACTN2
ATXN2	ACTN2
ATXN7	ACTN2
BRMS1L	ACTN2
COIL	ACTN2
DLG1	ACTN2
DYSF	ACTN2
ITGB3BP	ACTN2
KAT2B	ACTN2
KCNA4	ACTN2
MAST2	ACTN2
MED14	ACTN2
MICALL2	ACTN2
MYOM2	ACTN2
NCOA1	ACTN2
NCOR1	ACTN2
NOS3	ACTN2
NR1I2	ACTN2
PDLIM3	ACTN2
RPL35	ACTN2
SNAI1	ACTN2
SNAPIN	ACTN2
SNW1	ACTN2
SP100	ACTN2
TTN	ACTN2
TUBA4A	ACTN2
TULP3	ACTN2
ZNF446	ACTN2
ATXN7	ACTN4
COIL	ACTN4
EGFR	ACTN4
KPNA2	ACTN4
LRRC7	ACTN4
MAGI1	ACTN4
MAPK7	ACTN4
NOS3	ACTN4
PDLIM1	ACTN4
POT1	ACTN4
PTPN11	ACTN4
PTPN6	ACTN4
RPS27	ACTN4
SACS	ACTN4
SLC9A3R2	ACTN4
STAT1	ACTN4
TRIM3	ACTN4
TXN	ACTN4
NAGK	ACTR10
DCTN4	ACTR1A
SPTBN1	ACTR1A
SPTBN2	ACTR1A
CHD3	ACTR1B
CSNK2B	ACTR1B
MAPK6	ACTR1B
TK1	ACTR1B
ACTR3	ACTR2
ARPC1B	ACTR2
ARPC4	ACTR2
ARPC5	ACTR2
HCLS1	ACTR2
WASF1	ACTR2
WASF2	ACTR2
ARPC2	ACTR3
ARPC3	ACTR3
ARPC4	ACTR3
CDC42	ACTR3
WASF2	ACTR3
WASF3	ACTR3
CSNK2B	ACTR5
AJUBA	ACVR1
AP2B1	ACVR1
ARL13B	ACVR1
BMP2	ACVR1
BMPR2	ACVR1
CDK14	ACVR1
CHN1	ACVR1
DCAF6	ACVR1
DUSP13	ACVR1
ENG	ACVR1
FANCL	ACVR1
FBXO30	ACVR1
FBXO44	ACVR1
FGD6	ACVR1
FKBP1A	ACVR1
FKBP4	ACVR1
FNTA	ACVR1
GDF5	ACVR1
IKBKB	ACVR1
ILKAP	ACVR1
INHBA	ACVR1
INHBB	ACVR1
INHBC	ACVR1
NAA20	ACVR1
NKIRAS1	ACVR1
NRAS	ACVR1
NUAK2	ACVR1
PAK1	ACVR1
PLEK	ACVR1
PLEKHJ1	ACVR1
RAB17	ACVR1
RAB25	ACVR1
RAB33B	ACVR1
RAP2A	ACVR1
RASD2	ACVR1
RHOBTB1	ACVR1
RHOD	ACVR1
RHOJ	ACVR1
RPS27A	ACVR1
RRAS2	ACVR1
SMAD1	ACVR1
SMAD5	ACVR1
SOCS6	ACVR1
SQSTM1	ACVR1
STAT1	ACVR1
STX8	ACVR1
TGFBR1	ACVR1
TTC17	ACVR1
TTC27	ACVR1
UBA52	ACVR1
UBE2E3	ACVR1
UBXN1	ACVR1
UHMK1	ACVR1
USP21	ACVR1
USP39	ACVR1
VEPH1	ACVR1
WDR61	ACVR1
ACVR2B	ACVR1B
BAG6	ACVR1B
FKBP1A	ACVR1B
INHBA	ACVR1B
INHBB	ACVR1B
INHBC	ACVR1B
NEDD4L	ACVR1B
OS9	ACVR1B
PRKACB	ACVR1B
RXRA	ACVR1B
SMAD4	ACVR1B
SMAD7	ACVR1B
SNX1	ACVR1B
ACVRL1	ACVR2A
BMP2	ACVR2A
BMP6	ACVR2A
ENG	ACVR2A
GDF5	ACVR2A
INHBA	ACVR2A
INHBB	ACVR2A
INHBC	ACVR2A
MAGI2	ACVR2A
SYNJ2BP	ACVR2A
TGFBR3	ACVR2A
ACVRL1	ACVR2B
BMP2	ACVR2B
GDF11	ACVR2B
GDF5	ACVR2B
INHBA	ACVR2B
INHBB	ACVR2B
INHBC	ACVR2B
SNX1	ACVR2B
SYNJ2BP	ACVR2B
ENG	ACVRL1
TGFB1	ACVRL1
TGFB3	ACVRL1
TGFBR1	ACVRL1
TGFBR2	ACVRL1
POT1	ACY1
TTC1	ACY1
ASPA	ACY3
GORASP2	ACY3
LNX1	ACY3
MAP3K8	ACY3
NOTCH2NL	ACY3
PIAS2	ACY3
PLEKHF2	ACY3
PMM2	ACY3
RRAS	ACY3
DPP4	ADA
DRD1	ADA
GRB2	ADA
NR3C1	ADA
PIAS2	ADA
SGCD	ADA
TERF2IP	ADA
TINF2	ADA
FHL3	ADAM15
FYN	ADAM15
GRB2	ADAM15
HCK	ADAM15
MAD2L2	ADAM15
NCK1	ADAM15
NUP62	ADAM15
PACSIN3	ADAM15
RBPMS	ADAM15
SH3PXD2A	ADAM15
SNX9	ADAM15
SRC	ADAM15
DLG1	ADAM17
MAD2L1	ADAM17
TIMP3	ADAM17
MAD2L2	ADAM9
PRKCD	ADAM9
SNX9	ADAM9
TIMP3	ADAMTS5
FBLN1	ADAMTSL2
NECAB2	ADAMTSL2
KRT40	ADAMTSL3
NOTCH2NL	ADAMTSL3
APOL6	ADAMTSL4
AQP1	ADAMTSL4
ASPSCR1	ADAMTSL4
CHCHD2	ADAMTSL4
DNPEP	ADAMTSL4
EIF4E2	ADAMTSL4
FAH	ADAMTSL4
FARS2	ADAMTSL4
FBLN1	ADAMTSL4
FBXW5	ADAMTSL4
FHL3	ADAMTSL4
FKBP1B	ADAMTSL4
FLNA	ADAMTSL4
GATA2	ADAMTSL4
GIP	ADAMTSL4
GLRX3	ADAMTSL4
GNE	ADAMTSL4
HGF	ADAMTSL4
HOXA1	ADAMTSL4
LMO2	ADAMTSL4
LONRF1	ADAMTSL4
MAPKBP1	ADAMTSL4
MID2	ADAMTSL4
NTN4	ADAMTSL4
PID1	ADAMTSL4
PLSCR1	ADAMTSL4
PTGER3	ADAMTSL4
RCHY1	ADAMTSL4
RHOJ	ADAMTSL4
SLC23A1	ADAMTSL4
SLC6A20	ADAMTSL4
SMARCC1	ADAMTSL4
SORBS3	ADAMTSL4
SPRY2	ADAMTSL4
STK16	ADAMTSL4
SUSD6	ADAMTSL4
TCEA2	ADAMTSL4
TMEM150A	ADAMTSL4
TOP3B	ADAMTSL4
TRIM42	ADAMTSL4
TRIP6	ADAMTSL4
TSSK3	ADAMTSL4
TUBGCP4	ADAMTSL4
ZNF587	ADAMTSL4
ANP32A	ADAP1
CSNK1A1	ADAP1
DVL3	ADAP1
GADD45A	ADAP1
GOLGA2	ADAP1
GSK3B	ADAP1
KIF13B	ADAP1
NCL	ADAP1
PRKCA	ADAP1
PRKCZ	ADAP1
PRKD1	ADAP1
PSME3	ADAP1
PURA	ADAP1
RPS9	ADAP1
SDCBP2	ADAP1
SRSF2	ADAP1
NEDD4L	ADAP2
TGM2	ADAR
XPO1	ADAR
NAV2	ADAT2
EXOC5	ADCK1
RAB1A	ADCK1
AGTRAP	ADCK3
RABAC1	ADCK3
REEP6	ADCK3
TFIP11	ADCK3
HSPA6	ADCK5
NOTCH2NL	ADCK5
RHOD	ADCK5
ATXN1	ADCY6
CHRNA7	ADCY6
ADD2	ADD1
CSNK2B	ADD1
GEMIN7	ADD1
HMG20A	ADD1
HSPH1	ADD1
ID2	ADD1
MAP1LC3B	ADD1
PRKCD	ADD1
SPTA1	ADD1
TK1	ADD1
PRKACA	ADD2
PRKCD	ADD2
RPH3A	ADD2
ATXN1	ADD3
VAPA	ADGRG7
CSNK2A2	ADH1A
HADH	ADH1A
GNB2L1	ADH1B
PDE4DIP	ADH1B
SERPINA3	ADH1B
RPL35	ADH4
ARNT	ADH5
CHD3	ADH5
CSNK2B	ADH5
PQLC1	ADH5
PRDX1	ADH5
VTN	ADH5
ANKRD17	ADH6
ARRB1	ADH6
KRAS	ADH6
RPAIN	ADH6
RPS29	ADH6
RSL1D1	ADH6
TNIP1	ADH6
GNAQ	ADHFE1
LIPC	ADHFE1
APPL1	ADIPOR1
NAA20	ADIPOR1
NFKBIL1	ADIPOR1
LSM1	ADIPOR2
GSK3B	ADIRF
RPS6KA6	ADIRF
FICD	ADK
SRD5A3	ADK
CALCRL	ADM
EDN1	ADM
CDC27	ADNP
MAP1LC3B	ADNP
PLCG1	ADNP
NFYC	ADNP2
TADA3	ADPGK
UBQLN4	ADPGK
TFCP2	ADPRH
FRA10AC1	ADPRHL2
HEXDC	ADPRHL2
PPP1R9B	ADRA1A
GNA11	ADRA1B
STAT1	ADRA1B
SNTA1	ADRA1D
SNTB1	ADRA1D
ARRB2	ADRB2
GRK6	ADRB2
NEDD4	ADRB2
SLC9A3R1	ADRB2
SLC9A3R2	ADRB2
SRC	ADRB2
AGTR1	ADRBK1
ARRB1	ADRBK1
CSNK2B	ADRBK1
EPHA2	ADRBK1
FPR1	ADRBK1
GIT1	ADRBK1
GIT2	ADRBK1
GNAQ	ADRBK1
MAPK3	ADRBK1
MDM2	ADRBK1
PDC	ADRBK1
PDCL	ADRBK1
PRKCB	ADRBK1
RPLP2	ADRBK1
SRC	ADRBK1
CXCR4	ADRBK2
GIT1	ADRBK2
HBP1	ADRM1
PSMC4	ADRM1
PSMD1	ADRM1
PSMD14	ADRM1
PSMD4	ADRM1
RAD23A	ADRM1
RAD23B	ADRM1
RPN1	ADRM1
RPN2	ADRM1
UBA52	ADRM1
UBC	ADRM1
UBQLN1	ADRM1
UBQLN2	ADRM1
UCHL5	ADRM1
NOV	ADSL
AZIN1	ADSSL1
LYAR	ADSSL1
GRB2	AEBP1
EED	AEBP2
HMBOX1	AEBP2
JMJD6	AEBP2
LDOC1	AEBP2
RBBP4	AEBP2
SUZ12	AEBP2
EMD	AEN
EXOSC8	AEN
GNPTAB	AEN
HOMEZ	AEN
IKZF1	AEN
KHDRBS2	AEN
KRT40	AEN
MBNL1	AEN
MID2	AEN
MTUS2	AEN
PDE4DIP	AEN
PHC2	AEN
SSX2IP	AEN
TRIM27	AEN
ZBTB8A	AEN
ZFP64	AEN
ZNF317	AEN
ZNF473	AEN
ARHGAP32	AES
ATN1	AES
BAHD1	AES
BCL6	AES
BHLHE40	AES
BYSL	AES
CALCOCO2	AES
CCDC57	AES
CCNK	AES
CPSF7	AES
CRACR2A	AES
CRX	AES
CTAGE5	AES
DDX6	AES
EAF1	AES
EIF4E2	AES
GFI1B	AES
GOLGA2	AES
GORASP2	AES
GRB2	AES
HNRNPF	AES
HOMEZ	AES
KANK2	AES
KIFC3	AES
KRT40	AES
L3MBTL2	AES
LDOC1	AES
LMO2	AES
LMO4	AES
LSM2	AES
MAGOHB	AES
MAPK14	AES
MBNL1	AES
MED31	AES
MED4	AES
MFAP1	AES
MLX	AES
MORF4L2	AES
MTUS2	AES
NAB2	AES
NCDN	AES
NEK6	AES
NOTCH2NL	AES
NUDT22	AES
OLIG3	AES
OSGIN1	AES
PARVG	AES
PCID2	AES
PPP1R16A	AES
PRKAA1	AES
PRPF31	AES
QARS	AES
RBM10	AES
RBPMS	AES
RFX6	AES
RNF31	AES
RPL18A	AES
SCNM1	AES
SDCBP	AES
SKIL	AES
SMAD3	AES
SNCAIP	AES
SNRPC	AES
SRPK2	AES
STK16	AES
STX11	AES
TBX3	AES
TCF4	AES
TRAF2	AES
TRIM27	AES
TSC22D4	AES
TSGA10	AES
TSSK3	AES
U2AF2	AES
UBXN11	AES
VPS37B	AES
VPS37C	AES
ZGPAT	AES
ZNF576	AES
PRKCA	AFAP1
PRKCD	AFAP1
PRKCE	AFAP1
PRKCG	AFAP1
PRKCZ	AFAP1
SRC	AFAP1
GADD45G	AFAP1L1
POT1	AFAP1L2
TERF2	AFAP1L2
TINF2	AFAP1L2
AP2B1	AFF4
CCNT1	AFF4
CDK9	AFF4
GOLGA2	AFF4
MLLT1	AFF4
MTUS2	AFF4
TRAF2	AFF4
MAPK8IP2	AFG3L2
PHC2	AFG3L2
RAC2	AFG3L2
AP4S1	AFP
EHD4	AFP
GNB1	AFP
MED27	AFP
PHB2	AFP
PIDD1	AFP
PSMB7	AFP
SGSM2	AFP
STAT5B	AFTPH
UBE3A	AFTPH
IGF2R	AGA
GRB7	AGAP1
TK1	AGAP1
HOMER2	AGAP2
PIK3R1	AGAP2
GRB2	AGER
HMGB1	AGER
NCK1	AGER
S100A1	AGER
S100A12	AGER
APC	AGFG1
EPS15	AGFG1
ITSN1	AGFG1
POLE2	AGFG1
EPS15	AGFG2
ITSN1	AGFG2
BLOC1S6	AGGF1
CCDC85B	AGGF1
CHERP	AGGF1
SNRPC	AGGF1
TOE1	AGGF1
HCK	AGK
PDLIM1	AGK
SNX4	AGK
APPL1	AGL
AGO2	AGO1
DICER1	AGO1
KHDRBS1	AGO1
RELA	AGO1
DDX20	AGO2
DICER1	AGO2
PFKP	AGO2
TARBP2	AGO2
ATP4B	AGO3
BDNF	AGO3
ANKRD28	AGPAT2
GMPS	AGPAT2
PHF11	AGPAT2
PHRF1	AGPAT2
SLC23A2	AGPAT2
CREB3	AGPAT3
UBQLN1	AGPAT5
GFI1B	AGPAT6
GNPAT	AGPS
GORASP1	AGPS
ATN1	AGRN
ATXN7	AGRN
GFI1B	AGRN
AGTR1	AGT
ANPEP	AGT
DNPEP	AGT
ENPEP	AGT
EWSR1	AGT
GRB2	AGT
GSDMB	AGT
ITSN2	AGT
MEP1A	AGT
PRCP	AGT
PRG2	AGT
ARRB1	AGTR1
ARRB2	AGTR1
GRK5	AGTR1
JAK2	AGTR1
NOS3	AGTR1
RAB5A	AGTR1
RAF1	AGTR1
ALDH18A1	AGTRAP
AP3M1	AGTRAP
ARAF	AGTRAP
ARFIP2	AGTRAP
ARHGAP1	AGTRAP
CAPNS1	AGTRAP
DDA1	AGTRAP
DDX55	AGTRAP
FAM114A1	AGTRAP
FAM160A2	AGTRAP
FARS2	AGTRAP
FASTKD3	AGTRAP
FATE1	AGTRAP
GABARAPL2	AGTRAP
GAD2	AGTRAP
GDNF	AGTRAP
GTF3C1	AGTRAP
HARS2	AGTRAP
HMGB1	AGTRAP
HSCB	AGTRAP
HSPA4	AGTRAP
ISCU	AGTRAP
LMO2	AGTRAP
LNX1	AGTRAP
MCEE	AGTRAP
MIEF1	AGTRAP
MTERF3	AGTRAP
MUTYH	AGTRAP
NDRG4	AGTRAP
NFU1	AGTRAP
NFYB	AGTRAP
NKG7	AGTRAP
PBX3	AGTRAP
PCTP	AGTRAP
PDHX	AGTRAP
PITPNC1	AGTRAP
PTPN9	AGTRAP
RMDN2	AGTRAP
SENP2	AGTRAP
SNX1	AGTRAP
SPG21	AGTRAP
SYT16	AGTRAP
TBRG4	AGTRAP
TCEANC2	AGTRAP
TFAM	AGTRAP
TMEM14B	AGTRAP
TUBA1B	AGTRAP
TXN2	AGTRAP
UBE2I	AGTRAP
PEX5	AGXT
SNCAIP	AGXT
ALDOB	AGXT2
CYP2E1	AGXT2
ANKRD40	AHCY
APPBP2	AHCY
POT1	AHCY
PXN	AHCY
BID	AHCYL1
CDKN2C	AHCYL1
GEM	AHCYL1
PPL	AHCYL1
PSMD9	AHCYL1
SLC23A1	AHCYL1
ATXN1	AHDC1
ITSN2	AHDC1
NOL9	AHNAK
POT1	AHNAK
S100A10	AHNAK
GABARAPL1	AHNAK2
GABARAPL2	AHNAK2
AIP	AHR
ARNT	AHR
ARNTL	AHR
CCNT1	AHR
DAP3	AHR
EP300	AHR
GTF2F2	AHR
NCOA1	AHR
NCOA2	AHR
NCOR2	AHR
NEDD8	AHR
NR2F1	AHR
PTGES3	AHR
RB1	AHR
RELA	AHR
SMARCA4	AHR
TBP	AHR
XPO1	AHR
GCH1	AHSA1
AKT1	AHSG
CDC42	AHSG
FBXO2	AHSG
GRB2	AHSG
LNX1	AIDA
PLEKHF2	AIDA
HSPA1B	AIFM1
NOA1	AIFM1
SETDB1	AIFM1
TSC22D4	AIFM1
WWC1	AIFM1
RCHY1	AIG1
APPBP2	AIM2
AIMP2	AIMP1
MAPK14	AIMP1
RARS	AIMP1
TSNAX	AIMP1
BCAS2	AIMP2
BLOC1S4	AIMP2
BYSL	AIMP2
CEP126	AIMP2
CHD3	AIMP2
DARS	AIMP2
DEAF1	AIMP2
DSN1	AIMP2
EPRS	AIMP2
EPS8	AIMP2
FGB	AIMP2
FHL3	AIMP2
FUBP1	AIMP2
GYS1	AIMP2
ICE1	AIMP2
KARS	AIMP2
KDR	AIMP2
LMO2	AIMP2
LNX1	AIMP2
MATR3	AIMP2
MCF2L	AIMP2
MIS18A	AIMP2
NDEL1	AIMP2
NECAB2	AIMP2
NGFRAP1	AIMP2
PARK2	AIMP2
PCMT1	AIMP2
PLEKHF2	AIMP2
PPP2R1A	AIMP2
PSME1	AIMP2
QARS	AIMP2
TANK	AIMP2
TERF2IP	AIMP2
TFIP11	AIMP2
TRMT2A	AIMP2
ZC3H12A	AIMP2
ZGPAT	AIMP2
ARNT	AIP
PTGES3	AIP
TOMM20	AIP
CREBBP	AIRE
CRK	AIRE
GRB2	AIRE
NCK1	AIRE
PIK3R1	AIRE
PLCG1	AIRE
SRC	AIRE
GFI1B	AJUBA
FHL2	AK1
TERF2IP	AK1
TINF2	AK1
APPBP2	AK3
DAPK3	AK3
EPHA8	AK4
KEAP1	AK4
CPNE6	AK5
NUCKS1	AK5
RNF114	AK5
STRN4	AK5
UGDH	AK5
COIL	AK6
DRAP1	AK6
FBLN1	AK6
GALNT6	AK6
KPNA1	AK6
KPNA6	AK6
LAMTOR5	AK6
NDRG1	AK6
RBM48	AK6
RNF138	AK6
RPS14	AK6
TAF6L	AK6
UBA1	AK6
ALKBH3	AK8
HAUS1	AK8
MID1IP1	AK8
RBM39	AK8
UBE2Z	AK8
ZMAT2	AK8
DYSF	AKAP1
MYCBP	AKAP1
PRKAR1A	AKAP1
PRKAR1B	AKAP1
PRKAR2A	AKAP1
PRKAR2B	AKAP1
PDZK1	AKAP10
PRKAR1A	AKAP10
PRKAR2A	AKAP10
PRKAR2B	AKAP10
SLC9A3R1	AKAP10
GSK3B	AKAP11
PPP1CA	AKAP11
PPP1CC	AKAP11
PRKAR1A	AKAP11
PRKAR2A	AKAP11
PRKAR2B	AKAP11
GNAQ	AKAP13
PRKAR2A	AKAP13
RANBP2	AKAP13
RXRB	AKAP13
THRA	AKAP13
YWHAG	AKAP13
YWHAZ	AKAP13
DLG1	AKAP5
IQGAP1	AKAP5
KCNJ2	AKAP5
PPP3CA	AKAP5
PRKAR2A	AKAP5
PRKAR2B	AKAP5
PRKCA	AKAP5
CEP76	AKAP7
PRKAR2B	AKAP7
CCND1	AKAP8
CCND3	AKAP8
DDX5	AKAP8
PRKAR2A	AKAP8
DHX9	AKAP8L
TMPO	AKAP8L
BLZF1	AKAP9
CDC5L	AKAP9
HNRNPM	AKAP9
KDM1A	AKAP9
MAGED1	AKAP9
PRDM14	AKAP9
SAMD3	AKAP9
SUV39H2	AKAP9
TDP2	AKAP9
THAP1	AKAP9
TNIK	AKAP9
TULP3	AKAP9
USO1	AKAP9
MAPK13	AKIP1
CCDC85B	AKIRIN2
LNX1	AKIRIN2
SPG21	AKIRIN2
EXOSC4	AKR1A1
TERF2IP	AKR1A1
SMAD1	AKR1B1
TERF2IP	AKR1B10
COMMD8	AKR1C1
MAPK3	AKR1C1
PTPN3	AKR1C1
LAMTOR5	AKR1C2
LRIF1	AKR1C3
RIF1	AKR1C3
UBE2W	AKR1C3
ZHX1	AKR1C3
AKR7A3	AKR7A2
TERF2IP	AKR7A3
AKTIP	AKT1
APOH	AKT1
APPL1	AKT1
AR	AKT1
ASXL1	AKT1
ATXN1	AKT1
BAD	AKT1
BCL10	AKT1
BPGM	AKT1
BRAF	AKT1
BRCA1	AKT1
CASP3	AKT1
CCDC88A	AKT1
CDKN1A	AKT1
CDKN1B	AKT1
CHUK	AKT1
COMMD1	AKT1
CTNNB1	AKT1
DCTN1	AKT1
DNAJB1	AKT1
EGFR	AKT1
EIF4EBP1	AKT1
EP300	AKT1
FOXO1	AKT1
FOXO3	AKT1
FOXO4	AKT1
GAB2	AKT1
GRB10	AKT1
GSK3A	AKT1
GSK3B	AKT1
HTT	AKT1
IKBKB	AKT1
IMPDH2	AKT1
IRAK1	AKT1
IRS1	AKT1
KRT10	AKT1
MAP2K4	AKT1
MAP3K11	AKT1
MAP3K8	AKT1
MAPK14	AKT1
MAPKAP1	AKT1
MAPKAPK2	AKT1
MAPT	AKT1
MDM2	AKT1
MST1R	AKT1
MTCP1	AKT1
MTOR	AKT1
MXD1	AKT1
NEDD4	AKT1
NOS3	AKT1
NR4A1	AKT1
PDPK1	AKT1
PI4K2B	AKT1
PIK3R1	AKT1
PKN2	AKT1
PPL	AKT1
PPM1A	AKT1
PPP1CA	AKT1
PPP2CA	AKT1
PPP2R4	AKT1
PRG2	AKT1
PRKCZ	AKT1
PTEN	AKT1
PTPN1	AKT1
RAF1	AKT1
RARA	AKT1
RICTOR	AKT1
RPS6KB1	AKT1
SKP2	AKT1
SMAD2	AKT1
SMAD4	AKT1
SRC	AKT1
STK3	AKT1
STK4	AKT1
TERF2IP	AKT1
THEM4	AKT1
TSC1	AKT1
TSC2	AKT1
XIAP	AKT1
YBX1	AKT1
YWHAZ	AKT1
ZHX1	AKT1
APOB	AKT2
GSK3B	AKT2
MTCP1	AKT2
NAMPT	AKT2
PNPLA3	AKT2
POFUT1	AKT2
POLR1B	AKT2
SH3RF1	AKT2
SNX27	AKT2
SORBS2	AKT2
STEAP4	AKT2
TMED2	AKT2
ZFP36L1	AKT2
CDC37	AKT3
NEDD4	AKT3
NEDD4L	AKT3
PDPK1	AKT3
PRKCZ	AKT3
ASS1	AKTIP
CENPN	AKTIP
CEP126	AKTIP
DMXL2	AKTIP
EMID1	AKTIP
EXOC7	AKTIP
GTF3C1	AKTIP
HOOK2	AKTIP
HOOK3	AKTIP
IMMT	AKTIP
MAP3K7	AKTIP
2015-03-05	AKTIP
MTPN	AKTIP
PDE4DIP	AKTIP
PDPK1	AKTIP
POLA2	AKTIP
RASGRF2	AKTIP
RPA1	AKTIP
TRIM23	AKTIP
UTP14A	AKTIP
YBEY	AKTIP
BCL7A	ALAS1
CDC73	ALAS1
CDK5	ALAS1
CDKN1A	ALAS1
CERK	ALAS1
DUSP19	ALAS1
EP400	ALAS1
GNL3L	ALAS1
LONRF1	ALAS1
MTFR2	ALAS1
PIK3CB	ALAS1
POLDIP2	ALAS1
PPL	ALAS1
RAP1B	ALAS1
SH2D4A	ALAS1
TCEA2	ALAS1
TK1	ALAS1
TMSB10	ALAS1
TMSB4X	ALAS1
TTC23	ALAS1
USP20	ALAS1
WIPF1	ALAS1
ZFYVE26	ALAS1
ZNF175	ALAS1
GRB2	ALAS2
AMBP	ALB
APOE	ALB
B2M	ALB
CRYAA	ALB
FCGRT	ALB
HNF1A	ALB
IMMT	ALB
NR5A2	ALB
ORM1	ALB
PFDN1	ALB
PON1	ALB
RBP4	ALB
SRGN	ALB
TK1	ALB
ALDH2	ALDH1A1
NUPR1	ALDH1A1
POT1	ALDH1A1
UBE2D4	ALDH1A2
EXOSC10	ALDH1B1
XRN2	ALDH1B1
EIF6	ALDH2
FAM45A	ALDH2
HSPD1	ALDH2
HSPE1	ALDH2
ITGB3BP	ALDH2
RPL13A	ALDH2
SLC35F6	ALDH2
UNC119	ALDH2
KRT40	ALDH3B1
NOTCH2NL	ALDH3B1
LMO2	ALDH6A1
EPS8	ALDH7A1
RECQL5	ALDH7A1
ALDOB	ALDOA
ALDOC	ALDOA
BCAT2	ALDOA
ENO3	ALDOA
GALNT6	ALDOA
PIAS4	ALDOA
XRN1	ALDOA
ATP6V1E1	ALDOB
HIVEP1	ALDOB
TXN2	ALDOB
LNX1	ALDOC
MAP2K3	ALDOC
SQLE	ALDOC
PRDX4	ALG12
RPL13A	ALG12
ATN1	ALG13
HOXA1	ALG13
MAPKBP1	ALG13
RERE	ALG13
CREB3	ALG3
NAE1	ALG8
RPS6KA5	ALG8
BHMT	ALG9
H2AFX	ALG9
IRS1	ALK
PTPRB	ALK
PTPRJ	ALK
SHC1	ALK
GLRX3	ALKBH3
GOLGA2	ALKBH3
IKZF1	ALKBH3
LNX1	ALKBH3
TRAF4	ALKBH4
ALOX5AP	ALOX5
CEP63	ALOX5
COTL1	ALOX5
DICER1	ALOX5
GRB2	ALOX5
MAD1L1	ALOX5
MAPKAPK2	ALOX5
CLIC1	ALOX5AP
PIK3R1	ALS2CR12
SRC	ALS2CR12
STK16	ALS2CR12
TXNDC5	ALS2CR12
IPO13	ALX1
DDX39B	ALYREF
MAGOH	ALYREF
UPF3A	ALYREF
COX8A	AMBP
DAAM1	AMBP
ENO1	AMBP
F2	AMBP
FHL3	AMBP
GRB2	AMBP
PIK3CA	AMBP
PIK3R3	AMBP
STAT3	AMBP
BECN1	AMBRA1
CYP3A4	AMFR
GPI	AMFR
HERPUD1	AMFR
TOM1L1	AMFR
UBC	AMFR
UBE2D1	AMFR
UBE2D2	AMFR
UBE2D3	AMFR
UBE2D4	AMFR
UBE2G2	AMFR
UBE2N	AMFR
UBE2W	AMFR
VCP	AMFR
BLZF1	AMOTL2
BRMS1L	AMOTL2
CDR2	AMOTL2
DDIT3	AMOTL2
DYNLL1	AMOTL2
EIF4E2	AMOTL2
FAM184A	AMOTL2
FXR2	AMOTL2
GCC1	AMOTL2
GNG11	AMOTL2
GNG5	AMOTL2
GOLGA2	AMOTL2
KRT19	AMOTL2
LMO4	AMOTL2
MAD1L1	AMOTL2
MAGOHB	AMOTL2
MFAP1	AMOTL2
MPP1	AMOTL2
MTMR6	AMOTL2
MYO5B	AMOTL2
NFIL3	AMOTL2
PSMC3	AMOTL2
RALBP1	AMOTL2
RNF20	AMOTL2
RNF40	AMOTL2
SH3RF2	AMOTL2
SMARCE1	AMOTL2
SP100	AMOTL2
SPAG5	AMOTL2
THRA	AMOTL2
TRAF2	AMOTL2
TRIM27	AMOTL2
WDYHV1	AMOTL2
ZBED1	AMOTL2
ZGPAT	AMOTL2
CCNDBP1	AMPD2
POT1	AMPD2
ANAPC11	ANAPC10
CDC16	ANAPC10
CDC27	ANAPC10
SMAD2	ANAPC10
ANAPC2	ANAPC11
CDC16	ANAPC11
MLKL	ANAPC11
PTTG1	ANAPC11
RNF111	ANAPC11
TRIM65	ANAPC11
UBC	ANAPC11
UBE2C	ANAPC11
UBE2U	ANAPC11
ANAPC7	ANAPC2
CDC26	ANAPC2
CDC27	ANAPC2
FZR1	ANAPC2
MAD2L1	ANAPC2
PTTG1	ANAPC2
SMAD2	ANAPC2
UBE2C	ANAPC2
UFD1L	ANAPC2
PTTG1	ANAPC4
BACH1	ANAPC5
MAPK6	ANAPC5
PTTG1	ANAPC5
SMURF1	ANAPC5
TGFBR1	ANAPC5
ZBTB16	ANAPC5
BUB1B	ANAPC7
CDC16	ANAPC7
CDC27	ANAPC7
ATP6AP1	ANG
PTEN	ANG
RNH1	ANG
ANGPT2	ANGPT1
TEK	ANGPT1
ANXA7	ANGPT2
CDKN1A	ANGPT2
CSNK2B	ANGPT2
TEK	ANGPT2
NR2F6	ANGPTL1
XRN1	ANGPTL6
ANKRD28	ANKFY1
APOE	ANKH
RPSA	ANKH
ATXN1	ANKHD1
NFKBIE	ANKHD1
YWHAE	ANKHD1
YWHAG	ANKHD1
ZNF346	ANKHD1
KPNA2	ANKIB1
MAPK13	ANKLE2
ZFYVE9	ANKLE2
ZNF512B	ANKLE2
POT1	ANKMY2
TINF2	ANKMY2
CCDC8	ANKRA2
HDAC4	ANKRA2
HDAC5	ANKRA2
LRP2	ANKRA2
APPBP2	ANKRD10
HDAC3	ANKRD11
LAPTM5	ANKRD13A
RNF11	ANKRD13A
SMAD5	ANKRD13A
NEDD4	ANKRD13D
UBQLN4	ANKRD13D
APC	ANKRD17
ITSN2	ANKRD17
MDM2	ANKRD17
SS18L1	ANKRD22
LRIF1	ANKRD24
RIF1	ANKRD24
UNC119	ANKRD24
ANKRD50	ANKRD28
BCL3	ANKRD28
CD164	ANKRD28
CSNK2B	ANKRD28
EHMT2	ANKRD28
HNRNPK	ANKRD28
HNRNPR	ANKRD28
MYOM1	ANKRD28
RNF11	ANKRD28
TGM2	ANKRD28
TGS1	ANKRD28
TNKS	ANKRD28
TNKS2	ANKRD28
UACA	ANKRD28
ZNF512B	ANKRD28
RAD23A	ANKRD40
SDCBP	ANKRD40
LAMTOR5	ANKRD46
TULP3	ANKRD54
AXIN2	ANKRD6
CSNK1E	ANKRD6
EGFR	ANKS1A
ERBB2	ANKS1A
ERBB4	ANKS1A
YWHAG	ANKS1A
CA2	ANKZF1
CTTN	ANKZF1
DNAJB11	ANKZF1
NRSN2	ANKZF1
STAT6	ANKZF1
ATXN1	ANP32A
AXIN1	ANP32A
ELAVL1	ANP32A
KPNA1	ANP32A
KPNA6	ANP32A
NSFL1C	ANP32A
PCBP1	ANP32A
SET	ANP32A
ELAVL1	ANP32B
HNF4A	ANP32B
KPNA1	ANP32B
SDCBP	ANP32B
SMARCD1	ANP32B
SMAD2	ANTXR2
APBB1	ANXA1
CCT7	ANXA1
COPS6	ANXA1
CSAD	ANXA1
EGFR	ANXA1
FAF1	ANXA1
FPR1	ANXA1
GAPDH	ANXA1
KLHL23	ANXA1
LRIF1	ANXA1
MEIS2	ANXA1
OTUB1	ANXA1
RPA1	ANXA1
UBE2D1	ANXA1
UNC119	ANXA1
XRCC6	ANXA1
EDC3	ANXA10
HNRNPH3	ANXA11
PDCD6	ANXA11
PLSCR1	ANXA11
S100A6	ANXA11
SRI	ANXA11
TFG	ANXA11
NEDD4	ANXA13
GRB2	ANXA2
PLAT	ANXA2
POT1	ANXA2
S100A10	ANXA2
EMG1	ANXA3
TP53	ANXA3
UBR1	ANXA3
UNC119	ANXA3
NMT2	ANXA4
PADI4	ANXA4
POT1	ANXA4
SMPD1	ANXA4
TINF2	ANXA4
CDC73	ANXA6
APC	ANXA7
ATP6V1A	ANXA7
ATXN3	ANXA7
BAG6	ANXA7
CCDC90B	ANXA7
CCT7	ANXA7
CDK4	ANXA7
CELF3	ANXA7
CENPB	ANXA7
CLEC3B	ANXA7
COL4A2	ANXA7
COPS6	ANXA7
CPNE2	ANXA7
CPNE6	ANXA7
CPSF3L	ANXA7
CSAD	ANXA7
CTSB	ANXA7
DDAH2	ANXA7
DMPK	ANXA7
DOCK7	ANXA7
DVL1	ANXA7
DYNC1I1	ANXA7
EXT2	ANXA7
FAF1	ANXA7
FGB	ANXA7
FLAD1	ANXA7
GAPDH	ANXA7
GBP2	ANXA7
GNB2	ANXA7
GNB5	ANXA7
HADHB	ANXA7
HMGXB3	ANXA7
INPP5K	ANXA7
KLHL23	ANXA7
LRIF1	ANXA7
MED31	ANXA7
MSH2	ANXA7
NGFR	ANXA7
NMT2	ANXA7
NPRL2	ANXA7
OTUB1	ANXA7
PAAF1	ANXA7
PDHB	ANXA7
PKM	ANXA7
PLD3	ANXA7
PSMB10	ANXA7
QARS	ANXA7
RBBP4	ANXA7
RBM48	ANXA7
RPA1	ANXA7
RPL13	ANXA7
RPS2	ANXA7
S100A10	ANXA7
SDF4	ANXA7
SETDB1	ANXA7
SMPD1	ANXA7
SRI	ANXA7
SUMO3	ANXA7
TIAM2	ANXA7
TLE1	ANXA7
TMSB4X	ANXA7
TP53	ANXA7
TRMT2A	ANXA7
TUBA1A	ANXA7
UBE2D1	ANXA7
UNC119	ANXA7
USP4	ANXA7
WDR18	ANXA7
WDR73	ANXA7
ZBTB16	ANXA7
ZNF135	ANXA7
ARHGEF10L	ANXA9
DNM2	AOC1
PRRG4	AOC3
CRKL	AOX1
RCHY1	AOX1
AP1G1	AP1B1
AP1S3	AP1B1
ARF1	AP1B1
ARF6	AP1B1
ARRB2	AP1B1
ATM	AP1B1
CLTC	AP1B1
KIF13A	AP1B1
NTRK2	AP1B1
SMAD2	AP1B1
AP1S1	AP1G1
ARF1	AP1G1
CLINT1	AP1G1
CLTC	AP1G1
RABEP1	AP1G1
UBL7	AP1G1
ZNF512B	AP1G1
KDM1A	AP1G2
UBE2Z	AP1G2
XRN1	AP1G2
AP2B1	AP1M1
DVL2	AP1M1
FXR2	AP1M1
GAK	AP1M1
HNRNPC	AP1M1
HOOK2	AP1M1
IKZF1	AP1M1
KRT40	AP1M1
LAMP1	AP1M1
LDOC1	AP1M1
MTF1	AP1M1
PHC2	AP1M1
RUNDC3A	AP1M1
SDCCAG3	AP1M1
SSX2IP	AP1M1
TGOLN2	AP1M1
TIFA	AP1M1
TNIP1	AP1M1
VAMP4	AP1M1
ZBTB44	AP1M1
ZBTB8A	AP1M1
PRKAG1	AP1S3
RIT1	AP2A1
SMAD9	AP2A1
TOE1	AP2A1
BIN1	AP2A2
EPN1	AP2A2
EPS15	AP2A2
HTT	AP2A2
NUMB	AP2A2
SHC1	AP2A2
SMAD1	AP2A2
AP2M1	AP2B1
APC	AP2B1
ARRB1	AP2B1
ATP6V1G1	AP2B1
CD4	AP2B1
DHX58	AP2B1
EPS15	AP2B1
[truncated: 26,553 more rows]

## Sheet: Lung
FHL3	A1CF
REL	A1CF
SDPR	A1CF
SYNCRIP	A1CF
TRAF1	A1CF
ADAMTS1	A2M
AMBP	A2M
ANXA7	A2M
AP1M2	A2M
APOE	A2M
APP	A2M
ATF7IP	A2M
ATP1A1	A2M
B2M	A2M
CDC37	A2M
CDC42	A2M
CDK2AP2	A2M
CDKN1A	A2M
DNAJB1	A2M
ECSIT	A2M
ENO2	A2M
EVI5L	A2M
EXOSC1	A2M
FARSA	A2M
FBXL12	A2M
FBXW4	A2M
FIS1	A2M
GCDH	A2M
GEM	A2M
GRB2	A2M
H2AFX	A2M
HMOX2	A2M
IFIT3	A2M
IFIT5	A2M
IGSF8	A2M
IL1B	A2M
LCAT	A2M
LONP1	A2M
MAST1	A2M
MGEA5	A2M
MLST8	A2M
NCDN	A2M
NGF	A2M
NOS3	A2M
PAXIP1	A2M
PDGFB	A2M
PRAM1	A2M
PRDX2	A2M
RAB3A	A2M
RAD23A	A2M
RAP1B	A2M
RETN	A2M
RHEB	A2M
RNF32	A2M
RPP14	A2M
2015-09-08	A2M
STAMBPL1	A2M
TGFBI	A2M
TGIF1	A2M
TGM2	A2M
TK1	A2M
TNFRSF14	A2M
TRAPPC5	A2M
TSC22D1	A2M
TTR	A2M
TUBA1B	A2M
TYRO3	A2M
UFD1L	A2M
UMPS	A2M
REL	AAAS
AP1S3	AAGAB
AP2S1	AAGAB
EIF3C	AAGAB
HEATR1	AAGAB
UNC119	AAGAB
ACY3	AAMDC
GORASP2	AAMDC
AEN	AAMP
BHLHE40	AAMP
GABARAPL2	AAMP
MAP1LC3B	AAMP
NELFCD	AAMP
PSEN2	AAMP
TK1	AAMP
VPS52	AAMP
EAPP	AAR2
MEGF10	AARS2
FASN	AASDHPPT
MDFI	AASDHPPT
TRAF2	AASDHPPT
USP22	AASDHPPT
ARHGEF11	ABCA1
ARHGEF12	ABCA1
DLG2	ABCA1
DLG3	ABCA1
FADD	ABCA1
LIN7A	ABCA1
LIN7B	ABCA1
SNTA1	ABCA1
SNTB1	ABCA1
SNTB2	ABCA1
TGM2	ABCA1
TESK1	ABCB4
PIK3R3	ABCB6
TSG101	ABCB6
NOA1	ABCB8
SAT1	ABCB8
AZGP1	ABCC1
NPM1	ABCC1
TRAF3	ABCC1
AZIN1	ABCC2
CANX	ABCC2
MCPH1	ABCC2
NFKB1	ABCC2
PDZK1	ABCC2
RDX	ABCC2
SLC9A3R1	ABCC2
UBQLN1	ABCC2
AK2	ABCC6
CRYL1	ABCC6
FURIN	ABCC6
NR4A1	ABCC6
KCNJ8	ABCC9
COL6A2	ABCD3
PEX19	ABCD3
PSMA1	ABCD3
TUFT1	ABCD3
DLEU1	ABCD4
PEA15	ABCD4
SARAF	ABCD4
XRCC6	ABCD4
RNASEL	ABCE1
EIF6	ABCF1
ITGB3BP	ABCF1
ANKRD28	ABCF2
HADHA	ABCF2
ACIN1	ABCF3
CCDC33	ABCF3
DLEU1	ABCF3
DNALI1	ABCF3
FCHSD2	ABCF3
HIRIP3	ABCF3
LAMTOR1	ABCF3
MOCS2	ABCF3
NOA1	ABCF3
SLC35E1	ABCF3
SPP1	ABCF3
TBPL1	ABCF3
TOE1	ABCF3
TRIM27	ABCF3
ABCG8	ABCG5
NCK1	ABCG5
PIK3R1	ABCG5
AGPAT2	ABCG8
AKT2	ABCG8
LMNB1	ABCG8
MAL2	ABCG8
NR4A1	ABCG8
NUPR1	ABCG8
ATP5G3	ABHD16A
CREB3	ABHD16A
DNAJC1	ABHD16A
DTX2	ABHD16A
FAM134C	ABHD16A
GPRC5C	ABHD16A
HM13	ABHD16A
HNRNPA1	ABHD16A
IFITM1	ABHD16A
MT-CO2	ABHD16A
MT-ND4	ABHD16A
PILRB	ABHD16A
PTGS2	ABHD16A
RNF5	ABHD16A
SAFB	ABHD16A
SPAG7	ABHD16A
TMEM147	ABHD16A
TMEM222	ABHD16A
UPF1	ABHD16A
BIRC2	ABHD17A
EHMT2	ABHD17A
GOLGA2	ABHD17A
GPC4	ABHD17A
HPGDS	ABHD17A
MDFI	ABHD17A
PNMA1	ABHD17A
TNIP1	ABHD17A
TRAF1	ABHD17A
TRIM27	ABHD17A
CSNK2B	ABHD4
TK1	ABHD4
PLIN1	ABHD5
PNPLA2	ABHD5
CKMT2	ABHD6
ABL1	ABI1
CYFIP2	ABI1
DST	ABI1
ENAH	ABI1
EPS8	ABI1
HNRNPK	ABI1
KIAA0408	ABI1
KTN1	ABI1
MINK1	ABI1
MRFAP1	ABI1
NCF1	ABI1
NCK1	ABI1
NCK2	ABI1
NCKAP1	ABI1
NIN	ABI1
PAK2	ABI1
SORBS1	ABI1
SOS1	ABI1
SOS2	ABI1
SRP68	ABI1
SRRM1	ABI1
TLN1	ABI1
WASF2	ABI1
AES	ABI2
ARHGAP32	ABI2
ARMC7	ABI2
BLOC1S6	ABI2
CCDC102B	ABI2
CCDC53	ABI2
CCHCR1	ABI2
CRX	ABI2
DTNB	ABI2
EFS	ABI2
EGLN3	ABI2
EIF3H	ABI2
GCC1	ABI2
HGS	ABI2
HOMER3	ABI2
IFT20	ABI2
KIAA1217	ABI2
KIFC3	ABI2
KRT13	ABI2
KRT15	ABI2
KRT19	ABI2
LMO2	ABI2
MRPL44	ABI2
NCK2	ABI2
NCKAP1	ABI2
NUP62	ABI2
PCM1	ABI2
PPIF	ABI2
PRAM1	ABI2
PRKAA1	ABI2
PRKAA2	ABI2
SDCBP	ABI2
SNAP23	ABI2
STAM2	ABI2
TFIP11	ABI2
TRAF3IP1	ABI2
TRIP6	ABI2
VARS2	ABI2
VASP	ABI2
VCL	ABI2
WASF1	ABI2
WIPF1	ABI2
ARMC7	ABI3
CEP44	ABI3
DTNB	ABI3
DTNBP1	ABI3
EIF3H	ABI3
EVL	ABI3
FARSA	ABI3
FBF1	ABI3
GRB2	ABI3
HOMER1	ABI3
HOMER3	ABI3
KANK2	ABI3
KIAA0408	ABI3
KLC4	ABI3
KRT13	ABI3
KRT15	ABI3
NCK2	ABI3
NUPL1	ABI3
PAK2	ABI3
PSMA1	ABI3
RUNX1T1	ABI3
SNAP23	ABI3
SOS1	ABI3
TMEM147	ABI3
VASP	ABI3
WAS	ABI3
ABR	ABL1
ACAP1	ABL1
AIRE	ABL1
AKAP6	ABL1
ARHGEF11	ABL1
ASAP1	ABL1
ATM	ABL1
BAZ2A	ABL1
BRCA2	ABL1
BRPF3	ABL1
C6	ABL1
CAST	ABL1
CD2AP	ABL1
CDC27	ABL1
CDKL5	ABL1
CENPA	ABL1
CHRD	ABL1
CKAP5	ABL1
CNTFR	ABL1
CNTNAP1	ABL1
CTAGE5	ABL1
CUL7	ABL1
CYP4F2	ABL1
DDX41	ABL1
DLGAP2	ABL1
DLGAP3	ABL1
DLGAP4	ABL1
DNM1	ABL1
DNM2	ABL1
DNM3	ABL1
DOCK3	ABL1
EFNA5	ABL1
EFS	ABL1
EGFR	ABL1
EPB41L3	ABL1
EPS15	ABL1
ERBB2	ABL1
ERBB3	ABL1
ERBB4	ABL1
FLNA	ABL1
FLNC	ABL1
FOXF2	ABL1
FYB	ABL1
G3BP2	ABL1
GABBR1	ABL1
GNS	ABL1
GRB2	ABL1
GSTZ1	ABL1
GTF2IRD1	ABL1
GTF3A	ABL1
HNRNPR	ABL1
HOXC8	ABL1
KIFC2	ABL1
KIT	ABL1
LIG3	ABL1
LRBA	ABL1
LRP2	ABL1
LTBP2	ABL1
MAP4K1	ABL1
MED14	ABL1
MEPE	ABL1
MSH5	ABL1
NBEA	ABL1
NCK1	ABL1
NCKAP5	ABL1
NCKIPSD	ABL1
NFASC	ABL1
NKX2-1	ABL1
NOTCH3	ABL1
NTRK1	ABL1
NXPH3	ABL1
OGN	ABL1
ORC1	ABL1
OSBPL5	ABL1
P2RX7	ABL1
PAX3	ABL1
PDSS2	ABL1
PIK3R1	ABL1
PKD1	ABL1
PLCG1	ABL1
POLD1	ABL1
PPP3CA	ABL1
PRICKLE3	ABL1
PRX	ABL1
PTPN4	ABL1
RAPGEF1	ABL1
RIN1	ABL1
RIN3	ABL1
RTN4	ABL1
SCARF2	ABL1
SEMA7A	ABL1
SEPN1	ABL1
SF3B4	ABL1
SLC22A3	ABL1
SLC24A1	ABL1
SNX12	ABL1
SNX17	ABL1
SNX3	ABL1
SNX8	ABL1
SOS2	ABL1
SRC	ABL1
SYNJ2	ABL1
TGOLN2	ABL1
TMEM74B	ABL1
TMPO	ABL1
TRIM39	ABL1
TULP4	ABL1
UHMK1	ABL1
VPS13A	ABL1
BCR	ABL2
CAT	ABL2
EGFR	ABL2
ERBB2	ABL2
ERBB3	ABL2
ERBB4	ABL2
FBXO38	ABL2
GRB2	ABL2
HCK	ABL2
KIT	ABL2
MAP3K10	ABL2
NCK1	ABL2
NEDD4	ABL2
NEDD4L	ABL2
PIK3R1	ABL2
PLCG1	ABL2
RIN1	ABL2
SRC	ABL2
TPD52L1	ABL2
BEGAIN	ABLIM1
CALCOCO2	ABLIM1
GOLGA2	ABLIM1
HOOK2	ABLIM1
KCNJ12	ABLIM1
KRT15	ABLIM1
LDOC1	ABLIM1
SREBF2	ABLIM1
TRAF2	ABLIM1
TSC22D4	ABLIM1
USHBP1	ABLIM1
SREBF2	ABLIM2
CCDC33	ABLIM3
SSX2IP	ABLIM3
GRAMD3	ABO
CCDC136	ABT1
CDCA7L	ABT1
CEP70	ABT1
EMD	ABT1
CUL3	ABTB1
SMAD2	ABTB1
SMAD9	ABTB1
CUL3	ABTB2
TXNDC11	ACAA1
LAMTOR5	ACAA2
PRKAA2	ACACB
TSG101	ACAD8
ETFA	ACADM
ETFB	ACADM
IRF7	ACADS
GPHN	ACADVL
RPSA	ACADVL
HLA-DRA	ACAN
HLA-DRB1	ACAN
MMP14	ACAN
MMP8	ACAN
TNFAIP6	ACAN
GRB2	ACAP1
IFFO1	ACAP1
NCK1	ACAP1
SRC	ACAP1
TFRC	ACAP1
EIF6	ACAP3
ITGB3BP	ACAP3
SLC35G2	ACAP3
TAB1	ACAP3
AGXT	ACAT1
LNX1	ACAT2
GOLGB1	ACBD3
SMURF2	ACBD3
FBF1	ACCS
UQCRB	ACCS
ADPRH	ACD
AFAP1L2	ACD
ANKMY2	ACD
BAG3	ACD
DBN1	ACD
DBNL	ACD
DCX	ACD
DPYSL3	ACD
EIF3G	ACD
EIF4B	ACD
ENO2	ACD
ENSA	ACD
HSP90AB1	ACD
IPO5	ACD
IVL	ACD
LASP1	ACD
LGALSL	ACD
LLGL1	ACD
LRRC25	ACD
NCDN	ACD
NUDC	ACD
NUDCD2	ACD
PDLIM2	ACD
PEX5	ACD
PFKP	ACD
PGM2	ACD
POT1	ACD
RBKS	ACD
RECQL4	ACD
RPSA	ACD
SBDS	ACD
STUB1	ACD
SULT1C2	ACD
TAGLN	ACD
TBC1D10A	ACD
TBCD	ACD
TERF2	ACD
TINF2	ACD
TOMM34	ACD
TRIM16	ACD
TUBB2A	ACD
TUBB4B	ACD
USP7	ACD
XRCC6	ACD
ZFP36L1	ACD
ZNF790	ACD
AGT	ACE
BDKRB2	ACE
COMT	ACE
APP	ACHE
COL4A1	ACHE
COLQ	ACHE
EIF2D	ACHE
LAMA1	ACHE
AKR1C3	ACIN1
BTBD10	ACIN1
KLHL26	ACIN1
PAFAH1B2	ACIN1
RNPS1	ACIN1
SRPK2	ACIN1
YWHAG	ACIN1
CXCL1	ACKR1
CXCL8	ACKR1
CCL11	ACKR2
CCL13	ACKR2
CCL19	ACKR2
CCL2	ACKR2
CCL21	ACKR2
CCL8	ACKR2
GRB2	ACKR3
CCL11	ACKR4
CCL13	ACKR4
CCL19	ACKR4
CCL2	ACKR4
CCL21	ACKR4
CCL8	ACKR4
CDK2	ACKR4
CXCL13	ACKR4
GSK3B	ACLY
CCDC69	ACO1
CLTC	ACO1
NEB	ACO1
PXN	ACO1
SGCG	ACO1
RBBP6	ACOT13
ATXN1	ACOT7
POT1	ACOT7
THAP1	ACOT7
TINF2	ACOT7
UBQLN1	ACOT7
PEX5	ACOT8
REL	ACOT8
SMURF2	ACOX3
FNBP1L	ACP1
MRPL20	ACP1
SFMBT1	ACP1
EGR2	ACP5
GPC4	ACP5
MAPK9	ACP5
PDCD5	ACP5
PPP2CB	ACP5
RPA2	ACP5
SLC35F6	ACP5
SNRNP40	ACP5
SPP1	ACP5
TNFSF10	ACP5
ZBTB16	ACP5
GNG7	ACP6
SLC35F6	ACP6
GSK3B	ACSBG1
AGTRAP	ACSF2
ARL6IP1	ACSF2
CREB3	ACSF2
NR3C2	ACSL1
DSE	ACSL4
CREB3	ACSL5
UPF1	ACSS2
CCT4	ACTA2
PCYT1B	ACTA2
TMSB4X	ACTA2
ACTG1	ACTB
AIMP2	ACTB
ANXA7	ACTB
ATF7IP	ACTB
BCL2L1	ACTB
CDKN1A	ACTB
CFL1	ACTB
CFL2	ACTB
CSNK2B	ACTB
DSTN	ACTB
EP300	ACTB
FABP4	ACTB
H2AFX	ACTB
HSPA8	ACTB
KHDRBS1	ACTB
NCF1	ACTB
POT1	ACTB
PROSER2	ACTB
RCC1	ACTB
RPL10A	ACTB
SMAD9	ACTB
TINF2	ACTB
TK1	ACTB
TTR	ACTB
WDYHV1	ACTB
ACTN4	ACTC1
ACTR2	ACTC1
ASH2L	ACTC1
DMTN	ACTC1
EZR	ACTC1
FSCN1	ACTC1
GAPDH	ACTC1
MPC1	ACTC1
PLEC	ACTC1
PRKCE	ACTC1
SYNE2	ACTC1
WAS	ACTC1
WIPF1	ACTC1
APOE	ACTG1
ATF7IP	ACTG1
BCAP31	ACTG1
CAP1	ACTG1
CAP2	ACTG1
CCDC22	ACTG1
CFL1	ACTG1
CFL2	ACTG1
CTBP2	ACTG1
DSTN	ACTG1
EHHADH	ACTG1
EIF6	ACTG1
FHOD1	ACTG1
GIT2	ACTG1
GSN	ACTG1
ITGB3BP	ACTG1
MAPK6	ACTG1
NCF1	ACTG1
PFN2	ACTG1
PPP1R9A	ACTG1
PRSS23	ACTG1
PSEN2	ACTG1
RPS6KA5	ACTG1
SH3GL2	ACTG1
ST3GAL3	ACTG1
TMSB4X	ACTG1
TNIK	ACTG1
TUBA8	ACTG1
VASP	ACTG1
WASF1	ACTG1
WDYHV1	ACTG1
ARHGDIA	ACTL6A
EWSR1	ACTL6A
FLII	ACTL6A
MRGBP	ACTL6A
MYC	ACTL6A
POLR2A	ACTL6A
RUVBL1	ACTL6A
RUVBL2	ACTL6A
SMARCA4	ACTL6A
TRRAP	ACTL6A
TES	ACTL7A
COL4A3BP	ACTL8
APC	ACTN1
ATXN2	ACTN1
ATXN7	ACTN1
CAMK2A	ACTN1
CDK5	ACTN1
COIL	ACTN1
CTNNA1	ACTN1
EPM2AIP1	ACTN1
FBP1	ACTN1
FXN	ACTN1
GFI1B	ACTN1
GIT2	ACTN1
GTF2H1	ACTN1
KAT2B	ACTN1
KCTD6	ACTN1
KPNA2	ACTN1
MED14	ACTN1
MICALL2	ACTN1
MYOT	ACTN1
MYOZ1	ACTN1
NCOA1	ACTN1
NR1H3	ACTN1
NUMBL	ACTN1
OAS1	ACTN1
PALLD	ACTN1
PDHX	ACTN1
PDLIM1	ACTN1
PDLIM5	ACTN1
PIAS4	ACTN1
PKN1	ACTN1
PSEN1	ACTN1
PSMA1	ACTN1
RPS27	ACTN1
TES	ACTN1
TTN	ACTN1
VCL	ACTN1
XRCC4	ACTN1
ZYX	ACTN1
AKTIP	ACTN2
APPL1	ACTN2
ASH2L	ACTN2
ATXN2	ACTN2
ATXN7	ACTN2
BRMS1L	ACTN2
COIL	ACTN2
DLG1	ACTN2
DLG4	ACTN2
DYSF	ACTN2
ITGB3BP	ACTN2
KAT2B	ACTN2
KCNA4	ACTN2
KCNA5	ACTN2
MAST2	ACTN2
MED14	ACTN2
MICALL2	ACTN2
MYOM2	ACTN2
MYOZ1	ACTN2
NCOA1	ACTN2
NCOR1	ACTN2
NOS3	ACTN2
PDLIM3	ACTN2
RPL35	ACTN2
SELE	ACTN2
SNAI1	ACTN2
SNAPIN	ACTN2
SNW1	ACTN2
SP100	ACTN2
TTN	ACTN2
TUBA4A	ACTN2
TULP3	ACTN2
ZNF446	ACTN2
ATP6V1B1	ACTN4
ATXN7	ACTN4
COIL	ACTN4
EGFR	ACTN4
KPNA2	ACTN4
LRRC7	ACTN4
MAGI1	ACTN4
MAPK7	ACTN4
MYOZ1	ACTN4
NOS3	ACTN4
PDLIM1	ACTN4
POT1	ACTN4
PTPN11	ACTN4
PTPN6	ACTN4
RPS27	ACTN4
SACS	ACTN4
SLC9A3R2	ACTN4
STAT1	ACTN4
TRIM3	ACTN4
TXN	ACTN4
NAGK	ACTR10
DCTN4	ACTR1A
SPTBN1	ACTR1A
SPTBN2	ACTR1A
CHD3	ACTR1B
CSNK2B	ACTR1B
MAPK6	ACTR1B
TK1	ACTR1B
ZDHHC17	ACTR1B
ACTR3	ACTR2
ARPC1B	ACTR2
ARPC4	ACTR2
ARPC5	ACTR2
HCLS1	ACTR2
WASF1	ACTR2
WASF2	ACTR2
ARPC2	ACTR3
ARPC3	ACTR3
ARPC4	ACTR3
CDC42	ACTR3
WASF2	ACTR3
WASF3	ACTR3
CSNK2B	ACTR5
AJUBA	ACVR1
AP2B1	ACVR1
ARL13B	ACVR1
BMP2	ACVR1
BMPR2	ACVR1
CDK14	ACVR1
CHN1	ACVR1
DCAF6	ACVR1
DUSP13	ACVR1
ENG	ACVR1
FANCL	ACVR1
FBXO30	ACVR1
FBXO44	ACVR1
FCHO1	ACVR1
FGD6	ACVR1
FKBP1A	ACVR1
FKBP4	ACVR1
FNTA	ACVR1
GDF5	ACVR1
IKBKB	ACVR1
ILKAP	ACVR1
INHBA	ACVR1
INHBB	ACVR1
NAA20	ACVR1
NKIRAS1	ACVR1
NRAS	ACVR1
NUAK2	ACVR1
PAK1	ACVR1
PLEK	ACVR1
PLEKHB1	ACVR1
PLEKHJ1	ACVR1
RAB17	ACVR1
RAB25	ACVR1
RAB33B	ACVR1
RAB6B	ACVR1
RAP2A	ACVR1
RASD2	ACVR1
RASL12	ACVR1
RHEBL1	ACVR1
RHOBTB1	ACVR1
RHOD	ACVR1
RHOJ	ACVR1
RPS27A	ACVR1
RRAS2	ACVR1
SMAD1	ACVR1
SMAD5	ACVR1
SOCS6	ACVR1
SQSTM1	ACVR1
STAT1	ACVR1
STX8	ACVR1
TGFBR1	ACVR1
TTC17	ACVR1
TTC27	ACVR1
UBA52	ACVR1
UBE2E3	ACVR1
UBXN1	ACVR1
UHMK1	ACVR1
USP21	ACVR1
USP39	ACVR1
VEPH1	ACVR1
WDR61	ACVR1
ACVR2B	ACVR1B
BAG6	ACVR1B
FKBP1A	ACVR1B
INHBA	ACVR1B
INHBB	ACVR1B
NEDD4L	ACVR1B
OS9	ACVR1B
PRKACB	ACVR1B
RXRA	ACVR1B
SMAD4	ACVR1B
SMAD7	ACVR1B
SNX1	ACVR1B
ACVRL1	ACVR2A
BMP2	ACVR2A
BMP6	ACVR2A
ENG	ACVR2A
GDF5	ACVR2A
INHBA	ACVR2A
INHBB	ACVR2A
MAGI2	ACVR2A
SYNJ2BP	ACVR2A
TGFBR3	ACVR2A
ACVRL1	ACVR2B
BMP2	ACVR2B
GDF11	ACVR2B
GDF5	ACVR2B
INHBA	ACVR2B
INHBB	ACVR2B
SNX1	ACVR2B
SYNJ2BP	ACVR2B
ENG	ACVRL1
TGFB1	ACVRL1
TGFB3	ACVRL1
TGFBR1	ACVRL1
TGFBR2	ACVRL1
ASPA	ACY3
GORASP2	ACY3
LNX1	ACY3
MAP3K8	ACY3
NOTCH2NL	ACY3
PIAS2	ACY3
PLEKHF2	ACY3
PMM2	ACY3
RARG	ACY3
RRAS	ACY3
SULT2B1	ACYP2
DPP4	ADA
DRD1	ADA
GRB2	ADA
NR3C1	ADA
PIAS2	ADA
SGCD	ADA
TERF2IP	ADA
TINF2	ADA
BANP	ADAM15
FHL3	ADAM15
FYN	ADAM15
GRB2	ADAM15
HCK	ADAM15
LCK	ADAM15
MAD2L2	ADAM15
NCK1	ADAM15
NUP62	ADAM15
PACSIN3	ADAM15
RBPMS	ADAM15
SH3GL2	ADAM15
SH3PXD2A	ADAM15
SNX9	ADAM15
SP4	ADAM15
SRC	ADAM15
TRIP13	ADAM15
DLG1	ADAM17
MAD2L1	ADAM17
NOTCH1	ADAM17
TIMP3	ADAM17
MAD2L2	ADAM9
PRKCD	ADAM9
SNX9	ADAM9
ANXA7	ADAMTS10
CDKN1A	ADAMTS10
HMGCL	ADAMTS10
LAMTOR3	ADAMTS10
PCYT2	ADAMTS10
TK1	ADAMTS10
COMP	ADAMTS12
MEOX2	ADAMTS12
MYL6	ADAMTS12
PIK3R1	ADAMTS2
TIMP3	ADAMTS5
LIMS1	ADAMTS9
FBLN1	ADAMTSL2
KRT40	ADAMTSL3
MDFI	ADAMTSL3
NOTCH2NL	ADAMTSL3
AMMECR1	ADAMTSL4
APOL6	ADAMTSL4
AQP1	ADAMTSL4
ASPSCR1	ADAMTSL4
CHCHD2	ADAMTSL4
COL8A1	ADAMTSL4
CREB5	ADAMTSL4
CYP2S1	ADAMTSL4
DIP2A	ADAMTSL4
DNPEP	ADAMTSL4
EIF4E2	ADAMTSL4
FAH	ADAMTSL4
FARS2	ADAMTSL4
FBLN1	ADAMTSL4
FBXW5	ADAMTSL4
FHL3	ADAMTSL4
FKBP1B	ADAMTSL4
FLNA	ADAMTSL4
FRS3	ADAMTSL4
GATA2	ADAMTSL4
GIP	ADAMTSL4
GLRX3	ADAMTSL4
GNE	ADAMTSL4
HGF	ADAMTSL4
HOXA1	ADAMTSL4
LMO2	ADAMTSL4
LONRF1	ADAMTSL4
MAPKBP1	ADAMTSL4
MID2	ADAMTSL4
MORN3	ADAMTSL4
NTN4	ADAMTSL4
PID1	ADAMTSL4
PLSCR1	ADAMTSL4
RCHY1	ADAMTSL4
RHOJ	ADAMTSL4
SLC23A1	ADAMTSL4
SLC6A20	ADAMTSL4
SMARCC1	ADAMTSL4
SORBS3	ADAMTSL4
SPRY2	ADAMTSL4
STK16	ADAMTSL4
SUSD6	ADAMTSL4
TCEA2	ADAMTSL4
TMEM150A	ADAMTSL4
TOP3B	ADAMTSL4
TRIM42	ADAMTSL4
TRIP6	ADAMTSL4
TSSK3	ADAMTSL4
TUBGCP4	ADAMTSL4
ZNF417	ADAMTSL4
ZNF587	ADAMTSL4
ANP32A	ADAP1
CSNK1A1	ADAP1
DVL3	ADAP1
GADD45A	ADAP1
GOLGA2	ADAP1
GSK3B	ADAP1
KIF13B	ADAP1
NCL	ADAP1
PRKCA	ADAP1
PRKCZ	ADAP1
PRKD1	ADAP1
PSME3	ADAP1
PURA	ADAP1
RPS9	ADAP1
SDCBP2	ADAP1
SRSF2	ADAP1
NEDD4L	ADAP2
TGM2	ADAR
XPO1	ADAR
AGTRAP	ADCK3
RABAC1	ADCK3
REEP6	ADCK3
TFIP11	ADCK3
TMEM159	ADCK3
HSPA6	ADCK5
NOTCH2NL	ADCK5
RHOD	ADCK5
PTGIR	ADCY10
TRIM54	ADCY4
GNAI1	ADCY5
PRKCA	ADCY5
PRKCZ	ADCY5
RGS2	ADCY5
ATXN1	ADCY6
BUD31	ADCY7
PLSCR1	ADCY7
XRCC6	ADCY7
ADD2	ADD1
CSNK2B	ADD1
GEMIN7	ADD1
HMG20A	ADD1
HSPH1	ADD1
ID2	ADD1
MAP1LC3B	ADD1
PRKCD	ADD1
SPTA1	ADD1
TK1	ADD1
ZDHHC17	ADD1
PRKACA	ADD2
PRKCD	ADD2
RPH3A	ADD2
ATXN1	ADD3
CSNK2A2	ADH1A
HADH	ADH1A
GNB2L1	ADH1B
IRAK3	ADH1B
PDE4DIP	ADH1B
PML	ADH1B
SERPINA3	ADH1B
ARNT	ADH5
CHD3	ADH5
CSNK2B	ADH5
PQLC1	ADH5
PRDX1	ADH5
GNAQ	ADHFE1
APPL1	ADIPOR1
DPH3	ADIPOR1
NAA20	ADIPOR1
NFKBIL1	ADIPOR1
LSM1	ADIPOR2
GSK3B	ADIRF
RPS6KA6	ADIRF
FICD	ADK
SRD5A3	ADK
CALCRL	ADM
EDN1	ADM
CDC27	ADNP
MAP1LC3B	ADNP
PLCG1	ADNP
NFYC	ADNP2
TPD52L2	ADORA2B
ZNF267	ADORA2B
TADA3	ADPGK
TCAP	ADPGK
UBQLN4	ADPGK
TFCP2	ADPRH
FRA10AC1	ADPRHL2
HEXDC	ADPRHL2
SNTA1	ADRA1D
SNTB1	ADRA1D
SNTB2	ADRA1D
GNAI2	ADRA2A
EIF2B1	ADRA2C
YWHAZ	ADRA2C
ARRB1	ADRB1
DLG4	ADRB1
GIPC1	ADRB1
GPRASP1	ADRB1
AKAP12	ADRB2
ARRB2	ADRB2
GNA15	ADRB2
GRK6	ADRB2
NEDD4	ADRB2
SLC9A3R1	ADRB2
SLC9A3R2	ADRB2
SRC	ADRB2
AGTR1	ADRBK1
AKAP12	ADRBK1
ARRB1	ADRBK1
CCR4	ADRBK1
CSNK2B	ADRBK1
EPHA2	ADRBK1
FPR1	ADRBK1
GIT1	ADRBK1
GIT2	ADRBK1
GNAQ	ADRBK1
MAPK3	ADRBK1
MDM2	ADRBK1
NCS1	ADRBK1
PDC	ADRBK1
PDCL	ADRBK1
PIK3CG	ADRBK1
PRKCB	ADRBK1
RPLP2	ADRBK1
SNCA	ADRBK1
SRC	ADRBK1
CCR4	ADRBK2
CXCR4	ADRBK2
GIT1	ADRBK2
HBP1	ADRM1
PSMC4	ADRM1
PSMD1	ADRM1
PSMD14	ADRM1
PSMD4	ADRM1
RAD23A	ADRM1
RAD23B	ADRM1
RPN1	ADRM1
RPN2	ADRM1
UBA52	ADRM1
UBC	ADRM1
UBQLN1	ADRM1
UBQLN2	ADRM1
UCHL5	ADRM1
NOV	ADSL
AZIN1	ADSSL1
LYAR	ADSSL1
CREB3	ADTRP
S100B	ADTRP
GRB2	AEBP1
EED	AEBP2
HMBOX1	AEBP2
JMJD6	AEBP2
LDOC1	AEBP2
RBBP4	AEBP2
SUZ12	AEBP2
EMD	AEN
EXOSC8	AEN
GNPTAB	AEN
HOMEZ	AEN
IKZF1	AEN
KHDRBS2	AEN
KRT40	AEN
MBNL1	AEN
MID2	AEN
MTUS2	AEN
PDE4DIP	AEN
PHC2	AEN
SSX2IP	AEN
TRIM27	AEN
TRIM41	AEN
ZBTB43	AEN
ZBTB8A	AEN
ZNF317	AEN
ZNF473	AEN
ARHGAP32	AES
ATN1	AES
BAHD1	AES
BCL6	AES
BHLHE40	AES
BYSL	AES
CALCOCO2	AES
CCDC57	AES
CCNJL	AES
CCNK	AES
CPSF7	AES
CRACR2A	AES
CRX	AES
CTAGE5	AES
DDX6	AES
DIP2A	AES
EAF1	AES
EIF4E2	AES
FAM124A	AES
FBF1	AES
FOXP2	AES
FRS3	AES
GFAP	AES
GFI1B	AES
GOLGA2	AES
GORASP2	AES
GRB2	AES
HNRNPF	AES
HOMEZ	AES
KANK2	AES
KIFC3	AES
KRT13	AES
KRT15	AES
KRT40	AES
L3MBTL2	AES
LDOC1	AES
LMO2	AES
LMO4	AES
LSM2	AES
MAGOHB	AES
MAPK14	AES
MBNL1	AES
MED31	AES
MED4	AES
MFAP1	AES
MLX	AES
MORF4L2	AES
MTUS2	AES
NAB2	AES
NCDN	AES
NEK6	AES
NOTCH2NL	AES
NUDT22	AES
OLIG3	AES
OSGIN1	AES
PARVG	AES
PCID2	AES
PPP1R16A	AES
PRKAA1	AES
PRKAA2	AES
PRPF31	AES
QARS	AES
RBM10	AES
RBPMS	AES
REL	AES
RFX6	AES
RHOXF2	AES
RNF31	AES
RPL18A	AES
SCNM1	AES
SDCBP	AES
SH3GL3	AES
SIX1	AES
SKIL	AES
SMAD3	AES
SNCAIP	AES
SNRPC	AES
SOX5	AES
SRPK2	AES
STK16	AES
STX11	AES
TBX3	AES
TCF4	AES
TMCC2	AES
TRAF1	AES
TRAF2	AES
TRIM27	AES
TSC22D4	AES
TSGA10	AES
TSSK3	AES
U2AF2	AES
UBXN11	AES
VPS37B	AES
VPS37C	AES
ZBTB24	AES
ZGPAT	AES
ZNF576	AES
PRKCA	AFAP1
PRKCD	AFAP1
PRKCE	AFAP1
PRKCG	AFAP1
PRKCZ	AFAP1
SRC	AFAP1
GADD45G	AFAP1L1
POT1	AFAP1L2
TERF2	AFAP1L2
TINF2	AFAP1L2
MLLT1	AFF1
MLLT3	AFF1
SMAD9	AFF1
GRB2	AFF2
NCK1	AFF2
PLCG1	AFF2
AP2B1	AFF4
CCNT1	AFF4
CDK9	AFF4
GOLGA2	AFF4
MLLT1	AFF4
MTUS2	AFF4
TRAF2	AFF4
MAPK8IP2	AFG3L2
PHC2	AFG3L2
RAC2	AFG3L2
AP4S1	AFP
EHD4	AFP
GNB1	AFP
MED27	AFP
PHB2	AFP
PIDD1	AFP
PSMB7	AFP
SGSM2	AFP
STAT5B	AFTPH
UBE3A	AFTPH
IGF2R	AGA
GRB7	AGAP1
TK1	AGAP1
EPB41L1	AGAP2
HOMER1	AGAP2
HOMER2	AGAP2
PIK3R1	AGAP2
GRB2	AGER
HMGB1	AGER
NCK1	AGER
S100A1	AGER
S100A12	AGER
S100B	AGER
S100P	AGER
APC	AGFG1
EPS15	AGFG1
ITSN1	AGFG1
POLE2	AGFG1
EPS15	AGFG2
ITSN1	AGFG2
BLOC1S6	AGGF1
CCDC85B	AGGF1
CHERP	AGGF1
SNRPC	AGGF1
TOE1	AGGF1
HCK	AGK
PDLIM1	AGK
SNX4	AGK
APPL1	AGL
AGO2	AGO1
DICER1	AGO1
KHDRBS1	AGO1
RELA	AGO1
DDX20	AGO2
DICER1	AGO2
PFKP	AGO2
TARBP2	AGO2
ATP4B	AGO3
BDNF	AGO3
SLC22A2	AGO3
MEOX2	AGPAT1
ANKRD28	AGPAT2
GMPS	AGPAT2
PHF11	AGPAT2
PHRF1	AGPAT2
SLC23A2	AGPAT2
CREB3	AGPAT3
REL	AGPAT4
UBQLN1	AGPAT5
GFI1B	AGPAT6
GNPAT	AGPS
GORASP1	AGPS
BRD7	AGR2
CCDC90B	AGR2
CRMP1	AGR2
FABP2	AGR2
MED31	AGR2
NUP62CL	AGR2
POM121	AGR2
UBQLN1	AGR2
UBQLN4	AGR2
ASB10	AGR3
ERLIN1	AGR3
NUP62	AGR3
SGTA	AGR3
UBQLN1	AGR3
ATN1	AGRN
ATXN7	AGRN
GFI1B	AGRN
AGTR1	AGT
ANPEP	AGT
CTSG	AGT
DNPEP	AGT
ENPEP	AGT
EWSR1	AGT
GRB2	AGT
GSDMB	AGT
ITSN2	AGT
MEP1A	AGT
PRCP	AGT
PRG2	AGT
REN	AGT
CBY1	AGTPBP1
CYCS	AGTPBP1
ENO1	AGTPBP1
NYNRIN	AGTPBP1
PPFIA1	AGTPBP1
PYGM	AGTPBP1
TNIK	AGTPBP1
ARRB1	AGTR1
ARRB2	AGTR1
BDKRB2	AGTR1
GRK5	AGTR1
JAK2	AGTR1
NOS3	AGTR1
RAB5A	AGTR1
RAF1	AGTR1
ALDH18A1	AGTRAP
AP3M1	AGTRAP
ARAF	AGTRAP
ARFIP2	AGTRAP
ARHGAP1	AGTRAP
CAPNS1	AGTRAP
DDA1	AGTRAP
DDX55	AGTRAP
FAM114A1	AGTRAP
FAM160A2	AGTRAP
FARS2	AGTRAP
FASTKD3	AGTRAP
GABARAPL2	AGTRAP
GAD2	AGTRAP
GDNF	AGTRAP
GTF3C1	AGTRAP
HARS2	AGTRAP
HMGB1	AGTRAP
HSCB	AGTRAP
HSPA4	AGTRAP
ISCU	AGTRAP
LMO2	AGTRAP
LNX1	AGTRAP
MCEE	AGTRAP
MIEF1	AGTRAP
MIEF2	AGTRAP
MTERF3	AGTRAP
MUTYH	AGTRAP
NDRG4	AGTRAP
NFU1	AGTRAP
NFYB	AGTRAP
NKG7	AGTRAP
PBX3	AGTRAP
PCTP	AGTRAP
PDHX	AGTRAP
PITPNC1	AGTRAP
PTPN9	AGTRAP
RMDN2	AGTRAP
SENP2	AGTRAP
SNX1	AGTRAP
SPG21	AGTRAP
SYT16	AGTRAP
TBRG4	AGTRAP
TFAM	AGTRAP
TMEM14B	AGTRAP
TPD52L3	AGTRAP
TUBA1B	AGTRAP
TXN2	AGTRAP
UBE2I	AGTRAP
PEX5	AGXT
SNCAIP	AGXT
ANKRD40	AHCY
APPBP2	AHCY
POT1	AHCY
PXN	AHCY
BID	AHCYL1
CDKN2C	AHCYL1
GEM	AHCYL1
MEOX2	AHCYL1
PPL	AHCYL1
PSMD9	AHCYL1
SLC23A1	AHCYL1
ATXN1	AHDC1
ITSN2	AHDC1
ZDHHC17	AHDC1
NOL9	AHNAK
POT1	AHNAK
S100A10	AHNAK
GABARAPL1	AHNAK2
GABARAPL2	AHNAK2
AIP	AHR
ARNT	AHR
ARNTL	AHR
CCNT1	AHR
DAP3	AHR
EP300	AHR
GTF2F2	AHR
NCOA1	AHR
NCOA2	AHR
NCOR2	AHR
NEDD8	AHR
NR2F1	AHR
PTGES3	AHR
RB1	AHR
RELA	AHR
SMARCA4	AHR
TBP	AHR
XPO1	AHR
ARNT	AHRR
GCH1	AHSA1
FKBP1A	AHSP
TMEM165	AHSP
UBE3A	AHSP
ZC3H12A	AHSP
FAM118A	AIDA
LNX1	AIDA
PLEKHF2	AIDA
ZDHHC17	AIDA
HSPA1B	AIFM1
NOA1	AIFM1
SETDB1	AIFM1
STC2	AIFM1
TSC22D4	AIFM1
WWC1	AIFM1
APPBP2	AIM2
AIMP2	AIMP1
MAPK14	AIMP1
RARS	AIMP1
TSNAX	AIMP1
BCAS2	AIMP2
BLOC1S4	AIMP2
BYSL	AIMP2
CEP126	AIMP2
CHD3	AIMP2
DARS	AIMP2
DEAF1	AIMP2
DSN1	AIMP2
EPRS	AIMP2
EPS8	AIMP2
FGB	AIMP2
FHL3	AIMP2
FUBP1	AIMP2
GYS1	AIMP2
ICE1	AIMP2
KARS	AIMP2
KDR	AIMP2
KLC2	AIMP2
LMO2	AIMP2
LMO3	AIMP2
LNX1	AIMP2
MATR3	AIMP2
MCF2L	AIMP2
MIS18A	AIMP2
NDEL1	AIMP2
NGFRAP1	AIMP2
PARK2	AIMP2
PCMT1	AIMP2
PLEKHF2	AIMP2
PPP2R1A	AIMP2
PRKAA2	AIMP2
PSME1	AIMP2
QARS	AIMP2
TANK	AIMP2
TERF2IP	AIMP2
TFIP11	AIMP2
TRMT2A	AIMP2
ZC3H12A	AIMP2
ZGPAT	AIMP2
ARNT	AIP
PTGES3	AIP
TOMM20	AIP
CREBBP	AIRE
GRB2	AIRE
NCK1	AIRE
PIK3R1	AIRE
PLCG1	AIRE
SRC	AIRE
GFI1B	AJUBA
FHL2	AK1
TERF2IP	AK1
TINF2	AK1
APPBP2	AK3
DAPK3	AK3
ZDHHC17	AK3
CPNE6	AK5
NUCKS1	AK5
RNF114	AK5
STRN4	AK5
TRIM46	AK5
UGDH	AK5
COIL	AK6
DRAP1	AK6
FBLN1	AK6
GALNT6	AK6
KPNA1	AK6
KPNA6	AK6
LAMTOR5	AK6
NDRG1	AK6
RBM48	AK6
RNF138	AK6
RPS14	AK6
TAF6L	AK6
UBA1	AK6
ALKBH3	AK8
CCDC102B	AK8
HAUS1	AK8
MCM7	AK8
MID1IP1	AK8
RBM39	AK8
UBE2Z	AK8
ZMAT2	AK8
PEA15	AK9
DYSF	AKAP1
MYCBP	AKAP1
PRKAR1A	AKAP1
PRKAR1B	AKAP1
PRKAR2A	AKAP1
PRKAR2B	AKAP1
PDZK1	AKAP10
PRKAR1A	AKAP10
PRKAR2A	AKAP10
PRKAR2B	AKAP10
SLC9A3R1	AKAP10
GSK3B	AKAP11
PPP1CA	AKAP11
PPP1CC	AKAP11
PRKAR1A	AKAP11
PRKAR2A	AKAP11
PRKAR2B	AKAP11
FHL1	AKAP12
PRKAR2A	AKAP12
PRKCA	AKAP12
GNAQ	AKAP13
PRKAR2A	AKAP13
RANBP2	AKAP13
RXRB	AKAP13
THRA	AKAP13
YWHAG	AKAP13
YWHAZ	AKAP13
PRKACA	AKAP14
PRKAR2A	AKAP14
PRKAR2B	AKAP14
GRB2	AKAP2
NCK1	AKAP2
PIK3R1	AKAP2
PLCG1	AKAP2
PRKAR2A	AKAP2
SRC	AKAP2
DLG1	AKAP5
DLG4	AKAP5
IQGAP1	AKAP5
KCNJ2	AKAP5
PPP3CA	AKAP5
PRKAR2A	AKAP5
PRKAR2B	AKAP5
PRKCA	AKAP5
CDC5L	AKAP6
DTNBP1	AKAP6
GRB2	AKAP6
NCK1	AKAP6
OPTN	AKAP6
PIK3R1	AKAP6
PRKAR2A	AKAP6
SRC	AKAP6
CEP76	AKAP7
PRKAR2B	AKAP7
SPA17	AKAP7
CCND1	AKAP8
CCND2	AKAP8
CCND3	AKAP8
DDX5	AKAP8
MCM2	AKAP8
PRKAR2A	AKAP8
DHX9	AKAP8L
TMPO	AKAP8L
BLZF1	AKAP9
CDC5L	AKAP9
HNRNPM	AKAP9
KDM1A	AKAP9
MAGED1	AKAP9
PRDM14	AKAP9
SAMD3	AKAP9
TDP2	AKAP9
THAP1	AKAP9
TNIK	AKAP9
TULP3	AKAP9
USHBP1	AKAP9
USO1	AKAP9
MAPK13	AKIP1
CCDC85B	AKIRIN2
LNX1	AKIRIN2
SPG21	AKIRIN2
EXOSC4	AKR1A1
TERF2IP	AKR1A1
SMAD1	AKR1B1
COMMD8	AKR1C1
MAPK3	AKR1C1
PTPN3	AKR1C1
LAMTOR5	AKR1C2
LRIF1	AKR1C3
RIF1	AKR1C3
UBE2W	AKR1C3
ZHX1	AKR1C3
AKTIP	AKT1
APOH	AKT1
APPL1	AKT1
ASXL1	AKT1
ATXN1	AKT1
BAD	AKT1
BCL10	AKT1
BPGM	AKT1
BRAF	AKT1
BRCA1	AKT1
CASP3	AKT1
CCDC88A	AKT1
CDKN1A	AKT1
CDKN1B	AKT1
CHUK	AKT1
COMMD1	AKT1
CTNNB1	AKT1
DCTN1	AKT1
DNAJB1	AKT1
EGFR	AKT1
EIF4EBP1	AKT1
EP300	AKT1
FOXO1	AKT1
FOXO3	AKT1
FOXO4	AKT1
GAB2	AKT1
GRB10	AKT1
GSK3A	AKT1
GSK3B	AKT1
HTT	AKT1
IKBKB	AKT1
IMPDH2	AKT1
IRAK1	AKT1
IRS1	AKT1
KRT10	AKT1
MAP2K4	AKT1
MAP3K11	AKT1
MAP3K8	AKT1
MAPK14	AKT1
MAPK8IP1	AKT1
MAPKAP1	AKT1
MAPKAPK2	AKT1
MDM2	AKT1
MST1R	AKT1
MTOR	AKT1
MXD1	AKT1
NCF1	AKT1
NEDD4	AKT1
NOS3	AKT1
NR4A1	AKT1
PDPK1	AKT1
PI4K2B	AKT1
PIK3R1	AKT1
PKN2	AKT1
PPL	AKT1
PPM1A	AKT1
PPP1CA	AKT1
PPP2CA	AKT1
PPP2R4	AKT1
PRG2	AKT1
PRKCQ	AKT1
PRKCZ	AKT1
PTEN	AKT1
PTPN1	AKT1
RAF1	AKT1
RARA	AKT1
RICTOR	AKT1
RPS6KB1	AKT1
SKP2	AKT1
SMAD2	AKT1
SMAD4	AKT1
SRC	AKT1
STK3	AKT1
STK4	AKT1
TCL1A	AKT1
TERF2IP	AKT1
THEM4	AKT1
TSC1	AKT1
TSC2	AKT1
XIAP	AKT1
YBX1	AKT1
YWHAZ	AKT1
ZHX1	AKT1
GSK3B	AKT2
NAMPT	AKT2
POFUT1	AKT2
POLR1B	AKT2
SH3RF1	AKT2
SNX27	AKT2
SORBS2	AKT2
STEAP4	AKT2
TCL1A	AKT2
TMED2	AKT2
ZFP36L1	AKT2
CDC37	AKT3
NEDD4	AKT3
NEDD4L	AKT3
PDPK1	AKT3
PRKCZ	AKT3
TCL1A	AKT3
ASS1	AKTIP
CENPN	AKTIP
CEP126	AKTIP
CTBP2	AKTIP
DMXL2	AKTIP
DZIP3	AKTIP
EMID1	AKTIP
EXOC7	AKTIP
GTF3C1	AKTIP
HOOK2	AKTIP
HOOK3	AKTIP
IMMT	AKTIP
MAP3K7	AKTIP
2015-03-05	AKTIP
MTPN	AKTIP
NEB	AKTIP
PDE4DIP	AKTIP
PDPK1	AKTIP
POLA2	AKTIP
RASGRF2	AKTIP
RPA1	AKTIP
TRIM23	AKTIP
TRIM41	AKTIP
UTP14A	AKTIP
YBEY	AKTIP
BCL7A	ALAS1
CCHCR1	ALAS1
CDC73	ALAS1
CDK5	ALAS1
CDKN1A	ALAS1
CERK	ALAS1
EP400	ALAS1
FAM127C	ALAS1
GNL3L	ALAS1
LONRF1	ALAS1
MTFR2	ALAS1
PIK3CB	ALAS1
PLAU	ALAS1
POLDIP2	ALAS1
PPL	ALAS1
RAP1B	ALAS1
SH2D4A	ALAS1
SNX20	ALAS1
TCEA2	ALAS1
TEKT4	ALAS1
TK1	ALAS1
TMSB10	ALAS1
TMSB4X	ALAS1
TTC23	ALAS1
USP20	ALAS1
WIPF1	ALAS1
ZFYVE26	ALAS1
ZNF175	ALAS1
BANP	ALAS2
GRB2	ALAS2
AMBP	ALB
APOE	ALB
B2M	ALB
FCGRT	ALB
HNF1A	ALB
IMMT	ALB
NR5A2	ALB
ORM1	ALB
PFDN1	ALB
PON1	ALB
RBP4	ALB
SRGN	ALB
TK1	ALB
ART3	ALCAM
CD6	ALCAM
ALDH2	ALDH1A1
NUPR1	ALDH1A1
POT1	ALDH1A1
UBE2D4	ALDH1A2
EXOSC10	ALDH1B1
FABP2	ALDH1B1
XRN2	ALDH1B1
CRMP1	ALDH2
EIF6	ALDH2
FAM45A	ALDH2
HSPD1	ALDH2
HSPE1	ALDH2
IGSF21	ALDH2
ITGB3BP	ALDH2
RPL13A	ALDH2
SLC35F6	ALDH2
UNC119	ALDH2
POT1	ALDH3A1
SRF	ALDH3A1
KRT40	ALDH3B1
NOTCH2NL	ALDH3B1
LMO2	ALDH6A1
EPS8	ALDH7A1
RECQL5	ALDH7A1
ALDOC	ALDOA
BCAT2	ALDOA
GALNT6	ALDOA
PIAS4	ALDOA
XRN1	ALDOA
LNX1	ALDOC
MAP2K3	ALDOC
SQLE	ALDOC
PRDX4	ALG12
RPL13A	ALG12
ATN1	ALG13
HOXA1	ALG13
MAPKBP1	ALG13
RERE	ALG13
CREB3	ALG3
NAE1	ALG8
RPS6KA5	ALG8
H2AFX	ALG9
FRS3	ALK
IRS1	ALK
PTN	ALK
PTPRB	ALK
PTPRJ	ALK
SHC1	ALK
GLRX3	ALKBH3
GOLGA2	ALKBH3
IKZF1	ALKBH3
LNX1	ALKBH3
ZDHHC17	ALKBH3
DTX2	ALKBH4
TRAF4	ALKBH4
DYSF	ALMS1
MEGF10	ALMS1
ITGB4	ALOX12
ALOX5AP	ALOX5
CEP63	ALOX5
COTL1	ALOX5
DICER1	ALOX5
GRB2	ALOX5
MAD1L1	ALOX5
MAPKAPK2	ALOX5
REL	ALOX5
CLIC1	ALOX5AP
PIK3R1	ALS2CR12
SRC	ALS2CR12
STK16	ALS2CR12
SULT2B1	ALS2CR12
TCL1A	ALS2CR12
TXNDC5	ALS2CR12
IPO13	ALX1
DDX39B	ALYREF
MAGOH	ALYREF
UPF3A	ALYREF
COX8A	AMBP
DAAM1	AMBP
ENO1	AMBP
F2	AMBP
FHL3	AMBP
GRB2	AMBP
PIK3CA	AMBP
PIK3R3	AMBP
STAT3	AMBP
BECN1	AMBRA1
GNPDA2	AMDHD2
TRIP13	AMDHD2
CRMP1	AMFR
GPI	AMFR
HERPUD1	AMFR
TOM1L1	AMFR
UBC	AMFR
UBE2D1	AMFR
UBE2D2	AMFR
UBE2D3	AMFR
UBE2D4	AMFR
UBE2G2	AMFR
UBE2N	AMFR
UBE2T	AMFR
UBE2W	AMFR
VCP	AMFR
CALCOCO2	AMMECR1
RBPMS	AMMECR1
BLZF1	AMOTL2
BRMS1L	AMOTL2
CCHCR1	AMOTL2
CDR2	AMOTL2
DDIT3	AMOTL2
DYNLL1	AMOTL2
EIF4E2	AMOTL2
FXR2	AMOTL2
GCC1	AMOTL2
GNG11	AMOTL2
GNG5	AMOTL2
GOLGA2	AMOTL2
GSTM5	AMOTL2
KRT13	AMOTL2
KRT15	AMOTL2
KRT19	AMOTL2
LMO4	AMOTL2
MAD1L1	AMOTL2
MAGOHB	AMOTL2
MFAP1	AMOTL2
MPP1	AMOTL2
MTMR6	AMOTL2
MYO5B	AMOTL2
NFIL3	AMOTL2
PSMC3	AMOTL2
RALBP1	AMOTL2
RNF20	AMOTL2
RNF40	AMOTL2
SH3RF2	AMOTL2
SMARCE1	AMOTL2
SP100	AMOTL2
SPAG5	AMOTL2
THRA	AMOTL2
TMCC2	AMOTL2
TRAF2	AMOTL2
TRIM27	AMOTL2
WDYHV1	AMOTL2
ZGPAT	AMOTL2
CCNDBP1	AMPD2
POT1	AMPD2
ANAPC11	ANAPC10
CDC16	ANAPC10
CDC23	ANAPC10
CDC27	ANAPC10
SMAD2	ANAPC10
ANAPC2	ANAPC11
CAPN11	ANAPC11
CDC16	ANAPC11
MAK	ANAPC11
MLKL	ANAPC11
PTTG1	ANAPC11
RNF111	ANAPC11
TRIM65	ANAPC11
[truncated: 33,240 more rows]

## Sheet: Lymph Node
ADAMTS1	A2M
ANXA7	A2M
APOE	A2M
APP	A2M
ATF7IP	A2M
ATP1A1	A2M
B2M	A2M
CDC37	A2M
CDC42	A2M
CDK2AP2	A2M
CDKN1A	A2M
DNAJB1	A2M
ECSIT	A2M
ELAVL3	A2M
ENO2	A2M
EVI5L	A2M
EXOSC1	A2M
FARSA	A2M
FBXL12	A2M
FBXW4	A2M
FIS1	A2M
GCDH	A2M
GEM	A2M
GRB2	A2M
H2AFX	A2M
HMOX2	A2M
IFIT3	A2M
IFIT5	A2M
IGSF8	A2M
LCAT	A2M
LEP	A2M
LONP1	A2M
MAST1	A2M
MGEA5	A2M
MLST8	A2M
NCDN	A2M
NGF	A2M
NOS3	A2M
PAXIP1	A2M
PDGFB	A2M
PRAM1	A2M
PRDX2	A2M
RAB3A	A2M
RAD23A	A2M
RAP1B	A2M
RETN	A2M
RHEB	A2M
RPP14	A2M
2015-09-08	A2M
STAMBPL1	A2M
TGFBI	A2M
TGIF1	A2M
TGM2	A2M
TK1	A2M
TNFRSF14	A2M
TRAPPC5	A2M
TSC22D1	A2M
TUBA1B	A2M
TYRO3	A2M
UFD1L	A2M
UMPS	A2M
REL	AAAS
AP1S3	AAGAB
AP2S1	AAGAB
EIF3C	AAGAB
HEATR1	AAGAB
UNC119	AAGAB
GORASP2	AAMDC
AEN	AAMP
BHLHE40	AAMP
GABARAPL2	AAMP
MAP1LC3B	AAMP
NELFCD	AAMP
PSEN2	AAMP
TK1	AAMP
VPS52	AAMP
EAPP	AAR2
FASN	AASDHPPT
MDFI	AASDHPPT
TRAF2	AASDHPPT
USP22	AASDHPPT
BCCIP	ABCB1
CD4	ABCB1
MAPKAP1	ABCB1
TESK1	ABCB4
PIK3R3	ABCB6
TSG101	ABCB6
NOA1	ABCB8
SAT1	ABCB8
AZGP1	ABCC1
NPM1	ABCC1
TRAF3	ABCC1
AZIN1	ABCC2
CANX	ABCC2
MCPH1	ABCC2
NFKB1	ABCC2
RDX	ABCC2
SLC9A3R1	ABCC2
UBQLN1	ABCC2
AK2	ABCC5
RBP5	ABCC5
SERPINA3	ABCC5
SMC2	ABCC5
KCNJ8	ABCC9
ABCD3	ABCD2
PEX19	ABCD2
COL6A2	ABCD3
PEX19	ABCD3
PSMA1	ABCD3
TUFT1	ABCD3
DLEU1	ABCD4
PEA15	ABCD4
SARAF	ABCD4
XRCC6	ABCD4
RNASEL	ABCE1
ITGB3BP	ABCF1
ANKRD28	ABCF2
HADHA	ABCF2
ACIN1	ABCF3
DLEU1	ABCF3
FCHSD2	ABCF3
HIRIP3	ABCF3
LAMTOR1	ABCF3
MOCS2	ABCF3
NOA1	ABCF3
SLC35E1	ABCF3
SPP1	ABCF3
TBPL1	ABCF3
TOE1	ABCF3
TRIM27	ABCF3
AGPAT2	ABCG8
AKT2	ABCG8
LMNB1	ABCG8
NR4A1	ABCG8
ATP5G3	ABHD16A
CREB3	ABHD16A
DNAJC1	ABHD16A
DTX2	ABHD16A
FAM134C	ABHD16A
GPRC5C	ABHD16A
HM13	ABHD16A
HNRNPA1	ABHD16A
IFITM1	ABHD16A
MT-CO2	ABHD16A
MT-ND4	ABHD16A
PILRB	ABHD16A
PTGS2	ABHD16A
RNF5	ABHD16A
SAFB	ABHD16A
SPAG7	ABHD16A
TMEM147	ABHD16A
TMEM222	ABHD16A
UPF1	ABHD16A
BIRC2	ABHD17A
EHMT2	ABHD17A
GOLGA2	ABHD17A
GPC4	ABHD17A
HPGDS	ABHD17A
MDFI	ABHD17A
PNMA1	ABHD17A
TNIP1	ABHD17A
TRAF1	ABHD17A
TRIM27	ABHD17A
CSNK2B	ABHD4
TK1	ABHD4
PLIN1	ABHD5
PNPLA2	ABHD5
CKMT2	ABHD6
ABL1	ABI1
CYFIP2	ABI1
DST	ABI1
ENAH	ABI1
EPS8	ABI1
HNRNPK	ABI1
KIAA0408	ABI1
KTN1	ABI1
MINK1	ABI1
MRFAP1	ABI1
NCF1	ABI1
NCK1	ABI1
NCK2	ABI1
NCKAP1	ABI1
NIN	ABI1
PAK2	ABI1
SORBS1	ABI1
SOS1	ABI1
SOS2	ABI1
SRP68	ABI1
SRRM1	ABI1
TLN1	ABI1
WASF2	ABI1
AES	ABI2
ARMC7	ABI2
BLOC1S6	ABI2
CCDC102B	ABI2
CCDC53	ABI2
CCHCR1	ABI2
CRX	ABI2
DTNB	ABI2
EFS	ABI2
EGLN3	ABI2
EIF3H	ABI2
GCC1	ABI2
HGS	ABI2
HOMER3	ABI2
IFT20	ABI2
KIAA1217	ABI2
KIFC3	ABI2
KRT19	ABI2
LMO2	ABI2
MRPL44	ABI2
NCK2	ABI2
NCKAP1	ABI2
NUP62	ABI2
PCM1	ABI2
PPIF	ABI2
PRAM1	ABI2
PRKAA1	ABI2
PRKAA2	ABI2
SDCBP	ABI2
SNAP23	ABI2
STAM2	ABI2
TFIP11	ABI2
TRAF3IP1	ABI2
TRIP6	ABI2
VARS2	ABI2
VASP	ABI2
VCL	ABI2
WASF1	ABI2
WIPF1	ABI2
ARMC7	ABI3
CEP44	ABI3
DTNB	ABI3
DTNBP1	ABI3
EIF3H	ABI3
EVL	ABI3
FARSA	ABI3
FBF1	ABI3
GRB2	ABI3
HOMER1	ABI3
HOMER3	ABI3
KANK2	ABI3
KIAA0408	ABI3
KLC4	ABI3
NCK2	ABI3
NUPL1	ABI3
PAK2	ABI3
PSMA1	ABI3
RUNX1T1	ABI3
SNAP23	ABI3
SOS1	ABI3
TMEM147	ABI3
VASP	ABI3
WAS	ABI3
ABR	ABL1
ACAP1	ABL1
AIRE	ABL1
AKAP6	ABL1
ARHGEF11	ABL1
ASAP1	ABL1
ATM	ABL1
BAZ2A	ABL1
BRCA2	ABL1
BRPF3	ABL1
C6	ABL1
CAST	ABL1
CD2AP	ABL1
CDC27	ABL1
CDKL5	ABL1
CENPA	ABL1
CKAP5	ABL1
CNTFR	ABL1
CNTNAP1	ABL1
CTAGE5	ABL1
CUL7	ABL1
DDX41	ABL1
DLGAP2	ABL1
DLGAP4	ABL1
DNASE1L2	ABL1
DNM1	ABL1
DNM2	ABL1
DNM3	ABL1
DOCK3	ABL1
EFNA5	ABL1
EFS	ABL1
EGFR	ABL1
EPB41L3	ABL1
EPS15	ABL1
ERBB2	ABL1
ERBB4	ABL1
FLNA	ABL1
FLNC	ABL1
FOXF2	ABL1
FYB	ABL1
G3BP2	ABL1
GABBR1	ABL1
GNS	ABL1
GRB2	ABL1
GSTZ1	ABL1
GTF2IRD1	ABL1
GTF3A	ABL1
HNRNPR	ABL1
HOXC8	ABL1
KIFC2	ABL1
KIT	ABL1
LIG3	ABL1
LRBA	ABL1
LTBP2	ABL1
MAP4K1	ABL1
MED14	ABL1
MEPE	ABL1
MKI67	ABL1
MSH5	ABL1
NBEA	ABL1
NCK1	ABL1
NCKIPSD	ABL1
NEK8	ABL1
NFASC	ABL1
NOTCH3	ABL1
NTRK1	ABL1
NXPH3	ABL1
OGN	ABL1
ORC1	ABL1
OSBPL5	ABL1
P2RX7	ABL1
PAX3	ABL1
PDSS2	ABL1
PIK3R1	ABL1
PKD1	ABL1
PLCG1	ABL1
POLD1	ABL1
PPP3CA	ABL1
PRICKLE3	ABL1
PRX	ABL1
PTPN4	ABL1
RAPGEF1	ABL1
RIN1	ABL1
RIN3	ABL1
RTN4	ABL1
SCARF2	ABL1
SEMA7A	ABL1
SEPN1	ABL1
SF3B4	ABL1
SLC22A3	ABL1
SLC24A1	ABL1
SNX12	ABL1
SNX17	ABL1
SNX3	ABL1
SNX8	ABL1
SOS2	ABL1
SRC	ABL1
SUV39H2	ABL1
SYNJ2	ABL1
TGOLN2	ABL1
TMEM74B	ABL1
TMPO	ABL1
TRIM39	ABL1
TULP4	ABL1
UHMK1	ABL1
VPS13A	ABL1
BCR	ABL2
CAT	ABL2
EGFR	ABL2
EPHB2	ABL2
ERBB2	ABL2
ERBB4	ABL2
FBXO38	ABL2
GRB2	ABL2
HCK	ABL2
KIT	ABL2
MAP3K10	ABL2
NCK1	ABL2
NEDD4	ABL2
NEDD4L	ABL2
PIK3R1	ABL2
PLCG1	ABL2
RIN1	ABL2
SRC	ABL2
TPD52L1	ABL2
BEGAIN	ABLIM1
CALCOCO2	ABLIM1
GOLGA2	ABLIM1
HOOK2	ABLIM1
KCNJ12	ABLIM1
LDOC1	ABLIM1
SREBF2	ABLIM1
TRAF2	ABLIM1
TSC22D4	ABLIM1
USHBP1	ABLIM1
SREBF2	ABLIM2
IKZF3	ABLIM3
SSX2IP	ABLIM3
CCDC136	ABT1
CDCA7L	ABT1
CEP70	ABT1
EMD	ABT1
CUL3	ABTB1
EEF1A2	ABTB1
SMAD2	ABTB1
SMAD9	ABTB1
CUL3	ABTB2
TXNDC11	ACAA1
LAMTOR5	ACAA2
PRKAA2	ACACB
TSG101	ACAD8
ETFA	ACADM
ETFB	ACADM
IRF7	ACADS
GPHN	ACADVL
RPSA	ACADVL
GRB2	ACAP1
IFFO1	ACAP1
NCK1	ACAP1
SRC	ACAP1
TFRC	ACAP1
ITGB3BP	ACAP3
SLC35G2	ACAP3
TAB1	ACAP3
LNX1	ACAT2
GOLGB1	ACBD3
SMURF2	ACBD3
FBF1	ACCS
UQCRB	ACCS
ADPRH	ACD
AFAP1L2	ACD
ANKMY2	ACD
BAG3	ACD
DBN1	ACD
DBNL	ACD
DCX	ACD
DPYSL3	ACD
EIF3G	ACD
EIF4B	ACD
ENO2	ACD
ENSA	ACD
FAM131B	ACD
HSP90AB1	ACD
IPO5	ACD
LASP1	ACD
LGALSL	ACD
LLGL1	ACD
NCDN	ACD
NUDC	ACD
NUDCD2	ACD
PDLIM2	ACD
PEX5	ACD
PFKP	ACD
PGM2	ACD
POT1	ACD
RBKS	ACD
RECQL4	ACD
RPSA	ACD
SBDS	ACD
STUB1	ACD
TAGLN	ACD
TBC1D10A	ACD
TBCD	ACD
TERF2	ACD
TINF2	ACD
TOMM34	ACD
TRIM16	ACD
TUBB2A	ACD
TUBB4B	ACD
USP7	ACD
XRCC6	ACD
ZFP36L1	ACD
ZNF790	ACD
AGT	ACE
BDKRB2	ACE
COMT	ACE
APP	ACHE
COL4A1	ACHE
COLQ	ACHE
EIF2D	ACHE
LAMA1	ACHE
AKR1C3	ACIN1
BTBD10	ACIN1
KLHL26	ACIN1
PAFAH1B2	ACIN1
RNPS1	ACIN1
SRPK2	ACIN1
YWHAG	ACIN1
CXCL1	ACKR1
CXCL8	ACKR1
GRB2	ACKR3
CCL13	ACKR4
CCL19	ACKR4
CCL2	ACKR4
CCL21	ACKR4
CDK2	ACKR4
CXCL13	ACKR4
GSK3B	ACLY
CCDC69	ACO1
CLTC	ACO1
NEB	ACO1
PXN	ACO1
SGCG	ACO1
RBBP6	ACOT13
ATXN1	ACOT7
POT1	ACOT7
THAP1	ACOT7
TINF2	ACOT7
UBQLN1	ACOT7
PEX5	ACOT8
REL	ACOT8
SMURF2	ACOX3
FNBP1L	ACP1
MRPL20	ACP1
SFMBT1	ACP1
EGR2	ACP5
GPC4	ACP5
MAPK9	ACP5
PDCD5	ACP5
PPP2CB	ACP5
RPA2	ACP5
SLC35F6	ACP5
SNRNP40	ACP5
SPP1	ACP5
TNFSF10	ACP5
ZBTB16	ACP5
GNG7	ACP6
SLC35F6	ACP6
GSK3B	ACSBG1
AGTRAP	ACSF2
ARL6IP1	ACSF2
CREB3	ACSF2
NR3C2	ACSL1
DSE	ACSL4
CREB3	ACSL5
EP300	ACSM5
SIRT3	ACSS1
VAC14	ACSS1
UPF1	ACSS2
CCT4	ACTA1
CFL1	ACTA1
COTL1	ACTA1
DNASE1	ACTA1
EGFR	ACTA1
EPS8	ACTA1
FGD4	ACTA1
FHOD1	ACTA1
FSCN1	ACTA1
GSN	ACTA1
MAP1A	ACTA1
PCYT1B	ACTA1
PRKCA	ACTA1
PRKCE	ACTA1
RAC1	ACTA1
SPTAN1	ACTA1
TAGLN	ACTA1
TLN1	ACTA1
TMSB4X	ACTA1
TPM3	ACTA1
TTN	ACTA1
VASP	ACTA1
CCT4	ACTA2
DNASE1	ACTA2
PCYT1B	ACTA2
TMSB4X	ACTA2
ACTG1	ACTB
AIMP2	ACTB
ANXA7	ACTB
ATF7IP	ACTB
CDKN1A	ACTB
CFL1	ACTB
CFL2	ACTB
CSNK2B	ACTB
DSTN	ACTB
EP300	ACTB
FABP4	ACTB
H2AFX	ACTB
HSPA8	ACTB
KHDRBS1	ACTB
NCF1	ACTB
POT1	ACTB
PROSER2	ACTB
RCC1	ACTB
RPL10A	ACTB
SMAD9	ACTB
TINF2	ACTB
TK1	ACTB
WDYHV1	ACTB
ACTN4	ACTC1
ACTR2	ACTC1
ASH2L	ACTC1
DMTN	ACTC1
EZR	ACTC1
FSCN1	ACTC1
GAPDH	ACTC1
MPC1	ACTC1
PLEC	ACTC1
PRKCE	ACTC1
SYNE2	ACTC1
WAS	ACTC1
WIPF1	ACTC1
APOE	ACTG1
ATF7IP	ACTG1
BCAP31	ACTG1
CAP1	ACTG1
CAP2	ACTG1
CCDC22	ACTG1
CFL1	ACTG1
CFL2	ACTG1
CTBP2	ACTG1
DNASE1	ACTG1
DSTN	ACTG1
EHHADH	ACTG1
FHOD1	ACTG1
GIT2	ACTG1
GSN	ACTG1
ITGB3BP	ACTG1
MAPK6	ACTG1
NCF1	ACTG1
PFN2	ACTG1
PPP1R9A	ACTG1
PRSS23	ACTG1
PSEN2	ACTG1
PTPRO	ACTG1
RPS6KA5	ACTG1
ST3GAL3	ACTG1
TMSB4X	ACTG1
TNIK	ACTG1
TUBA8	ACTG1
VASP	ACTG1
WASF1	ACTG1
WDYHV1	ACTG1
ARHGDIA	ACTL6A
EWSR1	ACTL6A
FLII	ACTL6A
MRGBP	ACTL6A
MYC	ACTL6A
POLR2A	ACTL6A
RUVBL1	ACTL6A
RUVBL2	ACTL6A
SMARCA4	ACTL6A
TRRAP	ACTL6A
COL4A3BP	ACTL8
APC	ACTN1
ATXN2	ACTN1
ATXN7	ACTN1
CAMK2A	ACTN1
CDK5	ACTN1
COIL	ACTN1
CSRP3	ACTN1
CTNNA1	ACTN1
EPM2AIP1	ACTN1
FBP1	ACTN1
FXN	ACTN1
GIT2	ACTN1
GTF2H1	ACTN1
KAT2B	ACTN1
KCTD6	ACTN1
KPNA2	ACTN1
MED14	ACTN1
MICALL2	ACTN1
MYOT	ACTN1
MYOZ1	ACTN1
NCOA1	ACTN1
NR1H3	ACTN1
NUMBL	ACTN1
OAS1	ACTN1
PALLD	ACTN1
PDHX	ACTN1
PDLIM1	ACTN1
PDLIM5	ACTN1
PIAS4	ACTN1
PKN1	ACTN1
PSEN1	ACTN1
PSMA1	ACTN1
RPS27	ACTN1
TES	ACTN1
TTN	ACTN1
VCL	ACTN1
XRCC4	ACTN1
ZYX	ACTN1
AKTIP	ACTN2
APPL1	ACTN2
ASH2L	ACTN2
ATXN2	ACTN2
ATXN7	ACTN2
BRMS1L	ACTN2
COIL	ACTN2
DLG1	ACTN2
DLG4	ACTN2
DYSF	ACTN2
ITGB3BP	ACTN2
KAT2B	ACTN2
KCNA4	ACTN2
KCNA5	ACTN2
LDB3	ACTN2
MAST2	ACTN2
MED14	ACTN2
MICALL2	ACTN2
MYOM2	ACTN2
MYOZ1	ACTN2
NCOA1	ACTN2
NCOR1	ACTN2
NOS3	ACTN2
PDLIM3	ACTN2
RPL35	ACTN2
SELE	ACTN2
SNAI1	ACTN2
SNAPIN	ACTN2
SNW1	ACTN2
SP100	ACTN2
TTN	ACTN2
TUBA4A	ACTN2
TULP3	ACTN2
ZNF446	ACTN2
ATP6V1B1	ACTN4
ATXN7	ACTN4
COIL	ACTN4
EGFR	ACTN4
KPNA2	ACTN4
LRRC7	ACTN4
MAGI1	ACTN4
MAPK7	ACTN4
MYOZ1	ACTN4
NOS3	ACTN4
PDLIM1	ACTN4
POT1	ACTN4
PTPN11	ACTN4
PTPN6	ACTN4
RPS27	ACTN4
SACS	ACTN4
SLC9A3R2	ACTN4
STAT1	ACTN4
TRIM3	ACTN4
TXN	ACTN4
NAGK	ACTR10
DCTN4	ACTR1A
SPTBN1	ACTR1A
CHD3	ACTR1B
CSNK2B	ACTR1B
MAPK6	ACTR1B
TK1	ACTR1B
ZDHHC17	ACTR1B
ACTR3	ACTR2
ARPC1B	ACTR2
ARPC4	ACTR2
ARPC5	ACTR2
HCLS1	ACTR2
WASF1	ACTR2
WASF2	ACTR2
ARPC2	ACTR3
ARPC3	ACTR3
ARPC4	ACTR3
CDC42	ACTR3
WASF2	ACTR3
WASF3	ACTR3
CSNK2B	ACTR5
AJUBA	ACVR1
AP2B1	ACVR1
ARL13B	ACVR1
BMP2	ACVR1
BMPR2	ACVR1
CDK14	ACVR1
CHN1	ACVR1
DCAF6	ACVR1
ENG	ACVR1
FANCL	ACVR1
FBXO30	ACVR1
FBXO44	ACVR1
FCHO1	ACVR1
FGD6	ACVR1
FKBP1A	ACVR1
FKBP4	ACVR1
FNTA	ACVR1
GDF5	ACVR1
IKBKB	ACVR1
ILKAP	ACVR1
INHBA	ACVR1
INHBB	ACVR1
NAA20	ACVR1
NEK8	ACVR1
NKIRAS1	ACVR1
NRAS	ACVR1
NUAK2	ACVR1
PAK1	ACVR1
PLEK	ACVR1
PLEKHB1	ACVR1
PLEKHJ1	ACVR1
RAB33B	ACVR1
RAB6B	ACVR1
RAP2A	ACVR1
RASD2	ACVR1
RASL12	ACVR1
RHEBL1	ACVR1
RHOBTB1	ACVR1
RHOD	ACVR1
RHOJ	ACVR1
RPS27A	ACVR1
RRAS2	ACVR1
SMAD1	ACVR1
SMAD5	ACVR1
SOCS6	ACVR1
SQSTM1	ACVR1
STAT1	ACVR1
STX8	ACVR1
TGFBR1	ACVR1
TTC17	ACVR1
TTC27	ACVR1
UBA52	ACVR1
UBE2E3	ACVR1
UBXN1	ACVR1
UHMK1	ACVR1
USP21	ACVR1
USP39	ACVR1
VEPH1	ACVR1
WDR61	ACVR1
ACVR2B	ACVR1B
BAG6	ACVR1B
FKBP1A	ACVR1B
INHBA	ACVR1B
INHBB	ACVR1B
NEDD4L	ACVR1B
OS9	ACVR1B
PRKACB	ACVR1B
RXRA	ACVR1B
SMAD4	ACVR1B
SMAD7	ACVR1B
SNX1	ACVR1B
INHBB	ACVR1C
ACVRL1	ACVR2A
BMP2	ACVR2A
BMP6	ACVR2A
ENG	ACVR2A
GDF5	ACVR2A
INHBA	ACVR2A
INHBB	ACVR2A
SYNJ2BP	ACVR2A
TGFBR3	ACVR2A
ACVRL1	ACVR2B
BMP2	ACVR2B
GDF11	ACVR2B
GDF5	ACVR2B
INHBA	ACVR2B
INHBB	ACVR2B
SNX1	ACVR2B
SYNJ2BP	ACVR2B
ENG	ACVRL1
TGFB1	ACVRL1
TGFB3	ACVRL1
TGFBR1	ACVRL1
TGFBR2	ACVRL1
DPP4	ADA
GRB2	ADA
NR3C1	ADA
PIAS2	ADA
TERF2IP	ADA
TINF2	ADA
AXL	ADAM10
EPHA3	ADAM10
BANP	ADAM15
FHL3	ADAM15
FYN	ADAM15
GRB2	ADAM15
HCK	ADAM15
LCK	ADAM15
MAD2L2	ADAM15
NCK1	ADAM15
NUP62	ADAM15
PACSIN3	ADAM15
RBPMS	ADAM15
SH3PXD2A	ADAM15
SNX9	ADAM15
SP4	ADAM15
SRC	ADAM15
DLG1	ADAM17
MAD2L1	ADAM17
NOTCH1	ADAM17
TIMP3	ADAM17
TNF	ADAM17
ATXN7	ADAM33
SLC30A2	ADAM33
UBQLN4	ADAM33
MAD2L2	ADAM9
PRKCD	ADAM9
SNX9	ADAM9
ANXA7	ADAMTS10
CDKN1A	ADAMTS10
HMGCL	ADAMTS10
LAMTOR3	ADAMTS10
PCYT2	ADAMTS10
TK1	ADAMTS10
PIK3R1	ADAMTS2
TIMP3	ADAMTS5
LIMS1	ADAMTS9
FBLN1	ADAMTSL2
KRT40	ADAMTSL3
MDFI	ADAMTSL3
NOTCH2NL	ADAMTSL3
AMMECR1	ADAMTSL4
APOL6	ADAMTSL4
AQP1	ADAMTSL4
ASPSCR1	ADAMTSL4
CHCHD2	ADAMTSL4
COL8A1	ADAMTSL4
CREB5	ADAMTSL4
DIP2A	ADAMTSL4
DNPEP	ADAMTSL4
EIF4E2	ADAMTSL4
FAH	ADAMTSL4
FARS2	ADAMTSL4
FBLN1	ADAMTSL4
FBXW5	ADAMTSL4
FHL3	ADAMTSL4
FKBP1B	ADAMTSL4
FLNA	ADAMTSL4
FRS3	ADAMTSL4
GATA2	ADAMTSL4
GLRX3	ADAMTSL4
GNE	ADAMTSL4
HGF	ADAMTSL4
HOXA1	ADAMTSL4
LMO2	ADAMTSL4
LONRF1	ADAMTSL4
MAPKBP1	ADAMTSL4
MID2	ADAMTSL4
NTN4	ADAMTSL4
PID1	ADAMTSL4
PLSCR1	ADAMTSL4
PTGER3	ADAMTSL4
RCHY1	ADAMTSL4
RHOJ	ADAMTSL4
SLC23A1	ADAMTSL4
SLC6A20	ADAMTSL4
SMARCC1	ADAMTSL4
SORBS3	ADAMTSL4
SPINK2	ADAMTSL4
SPRY2	ADAMTSL4
STK16	ADAMTSL4
SUSD6	ADAMTSL4
TCEA2	ADAMTSL4
TMEM150A	ADAMTSL4
TOP3B	ADAMTSL4
TRIM42	ADAMTSL4
TRIP6	ADAMTSL4
TSSK3	ADAMTSL4
TUBGCP4	ADAMTSL4
ZNF417	ADAMTSL4
ZNF587	ADAMTSL4
ANP32A	ADAP1
CSNK1A1	ADAP1
DVL3	ADAP1
GADD45A	ADAP1
GOLGA2	ADAP1
GSK3B	ADAP1
KIF13B	ADAP1
NCL	ADAP1
PRKCA	ADAP1
PRKCZ	ADAP1
PRKD1	ADAP1
PSME3	ADAP1
PURA	ADAP1
RPS9	ADAP1
SDCBP2	ADAP1
SRSF2	ADAP1
NEDD4L	ADAP2
TGM2	ADAR
XPO1	ADAR
THRB	ADAT3
EXOC5	ADCK1
RAB1A	ADCK1
AGTRAP	ADCK3
RABAC1	ADCK3
REEP6	ADCK3
TFIP11	ADCK3
TMEM159	ADCK3
HSPA6	ADCK5
NOTCH2NL	ADCK5
RHOD	ADCK5
GNAI1	ADCY5
PRKCA	ADCY5
PRKCZ	ADCY5
RGS2	ADCY5
ATXN1	ADCY6
CHRNA7	ADCY6
BUD31	ADCY7
PLSCR1	ADCY7
XRCC6	ADCY7
CASP2	ADCYAP1
ADD2	ADD1
CSNK2B	ADD1
GEMIN7	ADD1
HMG20A	ADD1
HSPH1	ADD1
ID2	ADD1
MAP1LC3B	ADD1
PRKCD	ADD1
SPTA1	ADD1
TK1	ADD1
ZDHHC17	ADD1
PRKACA	ADD2
PRKCD	ADD2
ATXN1	ADD3
CSNK2A2	ADH1A
HADH	ADH1A
GNB2L1	ADH1B
IRAK3	ADH1B
PDE4DIP	ADH1B
PML	ADH1B
SERPINA3	ADH1B
RPL35	ADH4
ARNT	ADH5
CHD3	ADH5
CSNK2B	ADH5
PQLC1	ADH5
PRDX1	ADH5
VTN	ADH5
GNAQ	ADHFE1
ADIPOR2	ADIPOQ
CCDC155	ADIPOQ
SGTA	ADIPOQ
APPL1	ADIPOR1
DPH3	ADIPOR1
NAA20	ADIPOR1
NFKBIL1	ADIPOR1
LSM1	ADIPOR2
FICD	ADK
SRD5A3	ADK
CALCRL	ADM
EDN1	ADM
CDC27	ADNP
MAP1LC3B	ADNP
PLCG1	ADNP
NFYC	ADNP2
TADA3	ADPGK
TCAP	ADPGK
UBQLN4	ADPGK
TFCP2	ADPRH
FRA10AC1	ADPRHL2
HEXDC	ADPRHL2
SNTA1	ADRA1D
SNTB1	ADRA1D
SNTB2	ADRA1D
GNAI2	ADRA2A
GNAO1	ADRA2A
EIF2B1	ADRA2C
GNAO1	ADRA2C
YWHAZ	ADRA2C
ARRB2	ADRB2
GNA15	ADRB2
GRK6	ADRB2
NEDD4	ADRB2
SLC9A3R1	ADRB2
SLC9A3R2	ADRB2
SRC	ADRB2
AGTR1	ADRBK1
ARRB1	ADRBK1
CCR4	ADRBK1
CSNK2B	ADRBK1
EPHA2	ADRBK1
FPR1	ADRBK1
GIT1	ADRBK1
GIT2	ADRBK1
GNAQ	ADRBK1
MAPK3	ADRBK1
MDM2	ADRBK1
NCS1	ADRBK1
PDCL	ADRBK1
PIK3CG	ADRBK1
PRKCB	ADRBK1
RPLP2	ADRBK1
SNCA	ADRBK1
SRC	ADRBK1
CCR4	ADRBK2
CXCR4	ADRBK2
GIT1	ADRBK2
HBP1	ADRM1
PSMC4	ADRM1
PSMD1	ADRM1
PSMD14	ADRM1
PSMD4	ADRM1
RAD23A	ADRM1
RAD23B	ADRM1
RPN1	ADRM1
RPN2	ADRM1
UBA52	ADRM1
UBC	ADRM1
UBQLN1	ADRM1
UBQLN2	ADRM1
UCHL5	ADRM1
NOV	ADSL
AZIN1	ADSSL1
LYAR	ADSSL1
CREB3	ADTRP
VTN	ADTRP
GRB2	AEBP1
EED	AEBP2
HMBOX1	AEBP2
JMJD6	AEBP2
LDOC1	AEBP2
RBBP4	AEBP2
SUZ12	AEBP2
EMD	AEN
EXOSC8	AEN
GNPTAB	AEN
HOMEZ	AEN
IKZF1	AEN
KHDRBS2	AEN
KRT40	AEN
MBNL1	AEN
MID2	AEN
MTUS2	AEN
PDE4DIP	AEN
PHC2	AEN
SSX2IP	AEN
TRIM27	AEN
TRIM41	AEN
ZBTB43	AEN
ZBTB8A	AEN
ZNF317	AEN
ZNF473	AEN
ATN1	AES
BAHD1	AES
BCL6	AES
BHLHE40	AES
BYSL	AES
CALCOCO2	AES
CCDC57	AES
CCNK	AES
CPSF7	AES
CRX	AES
CTAGE5	AES
DDX6	AES
DIP2A	AES
EAF1	AES
EIF4E2	AES
FAM124A	AES
FBF1	AES
FOXP2	AES
FRS3	AES
GOLGA2	AES
GORASP2	AES
GRB2	AES
HNRNPF	AES
HOMEZ	AES
IKZF3	AES
KANK2	AES
KIFC3	AES
KRT40	AES
L3MBTL2	AES
LDOC1	AES
LMO2	AES
LMO4	AES
LSM2	AES
MAGOHB	AES
MAPK14	AES
MBNL1	AES
MED31	AES
MED4	AES
MFAP1	AES
MLX	AES
MORF4L2	AES
MTUS2	AES
NAB2	AES
NCDN	AES
NEK6	AES
NOTCH2NL	AES
NUDT22	AES
OLIG3	AES
PARVG	AES
PCID2	AES
PPP1R16A	AES
PRKAA1	AES
PRKAA2	AES
PRPF31	AES
QARS	AES
RBM10	AES
RBPMS	AES
REL	AES
RNF31	AES
RPL18A	AES
SCNM1	AES
SDCBP	AES
SIX1	AES
SKIL	AES
SMAD3	AES
SNCAIP	AES
SNRPC	AES
SRPK2	AES
STK16	AES
STX11	AES
TBX3	AES
TCF4	AES
TMCC2	AES
TRAF1	AES
TRAF2	AES
TRIM27	AES
TSC22D4	AES
TSGA10	AES
TSSK3	AES
U2AF2	AES
UBXN11	AES
VPS37B	AES
VPS37C	AES
ZBTB24	AES
ZGPAT	AES
ZNF576	AES
PRKCA	AFAP1
PRKCD	AFAP1
PRKCE	AFAP1
PRKCZ	AFAP1
SRC	AFAP1
GADD45G	AFAP1L1
POT1	AFAP1L2
TERF2	AFAP1L2
TINF2	AFAP1L2
MLLT1	AFF1
MLLT3	AFF1
SMAD9	AFF1
GRB2	AFF2
NCK1	AFF2
PLCG1	AFF2
AP2B1	AFF4
CCNT1	AFF4
CDK9	AFF4
GOLGA2	AFF4
MLLT1	AFF4
MTUS2	AFF4
TRAF2	AFF4
MAPK8IP2	AFG3L2
PHC2	AFG3L2
RAC2	AFG3L2
STAT5B	AFTPH
UBE3A	AFTPH
IGF2R	AGA
GRB7	AGAP1
TK1	AGAP1
EPB41L1	AGAP2
HOMER1	AGAP2
PIK3R1	AGAP2
GRB2	AGER
HMGB1	AGER
NCK1	AGER
S100A1	AGER
S100A12	AGER
S100P	AGER
APC	AGFG1
EPS15	AGFG1
ITSN1	AGFG1
POLE2	AGFG1
EPS15	AGFG2
ITSN1	AGFG2
BLOC1S6	AGGF1
CCDC85B	AGGF1
CHERP	AGGF1
SNRPC	AGGF1
TOE1	AGGF1
HCK	AGK
PDLIM1	AGK
SNX4	AGK
APPL1	AGL
AGO2	AGO1
DICER1	AGO1
KHDRBS1	AGO1
RELA	AGO1
DDX20	AGO2
DICER1	AGO2
PFKP	AGO2
TARBP2	AGO2
ATP4B	AGO3
BDNF	AGO3
MEOX2	AGPAT1
ANKRD28	AGPAT2
GMPS	AGPAT2
PHF11	AGPAT2
PHRF1	AGPAT2
SLC23A2	AGPAT2
CREB3	AGPAT3
UBQLN1	AGPAT5
GNPAT	AGPS
GORASP1	AGPS
ATN1	AGRN
ATXN7	AGRN
AGTR1	AGT
ANPEP	AGT
CTSG	AGT
DNPEP	AGT
ENPEP	AGT
EWSR1	AGT
GRB2	AGT
GSDMB	AGT
ITSN2	AGT
MEP1A	AGT
PRCP	AGT
CBY1	AGTPBP1
CYCS	AGTPBP1
ENO1	AGTPBP1
NYNRIN	AGTPBP1
PPFIA1	AGTPBP1
PYGM	AGTPBP1
TNIK	AGTPBP1
ARRB1	AGTR1
ARRB2	AGTR1
BDKRB2	AGTR1
GRK5	AGTR1
JAK2	AGTR1
NOS3	AGTR1
RAB5A	AGTR1
RAF1	AGTR1
ALDH18A1	AGTRAP
AP3M1	AGTRAP
ARAF	AGTRAP
ARFIP2	AGTRAP
ARHGAP1	AGTRAP
CAPNS1	AGTRAP
DDA1	AGTRAP
DDX55	AGTRAP
FAM114A1	AGTRAP
FAM160A2	AGTRAP
FARS2	AGTRAP
FASTKD3	AGTRAP
FATE1	AGTRAP
GABARAPL2	AGTRAP
GDNF	AGTRAP
GTF3C1	AGTRAP
HARS2	AGTRAP
HMGB1	AGTRAP
HSCB	AGTRAP
HSPA4	AGTRAP
ISCU	AGTRAP
LMO2	AGTRAP
LNX1	AGTRAP
MCEE	AGTRAP
MIEF1	AGTRAP
MTERF3	AGTRAP
MUTYH	AGTRAP
NDRG4	AGTRAP
NFU1	AGTRAP
NFYB	AGTRAP
NKG7	AGTRAP
PBX3	AGTRAP
PCTP	AGTRAP
PDHX	AGTRAP
PITPNC1	AGTRAP
PTPN9	AGTRAP
SENP2	AGTRAP
SNX1	AGTRAP
SPG21	AGTRAP
SYT16	AGTRAP
TBRG4	AGTRAP
TCEANC2	AGTRAP
TFAM	AGTRAP
TMEM14B	AGTRAP
TPD52L3	AGTRAP
TUBA1B	AGTRAP
TXN2	AGTRAP
UBE2I	AGTRAP
ZNF391	AGTRAP
ANKRD40	AHCY
APPBP2	AHCY
POT1	AHCY
PXN	AHCY
BID	AHCYL1
CDKN2C	AHCYL1
GEM	AHCYL1
MEOX2	AHCYL1
PPL	AHCYL1
PSMD9	AHCYL1
SLC23A1	AHCYL1
ATXN1	AHDC1
ITSN2	AHDC1
ZDHHC17	AHDC1
NOL9	AHNAK
POT1	AHNAK
S100A10	AHNAK
GABARAPL1	AHNAK2
GABARAPL2	AHNAK2
AIP	AHR
ARNT	AHR
ARNTL	AHR
CCNT1	AHR
DAP3	AHR
EP300	AHR
GTF2F2	AHR
NCOA1	AHR
NCOA2	AHR
NCOR2	AHR
NEDD8	AHR
NR2F1	AHR
PTGES3	AHR
RB1	AHR
RELA	AHR
SMARCA4	AHR
TBP	AHR
XPO1	AHR
ARNT	AHRR
GCH1	AHSA1
MEOX2	AHSA2
HSPA1B	AIFM1
NOA1	AIFM1
SETDB1	AIFM1
STC2	AIFM1
TSC22D4	AIFM1
APPBP2	AIM2
AIMP2	AIMP1
MAPK14	AIMP1
RARS	AIMP1
TSNAX	AIMP1
BCAS2	AIMP2
BLOC1S4	AIMP2
BYSL	AIMP2
CEP126	AIMP2
CHD3	AIMP2
DARS	AIMP2
DEAF1	AIMP2
DSN1	AIMP2
EPRS	AIMP2
EPS8	AIMP2
FHL3	AIMP2
FUBP1	AIMP2
GYS1	AIMP2
ICE1	AIMP2
KARS	AIMP2
KDR	AIMP2
KLC2	AIMP2
LMO2	AIMP2
LMO3	AIMP2
LNX1	AIMP2
MATR3	AIMP2
MCF2L	AIMP2
MIS18A	AIMP2
NDEL1	AIMP2
NGFRAP1	AIMP2
PCMT1	AIMP2
PLEKHF2	AIMP2
PPP2R1A	AIMP2
PRKAA2	AIMP2
PSME1	AIMP2
QARS	AIMP2
TANK	AIMP2
TERF2IP	AIMP2
TFIP11	AIMP2
TRMT2A	AIMP2
ZC3H12A	AIMP2
ZGPAT	AIMP2
ARNT	AIP
PTGES3	AIP
TOMM20	AIP
CREBBP	AIRE
GRB2	AIRE
NCK1	AIRE
PIK3R1	AIRE
PLCG1	AIRE
SRC	AIRE
FHL2	AK1
TERF2IP	AK1
TINF2	AK1
APPBP2	AK3
DAPK3	AK3
ZDHHC17	AK3
NUCKS1	AK5
RNF114	AK5
STRN4	AK5
UGDH	AK5
COIL	AK6
DRAP1	AK6
FBLN1	AK6
GALNT6	AK6
KPNA1	AK6
KPNA6	AK6
LAMTOR5	AK6
NDRG1	AK6
RBM48	AK6
RNF138	AK6
RPS14	AK6
TAF6L	AK6
UBA1	AK6
PEA15	AK9
DYSF	AKAP1
MYCBP	AKAP1
PRKAR1A	AKAP1
PRKAR1B	AKAP1
PRKAR2A	AKAP1
PRKAR2B	AKAP1
PRKAR1A	AKAP10
PRKAR2A	AKAP10
PRKAR2B	AKAP10
SLC9A3R1	AKAP10
GSK3B	AKAP11
PPP1CA	AKAP11
PPP1CC	AKAP11
PRKAR1A	AKAP11
PRKAR2A	AKAP11
PRKAR2B	AKAP11
GNAQ	AKAP13
PRKAR2A	AKAP13
RANBP2	AKAP13
RXRB	AKAP13
THRA	AKAP13
YWHAG	AKAP13
YWHAZ	AKAP13
CALCOCO2	AKAP17A
CCDC85B	AKAP17A
CEP70	AKAP17A
KRT40	AKAP17A
MDFI	AKAP17A
NINL	AKAP17A
THAP1	AKAP17A
TRAF1	AKAP17A
GRB2	AKAP2
NCK1	AKAP2
PIK3R1	AKAP2
PLCG1	AKAP2
PRKAR2A	AKAP2
SRC	AKAP2
DLG1	AKAP5
DLG4	AKAP5
IQGAP1	AKAP5
KCNJ2	AKAP5
PPP3CA	AKAP5
PRKAR2A	AKAP5
PRKAR2B	AKAP5
PRKCA	AKAP5
CDC5L	AKAP6
DTNBP1	AKAP6
GRB2	AKAP6
NCK1	AKAP6
OPTN	AKAP6
PIK3R1	AKAP6
PRKAR2A	AKAP6
SRC	AKAP6
CEP76	AKAP7
PRKAR2B	AKAP7
SPA17	AKAP7
CCND1	AKAP8
CCND2	AKAP8
CCND3	AKAP8
DDX5	AKAP8
MCM2	AKAP8
PRKAR2A	AKAP8
DHX9	AKAP8L
TMPO	AKAP8L
BLZF1	AKAP9
CDC5L	AKAP9
HNRNPM	AKAP9
IKZF3	AKAP9
KDM1A	AKAP9
MAGED1	AKAP9
PRDM14	AKAP9
SAMD3	AKAP9
SUV39H2	AKAP9
TDP2	AKAP9
THAP1	AKAP9
TNIK	AKAP9
TULP3	AKAP9
USHBP1	AKAP9
USO1	AKAP9
WAC	AKAP9
MAPK13	AKIP1
CCDC85B	AKIRIN2
LNX1	AKIRIN2
SPG21	AKIRIN2
EXOSC4	AKR1A1
TERF2IP	AKR1A1
SMAD1	AKR1B1
COMMD8	AKR1C1
MAPK3	AKR1C1
PTPN3	AKR1C1
LAMTOR5	AKR1C2
LRIF1	AKR1C3
RIF1	AKR1C3
UBE2W	AKR1C3
ZHX1	AKR1C3
AKTIP	AKT1
APPL1	AKT1
ASXL1	AKT1
ATXN1	AKT1
BAD	AKT1
BCL10	AKT1
BPGM	AKT1
BRAF	AKT1
BRCA1	AKT1
CASP3	AKT1
CCDC88A	AKT1
CDKN1A	AKT1
CDKN1B	AKT1
CHEK1	AKT1
CHUK	AKT1
COMMD1	AKT1
CTNNB1	AKT1
DCTN1	AKT1
DNAJB1	AKT1
EGFR	AKT1
EIF4EBP1	AKT1
EP300	AKT1
FOXO1	AKT1
FOXO3	AKT1
FOXO4	AKT1
GAB2	AKT1
GRB10	AKT1
GSK3A	AKT1
GSK3B	AKT1
HTT	AKT1
IKBKB	AKT1
IMPDH2	AKT1
IRAK1	AKT1
IRS1	AKT1
KRT10	AKT1
MAP2K4	AKT1
MAP3K11	AKT1
MAP3K8	AKT1
MAPK14	AKT1
MAPK8IP1	AKT1
MAPKAP1	AKT1
MAPKAPK2	AKT1
MAPT	AKT1
MDM2	AKT1
MST1R	AKT1
MTCP1	AKT1
MTOR	AKT1
MXD1	AKT1
NCF1	AKT1
NEDD4	AKT1
NOS3	AKT1
NR4A1	AKT1
PDPK1	AKT1
PI4K2B	AKT1
PIK3R1	AKT1
PKN2	AKT1
PPL	AKT1
PPM1A	AKT1
PPP1CA	AKT1
PPP2CA	AKT1
PPP2R4	AKT1
PRKCQ	AKT1
PRKCZ	AKT1
PTEN	AKT1
PTPN1	AKT1
RAF1	AKT1
RARA	AKT1
RICTOR	AKT1
RPS6KB1	AKT1
SKP2	AKT1
SMAD2	AKT1
SMAD4	AKT1
SRC	AKT1
STK3	AKT1
STK4	AKT1
TCL1A	AKT1
TERF2IP	AKT1
THEM4	AKT1
TNFSF11	AKT1
TSC1	AKT1
TSC2	AKT1
XIAP	AKT1
YBX1	AKT1
YWHAZ	AKT1
ZHX1	AKT1
GSK3B	AKT2
MTCP1	AKT2
NAMPT	AKT2
POFUT1	AKT2
POLR1B	AKT2
SH3RF1	AKT2
SNX27	AKT2
SORBS2	AKT2
STEAP4	AKT2
TCL1A	AKT2
TMED2	AKT2
ZFP36L1	AKT2
CDC37	AKT3
NEDD4	AKT3
NEDD4L	AKT3
PDPK1	AKT3
PRKCZ	AKT3
TCL1A	AKT3
ASS1	AKTIP
CENPN	AKTIP
CEP126	AKTIP
CTBP2	AKTIP
DMXL2	AKTIP
DZIP3	AKTIP
EMID1	AKTIP
EXOC7	AKTIP
GTF3C1	AKTIP
HOOK2	AKTIP
HOOK3	AKTIP
IMMT	AKTIP
MAP3K7	AKTIP
2015-03-05	AKTIP
MTPN	AKTIP
NEB	AKTIP
PDE4DIP	AKTIP
PDPK1	AKTIP
POLA2	AKTIP
RASGRF2	AKTIP
RPA1	AKTIP
TRIM23	AKTIP
TRIM41	AKTIP
UTP14A	AKTIP
YBEY	AKTIP
BCL7A	ALAS1
CCHCR1	ALAS1
CDC73	ALAS1
CDK5	ALAS1
CDKN1A	ALAS1
CERK	ALAS1
DUSP19	ALAS1
EP400	ALAS1
FAM127C	ALAS1
GNL3L	ALAS1
LONRF1	ALAS1
MTFR2	ALAS1
PIK3CB	ALAS1
PLAU	ALAS1
POLDIP2	ALAS1
PPL	ALAS1
RAP1B	ALAS1
SH2D4A	ALAS1
SNX20	ALAS1
TCEA2	ALAS1
TK1	ALAS1
TMSB10	ALAS1
TMSB4X	ALAS1
TTC23	ALAS1
USP20	ALAS1
WIPF1	ALAS1
ZFYVE26	ALAS1
ZNF175	ALAS1
APOE	ALB
B2M	ALB
FCGRT	ALB
IMMT	ALB
NR5A2	ALB
PFDN1	ALB
PON1	ALB
RBP4	ALB
SRGN	ALB
TK1	ALB
CD6	ALCAM
ALDH2	ALDH1A1
POT1	ALDH1A1
UBE2D4	ALDH1A2
EXOSC10	ALDH1B1
XRN2	ALDH1B1
CRMP1	ALDH2
FAM45A	ALDH2
HSPD1	ALDH2
HSPE1	ALDH2
ITGB3BP	ALDH2
RPL13A	ALDH2
SLC35F6	ALDH2
UNC119	ALDH2
KRT40	ALDH3B1
NOTCH2NL	ALDH3B1
LMO2	ALDH6A1
EPS8	ALDH7A1
RECQL5	ALDH7A1
ALDOC	ALDOA
BCAT2	ALDOA
ENO3	ALDOA
GALNT6	ALDOA
PIAS4	ALDOA
XRN1	ALDOA
LNX1	ALDOC
MAP2K3	ALDOC
SQLE	ALDOC
PRDX4	ALG12
RPL13A	ALG12
ATN1	ALG13
HOXA1	ALG13
MAPKBP1	ALG13
RERE	ALG13
CREB3	ALG3
NAE1	ALG8
RPS6KA5	ALG8
H2AFX	ALG9
FRS3	ALK
IRS1	ALK
PTN	ALK
PTPRB	ALK
PTPRJ	ALK
SHC1	ALK
GLRX3	ALKBH3
GOLGA2	ALKBH3
IKZF1	ALKBH3
LNX1	ALKBH3
ZDHHC17	ALKBH3
DTX2	ALKBH4
TRAF4	ALKBH4
ITGB4	ALOX12
ALOX5AP	ALOX5
CEP63	ALOX5
COTL1	ALOX5
DICER1	ALOX5
GRB2	ALOX5
MAD1L1	ALOX5
MAPKAPK2	ALOX5
MEOX1	ALOX5
REL	ALOX5
CLIC1	ALOX5AP
PIK3R1	ALS2CR12
SRC	ALS2CR12
STK16	ALS2CR12
TCL1A	ALS2CR12
TXNDC5	ALS2CR12
IPO13	ALX1
DDX39B	ALYREF
MAGOH	ALYREF
UPF3A	ALYREF
BECN1	AMBRA1
GNPDA2	AMDHD2
CRMP1	AMFR
GPI	AMFR
HERPUD1	AMFR
TOM1L1	AMFR
UBC	AMFR
UBE2D1	AMFR
UBE2D2	AMFR
UBE2D3	AMFR
UBE2D4	AMFR
UBE2G2	AMFR
UBE2N	AMFR
UBE2T	AMFR
UBE2W	AMFR
VCP	AMFR
CALCOCO2	AMMECR1
RBPMS	AMMECR1
BLZF1	AMOTL2
BRMS1L	AMOTL2
CCHCR1	AMOTL2
CDR2	AMOTL2
DDIT3	AMOTL2
DYNLL1	AMOTL2
EIF4E2	AMOTL2
FAM184A	AMOTL2
FXR2	AMOTL2
GCC1	AMOTL2
GNG11	AMOTL2
GNG5	AMOTL2
GOLGA2	AMOTL2
GSTM5	AMOTL2
KRT19	AMOTL2
LMO4	AMOTL2
MAD1L1	AMOTL2
MAGOHB	AMOTL2
MFAP1	AMOTL2
MPP1	AMOTL2
MTMR6	AMOTL2
NDC80	AMOTL2
NFIL3	AMOTL2
PSMC3	AMOTL2
RALBP1	AMOTL2
RNF20	AMOTL2
RNF40	AMOTL2
SH3RF2	AMOTL2
SMARCE1	AMOTL2
SP100	AMOTL2
SPAG5	AMOTL2
THRA	AMOTL2
TMCC2	AMOTL2
TRAF2	AMOTL2
TRIM27	AMOTL2
WDYHV1	AMOTL2
ZGPAT	AMOTL2
CCNDBP1	AMPD2
POT1	AMPD2
AP2A2	AMPH
ARL16	AMPH
BIN1	AMPH
CCDC67	AMPH
CDK5	AMPH
CDK5R1	AMPH
CLTC	AMPH
DNM1	AMPH
DNM2	AMPH
ITSN2	AMPH
MAPK6	AMPH
PLD2	AMPH
PPP3CC	AMPH
SYNJ1	AMPH
VTN	AMPH
CCNB1	ANAPC1
CDC20	ANAPC1
PTTG1	ANAPC1
ANAPC11	ANAPC10
CDC16	ANAPC10
CDC20	ANAPC10
CDC23	ANAPC10
CDC27	ANAPC10
SMAD2	ANAPC10
ANAPC2	ANAPC11
CDC16	ANAPC11
MLKL	ANAPC11
PTTG1	ANAPC11
RNF111	ANAPC11
TRIM65	ANAPC11
UBC	ANAPC11
UBE2C	ANAPC11
UBE2U	ANAPC11
ZAP70	ANAPC11
CDC23	ANAPC13
ANAPC7	ANAPC2
CCNB1	ANAPC2
CDC20	ANAPC2
CDC26	ANAPC2
CDC27	ANAPC2
FZR1	ANAPC2
MAD2L1	ANAPC2
PTTG1	ANAPC2
SMAD2	ANAPC2
UBE2C	ANAPC2
UFD1L	ANAPC2
CCNB1	ANAPC4
PTTG1	ANAPC4
BACH1	ANAPC5
CCNB1	ANAPC5
MAPK6	ANAPC5
PTTG1	ANAPC5
SMURF1	ANAPC5
SMURF2	ANAPC5
TGFBR1	ANAPC5
ZBTB16	ANAPC5
BUB1B	ANAPC7
CDC16	ANAPC7
CDC20	ANAPC7
CDC27	ANAPC7
ANGPT2	ANGPT1
TEK	ANGPT1
ANXA7	ANGPT2
CDKN1A	ANGPT2
CSNK2B	ANGPT2
TEK	ANGPT2
NR2F6	ANGPTL1
XRN1	ANGPTL6
ANKRD28	ANK2
DNAJB5	ANK2
GRB2	ANK2
L1CAM	ANK2
NCK1	ANK2
NDEL1	ANK2
NRCAM	ANK2
SIGMAR1	ANK2
TNIK	ANK2
JMJD6	ANKEF1
KDM1A	ANKEF1
SSBP3	ANKEF1
ANKRD28	ANKFY1
APOE	ANKH
RPSA	ANKH
ATXN1	ANKHD1
NFKBIE	ANKHD1
YWHAE	ANKHD1
YWHAG	ANKHD1
ZNF346	ANKHD1
KPNA2	ANKIB1
MAPK13	ANKLE2
ZFYVE9	ANKLE2
ZNF512B	ANKLE2
POT1	ANKMY2
TINF2	ANKMY2
CCDC8	ANKRA2
HDAC4	ANKRA2
HDAC5	ANKRA2
APPL1	ANKRD1
ARHGDIB	ANKRD1
ASH2L	ANKRD1
DNAJB6	ANKRD1
DST	ANKRD1
DYSF	ANKRD1
LRPPRC	ANKRD1
MYOM2	ANKRD1
MYPN	ANKRD1
REPS1	ANKRD1
TULP3	ANKRD1
APPBP2	ANKRD10
HDAC3	ANKRD11
LAPTM5	ANKRD13A
RNF11	ANKRD13A
SMAD5	ANKRD13A
RPLP1	ANKRD13B
NEDD4	ANKRD13D
UBQLN4	ANKRD13D
APC	ANKRD17
ITSN2	ANKRD17
MDM2	ANKRD17
HBP1	ANKRD2
ZBTB3	ANKRD2
NAP1L1	ANKRD23
LRIF1	ANKRD24
PACSIN1	ANKRD24
RIF1	ANKRD24
UNC119	ANKRD24
ANKRD28	ANKRD26
SMAD1	ANKRD27
ANKRD50	ANKRD28
BCL3	ANKRD28
CD164	ANKRD28
CSNK2B	ANKRD28
EHMT2	ANKRD28
HNRNPK	ANKRD28
HNRNPR	ANKRD28
MYOM1	ANKRD28
NOTCH2	ANKRD28
NOTCH3	ANKRD28
RNF11	ANKRD28
TGM2	ANKRD28
[truncated: 31,804 more rows]

[truncated: 6 more sheets: Ovary, Prostate, Skeletal Muscle, Testis, Thyroid, White Blood Cells]
