# Supplementary material for: Comparative analysis of housekeeping and tissue-specific driver nodes in human protein interaction networks
Source: BMC Bioinformatics. 2016 Sep 9;17(1):358. doi: 10.1186/s12859-016-1233-0 (PMC5016887; doi:10.1186/s12859-016-1233-0)
Supplement: Additional file 2 — Overlap between MDSs computed using “lp_solve” and “intlinprog”. (XLSX 11 kb) [file 12859_2016_1233_MOESM2_ESM.xlsx]

## Sheet: Sheet1
Tissues	Domination number	Standard MDS	CI-MDS (ell=0)	CI-MDS (ell=1)	CI-MDS (ell=2)	CI-MDS (ell=3)
Adipose	1170	770 (0.490)	1161 (0.985)	1169 (0.998)	1170 (1.000)	1170 (1.000)
Adrenal	1370	882 (0.475)	1358 (0.983)	1370 (1.000)	1370 (1.000)	1370 (1.000)
Brain	1394	895 (0.473)	1384 (0.986)	1394 (1.000)	1394 (1.000)	1394 (1.000)
Breast	1318	851 (0.477)	1307 (0.983)	1318 (1.000)	1318 (1.000)	1318 (1.000)
Colon	1335	868 (0.482)	1320 (0.978)	1335 (1.000)	1334 (0.999)	1335 (1.000)
Heart	1303	869 (0.500)	1292 (0.983)	1303 (1.000)	1303 (1.000)	1303 (1.000)
Kidney	1384	902 (0.483)	1377 (0.990)	1384 (1.000)	1384 (1.000)	1384 (1.000)
Liver	1250	811 (0.480)	1242 (0.987)	1250 (1.000)	1250 (1.000)	1250 (1.000)
Lung	1412	925 (0.487)	1399 (0.982)	1412 (1.000)	1412 (1.000)	1411 (0.999)
Lymph Node	1361	872 (0.471)	1350 (0.984)	1361 (1.000)	1361 (1.000)	1361 (1.000)
Ovary	1311	862 (0.490)	1299 (0.982)	1311 (1.000)	1311 (1.000)	1311 (1.000)
Prostate	1370	893 (0.483)	1360 (0.986)	1370 (1.000)	1370 (1.000)	1370 (1.000)
Skeletal Muscle	1213	804 (0.496)	1208 (0.992)	1213 (1.000)	1213 (1.000)	1213 (1.000)
Testis	1455	952 (0.486)	1449 (0.992)	1455 (1.000)	1455 (1.000)	1455 (1.000)
Thyroid	1358	878 (0.478)	1348 (0.985)	1358 (1.000)	1358 (1.000)	1358 (1.000)
White Blood Cells	1131	739 (0.485)	1120 (0.981)	1131 (1.000)	1131 (1.000)	1131 (1.000)
Overlap between MDSs computed using "lp_solve" and "intlinprog". The overlap is quantified using the number of common proteins shared by two MDSs (and their Jaccard similarity coefficient).
