# Supplementary material for: Comparative analysis of housekeeping and tissue-specific driver nodes in human protein interaction networks
Source: BMC Bioinformatics. 2016 Sep 9;17(1):358. doi: 10.1186/s12859-016-1233-0 (PMC5016887; doi:10.1186/s12859-016-1233-0)
Supplement: Additional file 3 — Overlap between MDSs determined by the CI-MDS model with different distance parameter ℓ. (XLSX 14 kb) [file 12859_2016_1233_MOESM3_ESM.xlsx]

## Sheet: Sheet1
		ell=0	ell=1	ell=2	ell=3
	ell=0	1170	0.945	0.952	0.963
Adipose	ell=1	1137	1170	0.971	0.958
	ell=2	1141	1153	1170	0.971
	ell=3	1148	1145	1153	1170
		ell=0	ell=1	ell=2	ell=3
	ell=0	1370	0.963	0.967	0.977
Adrenal	ell=1	1344	1370	0.983	0.983
	ell=2	1347	1358	1370	0.98
	ell=3	1354	1358	1356	1370
		ell=0	ell=1	ell=2	ell=3
	ell=0	1394	0.958	0.966	0.972
Brain	ell=1	1364	1394	0.976	0.966
	ell=2	1370	1377	1394	0.97
	ell=3	1374	1370	1373	1394
		ell=0	ell=1	ell=2	ell=3
	ell=0	1318	0.943	0.948	0.975
Breast	ell=1	1279	1318	0.982	0.964
	ell=2	1283	1306	1318	0.966
	ell=3	1301	1294	1295	1318
		ell=0	ell=1	ell=2	ell=3
	ell=0	1335	0.942	0.956	0.966
Colon	ell=1	1295	1335	0.975	0.962
	ell=2	1305	1318	1335	0.975
	ell=3	1312	1309	1318	1335
		ell=0	ell=1	ell=2	ell=3
	ell=0	1303	0.959	0.968	0.971
Heart	ell=1	1276	1303	0.98	0.973
	ell=2	1282	1290	1303	0.98
	ell=3	1284	1285	1290	1303
		ell=0	ell=1	ell=2	ell=3
	ell=0	1384	0.955	0.966	0.972
Kidney	ell=1	1352	1384	0.984	0.972
	ell=2	1360	1373	1384	0.979
	ell=3	1364	1364	1369	1384
		ell=0	ell=1	ell=2	ell=3
	ell=0	1250	0.949	0.962	0.972
Liver	ell=1	1217	1250	0.976	0.964
	ell=2	1226	1235	1250	0.981
	ell=3	1232	1227	1238	1250
		ell=0	ell=1	ell=2	ell=3
	ell=0	1412	0.954	0.96	0.973
Lung	ell=1	1379	1412	0.979	0.975
	ell=2	1383	1397	1412	0.973
	ell=3	1393	1394	1393	1412
		ell=0	ell=1	ell=2	ell=3
	ell=0	1361	0.954	0.96	0.971
Lymph Node	ell=1	1329	1361	0.981	0.968
	ell=2	1333	1348	1361	0.975
	ell=3	1341	1339	1344	1361
		ell=0	ell=1	ell=2	ell=3
	ell=0	1311	0.944	0.951	0.968
Ovary	ell=1	1273	1311	0.98	0.964
	ell=2	1278	1298	1311	0.968
	ell=3	1290	1287	1290	1311
		ell=0	ell=1	ell=2	ell=3
	ell=0	1370	0.967	0.966	0.978
Prostate	ell=1	1347	1370	0.978	0.971
	ell=2	1346	1355	1370	0.975
	ell=3	1355	1350	1353	1370
		ell=0	ell=1	ell=2	ell=3
	ell=0	1213	0.96	0.968	0.977
Skeletal Muscle	ell=1	1188	1213	0.992	0.979
	ell=2	1193	1208	1213	0.987
	ell=3	1199	1200	1205	1213
		ell=0	ell=1	ell=2	ell=3
	ell=0	1455	0.964	0.965	0.986
Testis	ell=1	1428	1455	0.98	0.977
	ell=2	1429	1440	1455	0.976
	ell=3	1445	1438	1437	1455
		ell=0	ell=1	ell=2	ell=3
	ell=0	1358	0.961	0.962	0.977
Thyroid	ell=1	1331	1358	0.982	0.972
	ell=2	1332	1346	1358	0.97
	ell=3	1342	1339	1337	1358
		ell=0	ell=1	ell=2	ell=3
	ell=0	1131	0.969	0.965	0.976
White Blood Cells	ell=1	1113	1131	0.982	0.982
	ell=2	1111	1121	1131	0.986
	ell=3	1117	1121	1123	1131
Overlap between MDSs determined by the CI-MDS model with different distance parameter. The overlap is quantified using the number of common proteins shared by two MDSs and their Jaccard similarity coefficient. For each tabel, the elements above the diagonal denote the overlap rate (Jaccard coefficient) between MDSs determined by the CI-MDS model with different distant parameters. The elements on …
