# Supplementary material for: Comparative analysis of housekeeping and tissue-specific driver nodes in human protein interaction networks
Source: BMC Bioinformatics. 2016 Sep 9;17(1):358. doi: 10.1186/s12859-016-1233-0 (PMC5016887; doi:10.1186/s12859-016-1233-0)
Supplement: Additional file 4 — Different types of MDS proteins identified from tissue-specific networks. (XLSX 229 kb) [file 12859_2016_1233_MOESM4_ESM.xlsx]

## Sheet: MDS
A2M
AAGAB
ABAT
ABCA1
ABCC1
ABCC5
ABCC6
ABCD3
ABCF3
ABHD16A
ABHD17A
ABHD5
ABI1
ABI2
ABL1
ACAN
ACAP3
ACCS
ACD
ACHE
ACKR2
ACKR4
ACTA1
ACTA2
ACTG1
ACTN1
ACTN2
ACVR1
ACVR2B
ACY3
ADA
ADAM15
ADAMTS12
ADAMTSL4
ADAP1
ADCYAP1
ADD1
ADH5
ADIPOR1
ADRBK1
ADRM1
AEN
AES
AFF4
AFP
AGER
AGFG1
AGPAT2
AGR3
AGT
AGTRAP
AGXT
AIMP2
AK5
AK6
AKAP11
AKAP5
AKR7A3
AKT1
AKT2
AKTIP
ALAS1
ALB
ALCAM
ALDH2
ALDOB
ALOX5
AMFR
AMOT
AMOTL2
ANGPT2
ANK1
ANK2
ANK3
ANKHD1
ANKRA2
ANKRD1
ANKRD28
ANKZF1
ANXA4
ANXA7
AP1G1
AP1M1
AP2B1
AP2M1
AP3S1
AP4B1
APBA1
APC
APEX1
APIP
APITD1
APMAP
APOA2
APOB
APOE
APP
APPBP2
APPL1
AQP1
AR
ARAF
ARF1
ARFGEF2
ARFIP2
ARHGAP1
ARHGAP21
ARHGDIA
ARHGEF10L
ARHGEF5
ARHGEF7
ARIH2
ARL3
ARL4D
ARL6IP1
ARMC1
ARNT
ARNTL
ARPC1B
ARPC4
ARRB1
ARRB2
ARRDC3
ARSA
ARSE
ASB8
ASCC2
ASF1A
ASGR1
ASH2L
ASL
ASMTL
ASNA1
ASNS
ATF2
ATF4
ATF5
ATF6
ATF6B
ATF7IP
ATG12
ATM
ATN1
ATOX1
ATP5C1
ATP5J2
ATP6V0A1
ATP6V0D2
ATP6V1E1
ATPAF2
ATRIP
ATXN1
ATXN2
ATXN3
ATXN7
AURKA
AURKB
AXL
AZIN1
B2M
BABAM1
BAD
BAG2
BAG6
BAK1
BANP
BBS1
BCAP31
BCAT2
BCL10
BCL11A
BCL2
BCL2A1
BCL2L1
BCL2L11
BCL2L13
BCL3
BCL9
BDNF
BECN1
BEGAIN
BEND7
BGN
BHLHE40
BID
BIN1
BIRC2
BIRC5
BLM
BLMH
BLOC1S1
BLOC1S2
BLOC1S6
BMF
BMP1
BMP2
BMP6
BMPR1B
BNIP3L
BNIPL
BPGM
BPTF
BRCA1
BRD4
BRINP1
BSG
BTK
BTRC
BUB3
BYSL
C1QA
C1QB
C1R
C3
C4A
C5
C5AR1
C9
CA12
CA4
CAB39
CACNA1A
CACNA1C
CADM1
CADPS
CALCOCO1
CALCOCO2
CALCRL
CALU
CAMK1
CAMK1D
CAMK2A
CAMK2B
CAMK2D
CAMKK1
CAMP
CANX
CAP1
CAPNS1
CASC5
CASK
CASP1
CASP10
CASP2
CASP3
CASP8
CATIP
CATSPER1
CAV1
CAV3
CBFA2T2
CBFA2T3
CBL
CBLC
CBX3
CBX5
CBX7
CBX8
CCDC103
CCDC136
CCDC155
CCDC33
CCDC85B
CCDC90B
CCHCR1
CCKBR
CCL17
CCL19
CCL2
CCL20
CCL21
CCL22
CCNB1
CCNC
CCND1
CCND3
CCNDBP1
CCNG2
CCNH
CCR1
CCR10
CCR4
CCT4
CCT6A
CD14
CD151
CD1A
CD200
CD247
CD27
CD2AP
CD33
CD36
CD3D
CD3E
CD4
CD40
CD44
CD47
CD48
CD53
CD58
CD59
CD6
CD72
CD79A
CD82
CD86
CD9
CD93
CDC16
CDC23
CDC27
CDC34
CDC37
CDC42
CDC42EP4
CDC45
CDC5L
CDC6
CDC7
CDC73
CDCA3
CDCA5
CDH1
CDH10
CDH15
CDH18
CDH2
CDH5
CDH6
CDK1
CDK11B
CDK17
CDK2
CDK2AP2
CDK4
CDK5
CDK5RAP2
CDK5RAP3
CDK9
CDKL3
CDKN1A
CDKN2A
CDKN2C
CDKN3
CEACAM1
CEBPE
CEBPZ
CELA1
CENPJ
CENPO
CENPU
CEP126
CEP19
CEP44
CEP57L1
CEP63
CEP70
CEP76
CERS2
CETN1
CETN3
CFAP20
CFB
CFH
CFTR
CHCHD3
CHD3
CHEK1
CHGB
CHMP1B
CHMP4B
CHMP5
CHN1
CHRNA1
CHUK
CIAO1
CINP
CISH
CKAP4
CKMT2
CLDN1
CLDN3
CLEC4G
CLEC7A
CLGN
CLIP4
CLK2
CLK3
CLK4
CLSTN1
CLTC
CLU
CMSS1
CMTM4
CMTM5
CMTM6
CNOT1
CNOT7
CNOT8
CNR1
CNTFR
CNTNAP4
CNTROB
COASY
COG1
COG4
COIL
COL17A1
COL1A1
COL1A2
COL4A1
COL4A3BP
COL4A4
COL4A5
COL8A1
COMMD1
COMMD8
COPB1
COPG1
COPS5
COPS6
COQ9
COX17
COX6A2
CP
CPB2
CPE
CPNE1
CPSF3
CPSF3L
CPSF6
CPTP
CR2
CRADD
CRAMP1L
CRB3
CRCP
CREB1
CREB3
CREB3L1
CREB3L4
CREBBP
CREM
CRHR1
CRK
CRMP1
CRNKL1
CRX
CRYAA
CRYAB
CSF1R
CSF3R
CSNK1A1
CSNK1E
CSNK2A2
CSNK2B
CSRP3
CST3
CSTF2
CTBP1
CTBP2
CTNNA1
CTNNB1
CTNNBL1
CTSB
CTSL
CTSS
CUBN
CUL2
CUL3
CUTA
CWC15
CXCL13
CXCL16
CXCL8
CXCR1
CXCR2
CYB5A
CYBA
CYCS
CYP17A1
CYP2E1
CYP3A5
CYR61
CYTH1
DAB1
DAG1
DAPK3
DAXX
DAZAP2
DAZL
DBN1
DCN
DCPS
DDB1
DDI1
DDIT3
DDR1
DDX18
DDX24
DDX39B
DDX54
DEAF1
DENR
DEPTOR
DERL1
DFFA
DFNB31
DGAT1
DHH
DHODH
DHPS
DHX15
DHX8
DHX9
DIABLO
DICER1
DKK1
DLAT
DLD
DLG1
DLG4
DLGAP4
DLK1
DLST
DMD
DMPK
DMTN
DNAJB1
DNAJB11
DNAJB5
DNAJB6
DNAL4
DNM2
DNMBP
DNMT3A
DOCK1
DOCK8
DOCK9
DPM1
DPP4
DRAP1
DRD1
DRG1
DROSHA
DSC1
DSC2
DSC3
DSCAML1
DSE
DSG1
DSN1
DTNA
DTNBP1
DTX1
DTX2
DTX3L
DUSP12
DUSP23
DVL3
DYNC1I1
DYNLL1
DYNLT3
DYRK1A
DYRK1B
DYSF
E2F4
EAPP
EBI3
ECHS1
EDC3
EDNRA
EED
EFEMP2
EFHC2
EFNA1
EFNA3
EFNB2
EGF
EGFR
EGLN3
EGR1
EGR2
EHD2
EHHADH
EHMT2
EIF2B3
EIF2S1
EIF3F
EIF3G
EIF3I
EIF3J
EIF3L
EIF4A2
EIF4A3
EIF4E
EIF4EBP1
EIF4G1
EIF5
ELANE
ELN
EMC2
EMD
EMG1
EMILIN1
EML2
ENAH
ENDOV
ENKD1
ENO2
EP300
EPB41L3
EPB42
EPHA2
EPHA8
EPHB2
EPHB3
EPM2AIP1
EPN1
EPOR
EPRS
EPS15
EPS8
EPT1
ERBB2
ERBB3
ERBB4
ERCC1
ERCC3
ERCC5
ERCC8
ERLIN1
ESR1
ESR2
ESRRG
ETFA
ETV5
EVPL
EWSR1
EXOC1
EXOC2
EXOC5
EXOC8
EXOSC1
EXOSC10
EXOSC2
EXOSC4
EXOSC5
EXOSC7
EXOSC8
EXT2
EYA3
EZH2
EZR
F10
F11R
F13A1
F2
F3
FADD
FAM118B
FAM13C
FAM161A
FAM168A
FAM208B
FAM45A
FAM46A
FAM9A
FAM9B
FANCA
FANCC
FANCD2
FANCM
FARSA
FAS
FASN
FATE1
FBF1
FBLN1
FBLN5
FBN1
FBXW7
FCAR
FCER1A
FCER1G
FCER2
FCGR2B
FCHSD2
FDFT1
FDX1
FEZ1
FGF21
FGF7
FGFR2
FGFR3
FGFR4
FGG
FHIT
FHL1
FHL2
FHL3
FKBP1A
FKBP8
FLNA
FLOT2
FLT1
FMR1
FN1
FNBP1L
FNBP4
FNTA
FOS
FOXG1
FOXJ1
FOXP2
FRA10AC1
FRAT1
FRMD6
FRZB
FSD2
FST
FTH1
FTL
FUT4
FXR2
FXYD6
FYN
FZD1
FZD5
FZR1
G3BP2
G6PC
GABARAPL1
GABARAPL2
GABBR1
GABRA3
GABRB1
GADD45A
GADD45G
GALNT6
GATA4
GC
GCC1
GCFC2
GCG
GCH1
GCKR
GDNF
GEM
GET4
GFAP
GFI1
GFI1B
GFRA1
GGA1
GGA2
GHR
GHRL
GIMAP5
GIP
GIPC1
GIT1
GIT2
GJA1
GKAP1
GLRX3
GLUD1
GLUL
GLYCTK
GLYR1
GM2A
GMCL1
GMFG
GMNN
GMPPA
GNA11
GNA14
GNA15
GNAI1
GNAI2
GNAI3
GNAO1
GNAQ
GNAS
GNB1
GNB2L1
GNB4
GNG2
GNG3
GNG5
GNG7
GNPDA2
GOLGA1
GOLGA2
GOLGB1
GOLM1
GOPC
GORAB
GORASP1
GORASP2
GOT2
GPAA1
GPC1
GPKOW
GPR25
GPR3
GPRASP1
GPS1
GPS2
GPSM2
GRAMD3
GRAP2
GRB2
GRB7
GRIA2
GRIK2
GRIK5
GRIN1
GRK5
GSK3B
GSTA1
GSTK1
GSTM1
GSTM3
GSTM4
GTF2A1L
GTF2B
GTF2F2
GTF2H1
GTF3C4
GUCY1A2
GUCY1A3
GUCY2C
GYG1
GYS1
H2AFX
H2AFZ
H3F3C
HADHB
HAGH
HAP1
HAUS1
HAUS6
HBB
HBEGF
HBS1L
HCK
HCN2
HCST
HDAC1
HDAC2
HDAC3
HDAC5
HDHD2
HEBP2
HERPUD1
HEXDC
HEYL
HGD
HGF
HGFAC
HGS
HHIP
HIF1A
HIP1
HIPK2
HIPK3
HIST1H1B
HIST3H3
HIVEP1
HLA-B
HLA-DMB
HLA-DQB1
HLA-DRA
HLA-DRB1
HLA-E
HMBOX1
HMG20A
HMGA1
HMGB1
HMOX2
HMP19
HN1L
HNF1A
HNRNPC
HNRNPD
HNRNPH3
HNRNPK
HNRNPR
HOMER3
HOMEZ
HOXA11
HOXB9
HOXC4
HOXC9
HOXD4
HPCAL4
HPS6
HRAS
HRASLS5
HSF1
HSPA6
HSPA8
HSPA9
HSPB1
HSPB3
HSPD1
HSPG2
HTRA1
HTT
HUS1
ICAM4
ID2
IDH3B
IFIT3
IFIT5
IFNAR1
IFNGR1
IFT20
IGF2
IGF2R
IGFBP5
IGFBP7
IGHA1
IGHG1
IGSF1
IGSF21
IHH
IKBKAP
IKZF1
IL10RA
IL12RB1
IL13
IL13RA1
IL18
IL1A
IL1RAP
IL1RL1
IL20RA
IL2RG
IL3RA
IL5RA
IL6ST
ILK
IMMT
IMPA2
INHBA
INHBB
INSIG1
IPO13
IRAK3
IRF2
IRF7
IRF9
ISG15
ISG20L2
ISL1
IST1
ITGA1
ITGA3
ITGA5
ITGAM
ITGB1BP1
ITGB1BP2
ITGB2
ITGB3BP
ITGB4
ITGB5
ITM2C
ITSN1
ITSN2
JAK1
JAK2
JAM2
JMJD6
JUN
JUNB
JUP
KALRN
KAT5
KAT7
KATNAL1
KATNB1
KCNB1
KCNE3
KCNH1
KCNJ12
KCNJ16
KCNJ3
KCNJ4
KCNJ8
KCNK1
KCNQ2
KCNQ3
KCTD15
KCTD17
KCTD6
KCTD9
KDM1A
KDR
KEAP1
KEL
KHDRBS1
KHDRBS2
KIF2A
KIF2C
KIFC3
KITLG
KLC3
KLC4
KLF6
KLHL2
KLHL40
KLRK1
KMT2A
KNG1
KPNA1
KPNA2
KPNA3
KPNA5
KPNB1
KRAS
KRIT1
KRT13
KRT15
KRT40
KTN1
KXD1
L3MBTL3
LAMC3
LAMTOR3
LAMTOR5
LAPTM5
LASP1
LBP
LCK
LCP1
LDB1
LDLR
LEPROTL1
LGALS3
LHX9
LIG1
LIG4
LIMS1
LIN7A
LMAN1
LMNA
LMNB1
LMO2
LMO3
LMO4
LNX1
LNX2
LONRF1
LPP
LPXN
LRAT
LRIF1
LRP6
LRPAP1
LRSAM1
LSM1
LSM3
LSM4
LSM7
LSM8
LSMEM1
LSMEM2
LTBR
LURAP1
LXN
LYAR
LYN
LYST
LZTR1
MACF1
MADD
MAFB
MAFF
MAFG
MAGEA11
MAGEA12
MAGEA4
MAGEA6
MAGEB4
MAGED1
MAGI2
MAK
MAL2
MALL
MAP1LC3A
MAP1LC3B
MAP2K3
MAP2K6
MAP3K10
MAP3K13
MAP3K4
MAP3K5
MAP4K1
MAP4K4
MAP7
MAPK1
MAPK10
MAPK13
MAPK14
MAPK3
MAPK6
MAPK7
MAPK8
MAPK8IP2
MAPK9
MAPKAPK5
MAPRE1
MAPRE2
MAPT
2015-03-05
MARK3
MASP1
MASP2
MAST1
MAST2
MAT2B
MATN3
MAX
MBD2
MBD3
MBD4
MBIP
MBP
MCL1
MCM3AP
MCM6
MCRS1
MDFI
MDH2
MDK
MDM2
MED1
MED10
MED19
MED31
MED4
MED9
MEGF10
MEIS1
MEOX1
MEOX2
MERTK
MESDC2
MEST
METAP2
MFSD3
MID2
MIF4GD
MIPOL1
MIS18A
MITF
MLF2
MLH1
MLKL
MLLT3
MLX
MMP10
MMP14
MMP2
MMP9
MNAT1
MOB4
MORF4L1
MORF4L2
MORN3
MPHOSPH10
MPHOSPH6
MPP1
MPP3
MRFAP1L1
MRGBP
MRPL11
MRPL20
MRPL23
MRPL38
MRPL44
MRPL53
MSL1
MSR1
MSX2
MTA1
MTAP
MTF2
MTMR9
MTOR
MTUS2
MTX2
MUS81
MVP
MX1
MXI1
MYBL2
MYBPC2
MYBPH
MYC
MYCBP
MYD88
MYEF2
MYH2
MYH9
MYL6
MYL6B
MYO5A
MYOD1
MYOG
MYOZ2
MYRIP
N4BP2L2
NAA10
NAALADL2
NAB2
NAE1
NAGK
NAGPA
NAP1L1
NAPRT
NAV2
NCAM1
NCF2
NCK1
NCK2
NCL
NCOA1
NCOA3
NCOR1
NDC80
NDEL1
NDN
NDUFA4L2
NDUFAB1
NDUFAF3
NECAB2
NEDD4
NEDD4L
NEDD8
NEK9
NELFCD
NELFE
NEU1
NF2
NFATC2
NFATC4
NFIC
NFIX
NFKBIA
NFKBIB
NFYB
NFYC
NHLRC1
NHP2
NHP2L1
NIF3L1
NINL
NKX3-1
NLK
NLRP1
NMB
NME1
NME5
NMI
NMNAT1
NMU
NOA1
NOD1
NOP2
NOS3
NOTCH1
NOTCH2NL
NOTCH3
NOTCH4
NOV
NPAS2
NPFF
NPHS1
NPHS2
NPM1
NPPC
NPY
NR1H2
NR1I2
NR2F2
NR2F6
NR3C1
NR3C2
NR4A1
NRCAM
NRF1
NRIP2
NRTN
NRXN1
NSFL1C
NT5C3A
NTN1
NTNG2
NTRK2
NTS
NUDT21
NUF2
NUMB
NUMBL
NUP107
NUP155
NUP205
NUP214
NUP62
NUPR1
OAZ3
OCRL
ODF1
OGT
OLFM2
OPRL1
OPTN
ORC4
ORC5
ORM1
OSGEP
OVGP1
OXSR1
OXTR
P2RX4
P4HB
PABPC1
PACSIN1
PAF1
PAFAH1B1
PAFAH1B2
PAFAH1B3
PAK1
PAK4
PAK7
PAM
PAM16
PARD6B
PARK2
PARP1
PARVA
PARVG
PAX5
PAX6
PAXIP1
PBX2
PCBD1
PCBD2
PCBP1
PCGF1
PCID2
PCNA
PCYT2
PDCD6IP
PDE6D
PDE9A
PDGFA
PDGFB
PDGFRA
PDHA1
PDHB
PDK2
PDLIM1
PDLIM3
PDPK1
PDX1
PDZD11
PDZK1
PEA15
PEX19
PEX5
PEX6
PFDN1
PFKM
PFN2
PGD
PHC2
PHF1
PHYHIP
PIAS4
PICK1
PIGQ
PIGR
PIH1D2
PIK3CA
PIK3CD
PIK3CG
PIK3R1
PIK3R2
PIN1
PIP
PIP5K1C
PISD
PJA1
PKN1
PKP4
PLA2G10
PLA2G12A
PLA2G4A
PLAT
PLAUR
PLCG1
PLCL2
PLD2
PLEC
PLEKHA1
PLEKHA5
PLEKHF2
PLG
PLIN3
PLK1
PLN
PLOD3
PLSCR1
PLXNA2
PLXNB1
PLXNB3
PMCH
PMP22
PMPCB
PNKP
PNMA1
PNMA5
PNN
PNPLA2
POLA2
POLD1
POLR1B
POLR2A
POLR2D
POLR2G
POLRMT
POM121
POMP
POP5
POR
POT1
POU3F3
PPA1
PPARD
PPARG
PPBP
PPFIA2
PPIB
PPIC
PPIH
PPP1CA
PPP1CC
PPP1R16A
PPP1R1B
PPP1R9B
PPP2CA
PPP2CB
PPP2R1A
PPP2R1B
PPP2R3A
PPP2R5A
PPP3CA
PPP3CC
PPP3R1
PPP4C
PPP6C
PRC1
PRDM1
PRDX1
PRDX2
PRDX4
PRIM2
PRKAA2
PRKAB1
PRKAB2
PRKACA
PRKAR2A
PRKAR2B
PRKCA
PRKCB
PRKCD
PRKCE
PRKCG
PRKCQ
PRKD2
PRKD3
PRKG1
PRMT1
PRMT5
PROC
PROS1
PRPF3
PRPF31
PRPF40A
PRPF8
PRPH2
PRRC2A
PRRG4
PRSS23
PRSS3
PRTFDC1
PRX
PSAP
PSD
PSEN1
PSEN2
PSENEN
PSMA1
PSMA3
PSMA4
PSMA6
PSMA7
PSMB2
PSMC1
PSMC3
PSMC5
PSMD10
PTBP1
PTBP2
PTCD3
PTCH2
PTCHD2
PTGES3
PTGIR
PTK2
PTK2B
PTN
PTPN11
PTPN12
PTPN6
PTPRC
PTPRJ
PTPRN
PTPRS
PTS
PTTG1
PUF60
PUM1
PVR
PVRL1
PVRL2
PXN
PYCARD
PYGL
PYGM
PYROXD2
PYY
QARS
QKI
RAB10
RAB11A
RAB1A
RAB1B
RAB27A
RAB35
RAB3A
RAB3D
RAB3IL1
RAB4A
RAB5A
RAB6A
RAB7A
RABAC1
RABEP1
RABEPK
RABGEF1
RABGGTB
RABIF
RAC1
RAD21
RAD23A
RAD51
RAD51C
RAD51D
RALA
RALB
RALBP1
RALGAPB
RALGDS
RAMP3
RAN
RANBP10
RANBP2
RANBP9
RAP1A
RAP2A
RAPGEF1
RARA
RARB
RARG
RASA1
RASGRF1
RASSF1
RB1
RBBP4
RBBP6
RBBP8
RBCK1
RBFOX1
RBFOX2
RBM17
RBM18
RBM39
RBM4
RBP1
RBPMS
RBSN
RCC1
RCHY1
RCN3
RDH13
RDX
RECQL5
REL
RELA
RELB
REN
REPS1
REV1
RFC1
RFX1
RFX2
RFX3
RFX6
RFXANK
RFXAP
RGS12
RGS17
RGS19
RGS2
RGS3
RHOA
RHOB
RHOXF2
RIBC2
RICTOR
RIF1
RIMS2
RINT1
RIOK2
RIPK2
RLIM
RMDN3
RNASEH2B
RNASEL
RNF11
RNF111
RNF114
RNF126
RNF135
RNF152
RNF181
RNF185
RNF19A
RNF213
RNF31
RNF32
RNF4
RNF41
RNF43
RNF5
RNH1
RNPS1
ROBO1
ROBO2
RORB
RORC
RPA1
RPA2
RPGRIP1
RPH3AL
RPL10A
RPL11
RPL13A
RPL14
RPL18A
RPL19
RPL23
RPL30
RPL31
RPL35
RPL37
RPL6
RPL8
RPL9
RPLP0
RPLP1
RPN1
RPP14
RPP25
RPP25L
RPP30
RPS14
RPS15
RPS24
RPS27
RPS27A
RPS3A
RPS6KA3
RPS6KA5
RPS6KB2
RPSA
RRAD
RRAGB
RRAGC
RRAS
RRAS2
RSG1
RSPO1
RTN1
RTN3
RTN4
RUNX1
RUSC2
RUVBL2
RWDD1
RXRB
RYR1
S100A1
S100A14
S100A7
S100A8
S100B
SAT1
SBF1
SCARA3
SCG5
SCMH1
SCN2A
SCNN1B
SDCBP
SDCBP2
SDHB
SEC13
SEC22A
SEC23A
SEC23B
SEC24D
SEC62
SELE
SELP
SEMA3B
SEMA7A
SEMG2
SENP2
2015-09-15
2015-09-03
2015-09-05
2015-09-06
2015-09-07
SERINC3
SERPINA1
SERPINA3
SERPINA4
SERPINA5
SERPINB13
SERPINB3
SERPING1
SET
SETBP1
SETDB1
SEZ6L2
SF3A1
SF3A2
SF3B1
SF3B3
SF3B4
SFMBT1
SFN
SFPQ
SFRP1
SGCA
SGCD
SGCG
SGK1
SGSM1
SGSM2
SGTA
SGTB
SH2B1
SH2D1A
SH2D1B
SH3BP4
SH3GL1
SH3GL2
SH3GL3
SH3KBP1
SHC1
SHH
SIAH2
SIN3A
SIN3B
SIRPA
SIX1
SKIL
SKIV2L
SKP1
SLBP
SLC22A2
SLC24A1
SLC25A38
SLC35F6
SLC39A1
SLC4A4
SLC9A1
SLC9A3R1
SLC9A3R2
SMAD1
SMAD2
SMAD3
SMAD4
SMAD5
SMAD7
SMAD9
SMARCA4
SMARCA5
SMARCD1
SMC2
SMC3
SMG1
SMURF1
SMURF2
SMYD1
SNAP23
SNAP25
SNAP29
SNAPIN
SNCA
SNCAIP
SNF8
SNRPA
SNRPB
SNRPB2
SNRPD3
SNTA1
SNX1
SNX22
SOCS2
SOCS3
SOCS4
SOCS6
SOD2
SORBS1
SOX11
SOX12
SOX18
SOX30
SP1
SP110
SP8
SPA17
SPAG8
SPARC
SPATA20
SPATA24
SPEN
SPERT
SPG21
SPG7
SPI1
SPINK1
SPINK7
SPN
SPOP
SPP1
SPRY1
SPRY2
SPSB2
SPTB
SPTBN1
SRC
SRD5A3
SREBF2
SRF
SRGN
SRP14
SRPK2
SRSF1
SRSF11
SS18
SS18L1
SSBP3
SSC5D
SSPO
SSR1
SSSCA1
SSTR2
SSX2IP
ST14
STAM2
STAMBP
STAP1
STAT1
STAT2
STAT3
STAT5A
STAT5B
STAT6
STAU1
STC2
STK11
STK16
STK17B
STK24
STK3
STK36
STK38
STRN4
STT3A
STX11
STX16
STX1A
STX4
STX5
STX6
STX7
STX8
STXBP1
SUCLG2
SUFU
SULT1C2
SULT2B1
SUMO1
SUMO3
SUPT5H
SURF2
SUV39H2
SYK
SYN1
SYNCRIP
SYT17
TAB1
TAC1
TAC4
TACC3
TADA3
TAF1
TAF10
TAF11
TANK
TAP2
TAPBP
TARBP2
TARS
TAX1BP1
TBC1D17
TBC1D4
TBCD
TBK1
TBL1X
TBP
TCEA2
TCEANC
TCEB1
TCF12
TCF3
TCF4
TDP2
TEAD1
TEAD3
TEAD4
TEC
TECR
TERF1
TERF2
TERF2IP
TES
TESK1
TEX11
TF
TFAP2A
TFAP2C
TFCP2
TFG
TFIP11
TGFB1
TGFB1I1
TGFBR1
TGM2
THBS2
THG1L
THRA
THRB
TIMELESS
TIMM44
TIMM8A
TIMP1
TIMP3
TINF2
TK1
TLE1
TLN1
TLR2
TM9SF1
TMEM159
TMEM190
TMEM230
TMEM39B
TMEM45B
[truncated: 265 more rows]

## Sheet: TS-MDS
TS-MDS	Tissue	Tissue	Tissue
ACKR4	Lung
AKR7A3	Colon	Kidney	Liver
ALDOB	Kidney
ANK3	Brain	Thyroid
ASGR1	Liver	White_Blood_Cells
ATP6V0D2	Kidney
BCL2L13	White_Blood_Cells
BRINP1	Adrenal	Brain	Kidney
CADPS	Brain	Heart
CATSPER1	Testis
CCDC33	Lung	Ovary	Testis
CCKBR	Brain
CD48	Lymph_Node
CDC6	Lymph_Node	Testis
CDH15	Skeletal_Muscle
CEBPE	Lung	Lymph_Node	White_Blood_Cells
CELA1	White_Blood_Cells
CLEC7A	White_Blood_Cells
CLGN	Adrenal	Testis
COL17A1	Breast	Prostate
COQ9	Brain
CPNE1	White_Blood_Cells
CPTP	Heart	Liver	Testis
CR2	White_Blood_Cells
CREM	Adrenal	Testis
CRHR1	Brain
CRYAA	Kidney	Liver
DAZL	Testis
DDI1	Testis
DHH	Testis
DMD	Heart	Skeletal_Muscle
ELANE	Lung
ERCC5	White_Blood_Cells
ESR1	Breast
ESR2	Breast	Ovary	Testis
FAM9A	Testis
FAM9B	Testis
FANCA	Brain
FGF21	Liver
FOXG1	Brain	Testis
FSD2	Skeletal_Muscle
G6PC	Kidney	Liver
GABRB1	Brain
GCG	Colon	Lung
GCKR	Liver	Ovary
GFAP	Lung
GPR25	White_Blood_Cells
GPS1	White_Blood_Cells
GRIA2	Brain	Ovary
GRIN1	Brain
GTF2A1L	Testis
GTF3C4	Testis	Thyroid	White_Blood_Cells
GUCY2C	Colon
HBB	Heart	Liver	Lung
HCN2	Brain
HMGA1	Testis
ICAM4	Lung
IGSF1	Brain	Testis	Thyroid
IHH	Colon	Kidney
IL13	Testis
ISL1	Prostate	Testis
KEL	Lymph_Node
KLC3	Breast
KNG1	Kidney	Liver	Testis
LYN	Lung	White_Blood_Cells
MAGEA11	Testis
MAGEA12	Testis
MAGEA4	Ovary
MAGEA6	Testis
MATN3	Kidney	Lung
MRFAP1L1	Brain	Thyroid	White_Blood_Cells
MYOD1	Skeletal_Muscle
NME5	Testis
NPHS2	Skeletal_Muscle
NPPC	Adrenal	Heart
NR1I2	Liver
NRXN1	Brain
NTN1	Brain	Testis
NTNG2	Brain	Lung
NUDT21	Testis	White_Blood_Cells
ODF1	Testis
OXTR	Brain
PAX5	Lymph_Node	White_Blood_Cells
PDX1	Adrenal
PLA2G10	Lung
PNMA5	Brain	Testis
POU3F3	Kidney
PPFIA2	Brain
PRPH2	Brain	Testis	Thyroid
PTCHD2	Brain
PTPRC	Lung	White_Blood_Cells
PTPRN	Adrenal	Colon
PYY	Colon
RASGRF1	Brain
RGS17	Adipose
RHOXF2	Lung	Testis
RPGRIP1	Testis
RSPO1	Breast	Lung	Ovary
S100A14	Testis
S100A7	Testis
SCN2A	Brain	Kidney
SEMG2	Kidney
SERPINB13	Lung
SERPINB3	Prostate
SH2D1A	White_Blood_Cells
SOX11	Brain
SOX30	Breast	Testis
SP110	White_Blood_Cells
SPERT	Testis
SPINK1	Kidney
SPINK7	Colon	Lung
SYN1	Brain
TAC4	Adrenal
TERF1	Brain	White_Blood_Cells
TMEM190	Lung	Ovary
TNNI3	Skeletal_Muscle	Testis
TRAPPC2	Brain	White_Blood_Cells
TRIM32	Ovary
TRPC4	Lung	Prostate
UPF2	White_Blood_Cells
VENTX	Ovary
WNK4	Colon	Kidney	Ovary
XCL2	Lung	Lymph_Node
ZBED1	Adrenal	Liver	White_Blood_Cells
ZFP64	Liver	Testis

## Sheet: HK-MDS
A2M
AAGAB
ABHD16A
ABHD5
ABI1
ABL1
ACAP3
ACD
ACHE
ACTG1
ACVR1
ACVR2B
ADAMTSL4
ADH5
AES
AGPAT2
AGT
AGTRAP
AKT1
AKT2
AKTIP
ALAS1
ALDH2
ALOX5
AMFR
ANGPT2
ANKRA2
ANKRD28
ANKZF1
AP1G1
AP1M1
AP2B1
AP2M1
AP4B1
APBA1
APC
APMAP
APOE
APP
APPBP2
APPL1
ARF1
ARFGEF2
ARFIP2
ARHGAP1
ARHGEF5
ARL3
ARL4D
ARL6IP1
ARNT
ARNTL
ARPC4
ARRB2
ARSA
ASF1A
ASNA1
ATF4
ATF6B
ATN1
ATOX1
ATP5C1
ATP6V0A1
ATPAF2
ATRIP
ATXN1
ATXN7
AXL
B2M
BAG6
BBS1
BECN1
BIRC2
BLM
BLMH
BMP1
BNIPL
BPTF
BRCA1
BSG
BUB3
BYSL
C1R
C5
CAB39
CALCOCO1
CALCOCO2
CALCRL
CANX
CASK
CASP8
CBFA2T2
CBX7
CCDC155
CCDC85B
CCDC90B
CCNC
CCNDBP1
CCT6A
CD59
CD9
CDC16
CDC37
CDC42
CDC5L
CDC73
CDK2
CDK5
CDK5RAP3
CDK9
CDKN1A
CEP126
CEP44
CEP63
CEP70
CEP76
CERS2
CFH
CHD3
CHUK
CIAO1
CKMT2
CLK2
CLK3
CLK4
CLSTN1
CLU
CMSS1
CMTM4
CMTM6
CNTFR
COG4
COIL
COL4A3BP
COMMD1
COPG1
COPS6
CPSF3
CPSF3L
CPSF6
CRADD
CRCP
CREB1
CREB3
CREB3L1
CREBBP
CRNKL1
CSNK1A1
CSNK1E
CSNK2A2
CSNK2B
CSTF2
CTBP1
CTBP2
CTNNB1
CTSL
CUL2
CUL3
CUTA
CYB5A
CYCS
DAPK3
DDB1
DDIT3
DDX18
DDX24
DEAF1
DERL1
DFFA
DFNB31
DHODH
DHPS
DHX8
DHX9
DIABLO
DKK1
DLD
DLG1
DLG4
DLST
DMTN
DNAJB1
DNAJB11
DNAJB5
DNAJB6
DNMBP
DPM1
DPP4
DRAP1
DSE
DTNBP1
DTX3L
DUSP12
DVL3
DYSF
E2F4
EAPP
EDC3
EED
EFNB2
EGFR
EGLN3
EGR1
EHD2
EIF2S1
EIF3F
EIF4A3
EIF4E
EIF4EBP1
EIF5
ELN
EMD
ENAH
ENDOV
ENO2
EP300
EPHA2
EPHA8
EPS15
EPS8
EPT1
ERBB2
ERCC1
ERCC3
ERCC8
ETFA
ETV5
EWSR1
EXOC1
EXOC5
EXOSC10
EXOSC4
EXOSC5
EXOSC8
EXT2
F11R
FADD
FARSA
FAS
FBLN1
FBXW7
FCHSD2
FDFT1
FHL1
FHL2
FHL3
FKBP1A
FKBP8
FNTA
FOS
FOXJ1
FRA10AC1
FRMD6
FTH1
FTL
FXR2
FXYD6
FZR1
G3BP2
GABARAPL2
GADD45G
GALNT6
GATA4
GCH1
GEM
GET4
GIPC1
GIT2
GKAP1
GLUL
GLYR1
GM2A
GMCL1
GNAI1
GNAI2
GNAQ
GNB2L1
GOLGA2
GOLGB1
GOLM1
GOPC
GORASP1
GORASP2
GOT2
GPAA1
GPKOW
GPS2
GRB2
GSK3B
GSTM3
GTF2B
GTF2H1
H2AFX
H2AFZ
HADHB
HAGH
HAP1
HBEGF
HDAC1
HDAC2
HDAC3
HDHD2
HERPUD1
HIPK3
HIST3H3
HIVEP1
HLA-DQB1
HMBOX1
HMOX2
HNRNPD
HOMER3
HRAS
HSF1
HSPA9
HTT
ID2
IDH3B
IFIT3
IFNAR1
IGF2R
IKBKAP
IL18
IL1RAP
IL6ST
IMMT
IMPA2
INSIG1
IPO13
IRAK3
IRF7
ISG20L2
ITGA5
ITGB3BP
ITGB5
ITSN1
ITSN2
JMJD6
JUN
JUP
KAT5
KATNB1
KCNE3
KCNJ8
KCTD15
KCTD17
KCTD6
KCTD9
KDM1A
KDR
KEAP1
KITLG
KLHL2
KMT2A
KPNA2
KPNA5
KRAS
KRIT1
LAMTOR3
LAMTOR5
LASP1
LCP1
LDB1
LIG4
LIN7A
LMAN1
LMNA
LMNB1
LMO2
LMO4
LNX1
LPP
LRIF1
LRSAM1
LSM1
LSM3
LSM7
LSM8
LYST
LZTR1
MADD
MAGED1
MALL
MAP1LC3B
MAP3K13
MAP3K5
MAP4K4
MAPK1
MAPK13
MAPK14
MAPK3
MAPK6
MAPK7
MAPK8
MAPK8IP2
MAPRE1
2015-03-05
MARK3
MAST2
MAT2B
MAX
MBD4
MCM3AP
MCRS1
MDH2
MDM2
MED19
MED31
MED4
MEIS1
METAP2
MIPOL1
MLF2
MLH1
MLX
MMP2
MOB4
MPHOSPH6
MPP1
MRPL44
MSL1
MSR1
MTA1
MTAP
MTUS2
MTX2
MVP
MXI1
MYC
MYCBP
MYD88
MYH9
MYOG
NAA10
NAALADL2
NAB2
NAGK
NAP1L1
NAV2
NCK1
NCK2
NCL
NCOR1
NDEL1
NDUFA4L2
NDUFAF3
NEDD4
NEDD4L
NEK9
NELFCD
NELFE
NF2
NFIX
NFKBIA
NFYB
NFYC
NHP2
NME1
NMI
NOP2
NOS3
NOTCH1
NOTCH2NL
NOV
NPM1
NR1H2
NR2F6
NR3C2
NR4A1
NSFL1C
NUMB
NUMBL
NUP107
NUP155
NUP214
NUP62
OCRL
OGT
OPTN
ORC4
OXSR1
P4HB
PABPC1
PAF1
PAFAH1B1
PAFAH1B2
PAFAH1B3
PAK1
PARP1
PAXIP1
PBX2
PCBD1
PCBD2
PCBP1
PCGF1
PCNA
PCYT2
PDE6D
PDE9A
PDGFB
PDGFRA
PDK2
PDPK1
PEA15
PEX19
PEX5
PEX6
PFKM
PHC2
PIAS4
PIGQ
PIK3CD
PIK3R1
PIP5K1C
PISD
PKN1
PKP4
PLA2G12A
PLAT
PLD2
PLEKHA1
PLEKHA5
PLEKHF2
PLSCR1
PLXNA2
PNKP
PNMA1
POLD1
POLR1B
POLR2A
POLR2G
POLRMT
POMP
POT1
PPARD
PPIC
PPP1CA
PPP1CC
PPP2CA
PPP2CB
PPP2R1A
PPP2R5A
PPP3CA
PPP3CC
PRC1
PRDX1
PRDX2
PRDX4
PRKAB2
PRKACA
PRKAR2A
PRKCA
PRKCD
PRKG1
PRMT1
PRMT5
PRPF3
PRPF31
PRPF40A
PRRC2A
PRSS23
PSEN1
PSEN2
PSMA3
PSMA6
PSMC3
PTGES3
PTPN12
PTPRJ
PTS
PUF60
PUM1
PVRL2
PYGL
PYGM
QARS
RAB11A
RAB1A
RAB1B
RAB27A
RAB5A
RAB6A
RABAC1
RABGEF1
RABGGTB
RABIF
RAC1
RALGDS
RANBP10
RANBP2
RAP2A
RASSF1
RB1
RBBP6
RBPMS
RBSN
RCHY1
RDH13
RELA
RELB
REPS1
REV1
RFC1
RGS19
RGS2
RHOA
RHOB
RINT1
RIPK2
RNASEH2B
RNASEL
RNF11
RNF111
RNF185
RNF19A
RNF31
RNF41
RNF5
RPH3AL
RPL10A
RPL11
RPL18A
RPL19
RPL30
RPL35
RPL6
RPL9
RPLP0
RPLP1
RPP25
RPS14
RPS27
RPS27A
RPS3A
RPS6KA5
RPS6KB2
RPSA
RRAD
RRAGB
RRAGC
RRAS
RSG1
RTN1
RTN4
RUNX1
RUVBL2
RWDD1
RXRB
S100A8
SBF1
SDCBP
SDCBP2
SEC62
2015-09-05
SERINC3
SERPINA1
SET
SETDB1
SF3B1
SF3B3
SFPQ
SFRP1
SGK1
SGSM2
SGTA
SH2B1
SIAH2
SIN3A
SIN3B
SKIL
SKIV2L
SKP1
SLBP
SLC35F6
SLC39A1
SMAD1
SMAD2
SMAD3
SMAD4
SMAD5
SMAD7
SMAD9
SMARCA4
SMARCA5
SMARCD1
SMC2
SMG1
SMURF1
SMURF2
SNAP23
SNAP29
SNAPIN
SNCA
SNF8
SNRPB
SNTA1
SORBS1
SOX18
SPATA20
SPRY1
SPTBN1
SRC
SRD5A3
SRF
SRPK2
SSSCA1
STAMBP
STAT1
STAT2
STAT3
STAT6
STAU1
STK3
STRN4
STX11
STX16
STX4
STX5
STX8
SUFU
SUMO1
SUMO3
SURF2
SUV39H2
SYNCRIP
TADA3
TAF10
TAPBP
TARBP2
TARS
TAX1BP1
TBC1D17
TBC1D4
TBCD
TBK1
TBP
TCEA2
TCEB1
TCF12
TCF4
TDP2
TECR
TERF2
TERF2IP
TFCP2
TGFB1
TGFBR1
THRA
THRB
TIMP3
TLE1
TM9SF1
TMEM159
TMEM62
TMPRSS3
TNFRSF1A
TNFSF10
TNIK
TNIP1
TNK2
TNKS
TOE1
TOLLIP
TOM1L1
TP53
TP53BP1
TP53BP2
TPM1
TRAF2
TRAF3IP1
TRAF4
TRAF6
TRIM21
TRIM23
TRIM25
TRIM27
TRIM28
TRIM35
TRIM39
TRIM69
TRIP10
TRMT6
TSC22D4
TSG101
TSPAN4
TSPAN7
TUBA4A
TUBG1
TUBGCP4
TULP3
TXLNA
TXN2
TXNDC11
UBC
UBE2A
UBE2B
UBE2C
UBE2D2
UBE2D3
UBE2D4
UBE2E3
UBE2F
UBE2G2
UBE2H
UBE2I
UBE2L6
UBE2M
UBE2Q1
UBE2U
UBE2V2
UBE2W
UBE2Z
UBE3A
UBQLN1
UBQLN4
UBTF
UCHL3
UEVLD
UFD1L
UNC119
UPF1
UPF3A
UQCRH
UROD
USF2
USH1C
USP22
USP7
VAC14
VAPA
VAPB
VAV2
VBP1
VCL
VCP
VDR
VEGFA
VPS11
VPS28
VPS33B
VPS35
VTI1B
WASL
WDR4
WDR5
WDYHV1
WHSC1L1
WNT2
WWP1
XBP1
XIAP
XPO1
XRCC4
XRCC6
XRN1
XRN2
YEATS4
YIF1A
YIPF6
YWHAG
YWHAZ
YY1
ZBTB16
ZBTB5
ZBTB9
ZCCHC10
ZDHHC17
ZFYVE9
ZNF408
ZNF420
ZNF512B
ZNF655
ZNF768
ZSCAN32

## Sheet: Remaining MDS
ABAT
ABCA1
ABCC1
ABCC5
ABCC6
ABCD3
ABCF3
ABHD17A
ABI2
ACAN
ACCS
ACKR2
ACTA1
ACTA2
ACTN1
ACTN2
ACY3
ADA
ADAM15
ADAMTS12
ADAP1
ADCYAP1
ADD1
ADIPOR1
ADRBK1
ADRM1
AEN
AFF4
AFP
AGER
AGFG1
AGR3
AGXT
AIMP2
AK5
AK6
AKAP11
AKAP5
ALB
ALCAM
AMOT
AMOTL2
ANK1
ANK2
ANKHD1
ANKRD1
ANXA4
ANXA7
AP3S1
APEX1
APIP
APITD1
APOA2
APOB
AQP1
AR
ARAF
ARHGAP21
ARHGDIA
ARHGEF10L
ARHGEF7
ARIH2
ARMC1
ARPC1B
ARRB1
ARRDC3
ARSE
ASB8
ASCC2
ASH2L
ASL
ASMTL
ASNS
ATF2
ATF5
ATF6
ATF7IP
ATG12
ATM
ATP5J2
ATP6V1E1
ATXN2
ATXN3
AURKA
AURKB
AZIN1
BABAM1
BAD
BAG2
BAK1
BANP
BCAP31
BCAT2
BCL10
BCL11A
BCL2
BCL2A1
BCL2L1
BCL2L11
BCL3
BCL9
BDNF
BEGAIN
BEND7
BGN
BHLHE40
BID
BIN1
BIRC5
BLOC1S1
BLOC1S2
BLOC1S6
BMF
BMP2
BMP6
BMPR1B
BNIP3L
BPGM
BRD4
BTK
BTRC
C1QA
C1QB
C3
C4A
C5AR1
C9
CA12
CA4
CACNA1A
CACNA1C
CADM1
CALU
CAMK1
CAMK1D
CAMK2A
CAMK2B
CAMK2D
CAMKK1
CAMP
CAP1
CAPNS1
CASC5
CASP1
CASP10
CASP2
CASP3
CATIP
CAV1
CAV3
CBFA2T3
CBL
CBLC
CBX3
CBX5
CBX8
CCDC103
CCDC136
CCHCR1
CCL17
CCL19
CCL2
CCL20
CCL21
CCL22
CCNB1
CCND1
CCND3
CCNG2
CCNH
CCR1
CCR10
CCR4
CCT4
CD14
CD151
CD1A
CD200
CD247
CD27
CD2AP
CD33
CD36
CD3D
CD3E
CD4
CD40
CD44
CD47
CD53
CD58
CD6
CD72
CD79A
CD82
CD86
CD93
CDC23
CDC27
CDC34
CDC42EP4
CDC45
CDC7
CDCA3
CDCA5
CDH1
CDH10
CDH18
CDH2
CDH5
CDH6
CDK1
CDK11B
CDK17
CDK2AP2
CDK4
CDK5RAP2
CDKL3
CDKN2A
CDKN2C
CDKN3
CEACAM1
CEBPZ
CENPJ
CENPO
CENPU
CEP19
CEP57L1
CETN1
CETN3
CFAP20
CFB
CFTR
CHCHD3
CHEK1
CHGB
CHMP1B
CHMP4B
CHMP5
CHN1
CHRNA1
CINP
CISH
CKAP4
CLDN1
CLDN3
CLEC4G
CLIP4
CLTC
CMTM5
CNOT1
CNOT7
CNOT8
CNR1
CNTNAP4
CNTROB
COASY
COG1
COL1A1
COL1A2
COL4A1
COL4A4
COL4A5
COL8A1
COMMD8
COPB1
COPS5
COX17
COX6A2
CP
CPB2
CPE
CRAMP1L
CRB3
CREB3L4
CRK
CRMP1
CRX
CRYAB
CSF1R
CSF3R
CSRP3
CST3
CTNNA1
CTNNBL1
CTSB
CTSS
CUBN
CWC15
CXCL13
CXCL16
CXCL8
CXCR1
CXCR2
CYBA
CYP17A1
CYP2E1
CYP3A5
CYR61
CYTH1
DAB1
DAG1
DAXX
DAZAP2
DBN1
DCN
DCPS
DDR1
DDX39B
DDX54
DENR
DEPTOR
DGAT1
DHX15
DICER1
DLAT
DLGAP4
DLK1
DMPK
DNAL4
DNM2
DNMT3A
DOCK1
DOCK8
DOCK9
DRD1
DRG1
DROSHA
DSC1
DSC2
DSC3
DSCAML1
DSG1
DSN1
DTNA
DTX1
DTX2
DUSP23
DYNC1I1
DYNLL1
DYNLT3
DYRK1A
DYRK1B
EBI3
ECHS1
EDNRA
EFEMP2
EFHC2
EFNA1
EFNA3
EGF
EGR2
EHHADH
EHMT2
EIF2B3
EIF3G
EIF3I
EIF3J
EIF3L
EIF4A2
EIF4G1
EMC2
EMG1
EMILIN1
EML2
ENKD1
EPB41L3
EPB42
EPHB2
EPHB3
EPM2AIP1
EPN1
EPOR
EPRS
ERBB3
ERBB4
ERLIN1
ESRRG
EVPL
EXOC2
EXOC8
EXOSC1
EXOSC2
EXOSC7
EYA3
EZH2
EZR
F10
F13A1
F2
F3
FAM118B
FAM13C
FAM161A
FAM168A
FAM208B
FAM45A
FAM46A
FANCC
FANCD2
FANCM
FASN
FATE1
FBF1
FBLN5
FBN1
FCAR
FCER1A
FCER1G
FCER2
FCGR2B
FDX1
FEZ1
FGF7
FGFR2
FGFR3
FGFR4
FGG
FHIT
FLNA
FLOT2
FLT1
FMR1
FN1
FNBP1L
FNBP4
FOXP2
FRAT1
FRZB
FST
FUT4
FYN
FZD1
FZD5
GABARAPL1
GABBR1
GABRA3
GADD45A
GC
GCC1
GCFC2
GDNF
GFI1
GFI1B
GFRA1
GGA1
GGA2
GHR
GHRL
GIMAP5
GIP
GIT1
GJA1
GLRX3
GLUD1
GLYCTK
GMFG
GMNN
GMPPA
GNA11
GNA14
GNA15
GNAI3
GNAO1
GNAS
GNB1
GNB4
GNG2
GNG3
GNG5
GNG7
GNPDA2
GOLGA1
GORAB
GPC1
GPR3
GPRASP1
GPSM2
GRAMD3
GRAP2
GRB7
GRIK2
GRIK5
GRK5
GSTA1
GSTK1
GSTM1
GSTM4
GTF2F2
GUCY1A2
GUCY1A3
GYG1
GYS1
H3F3C
HAUS1
HAUS6
HBS1L
HCK
HCST
HDAC5
HEBP2
HEXDC
HEYL
HGD
HGF
HGFAC
HGS
HHIP
HIF1A
HIP1
HIPK2
HIST1H1B
HLA-B
HLA-DMB
HLA-DRA
HLA-DRB1
HLA-E
HMG20A
HMGB1
HMP19
HN1L
HNF1A
HNRNPC
HNRNPH3
HNRNPK
HNRNPR
HOMEZ
HOXA11
HOXB9
HOXC4
HOXC9
HOXD4
HPCAL4
HPS6
HRASLS5
HSPA6
HSPA8
HSPB1
HSPB3
HSPD1
HSPG2
HTRA1
HUS1
IFIT5
IFNGR1
IFT20
IGF2
IGFBP5
IGFBP7
IGHA1
IGHG1
IGSF21
IKZF1
IL10RA
IL12RB1
IL13RA1
IL1A
IL1RL1
IL20RA
IL2RG
IL3RA
IL5RA
ILK
INHBA
INHBB
IRF2
IRF9
ISG15
IST1
ITGA1
ITGA3
ITGAM
ITGB1BP1
ITGB1BP2
ITGB2
ITGB4
ITM2C
JAK1
JAK2
JAM2
JUNB
KALRN
KAT7
KATNAL1
KCNB1
KCNH1
KCNJ12
KCNJ16
KCNJ3
KCNJ4
KCNK1
KCNQ2
KCNQ3
KHDRBS1
KHDRBS2
KIF2A
KIF2C
KIFC3
KLC4
KLF6
KLHL40
KLRK1
KPNA1
KPNA3
KPNB1
KRT13
KRT15
KRT40
KTN1
KXD1
L3MBTL3
LAMC3
LAPTM5
LBP
LCK
LDLR
LEPROTL1
LGALS3
LHX9
LIG1
LIMS1
LMO3
LNX2
LONRF1
LPXN
LRAT
LRP6
LRPAP1
LSM4
LSMEM1
LSMEM2
LTBR
LURAP1
LXN
LYAR
MACF1
MAFB
MAFF
MAFG
MAGEB4
MAGI2
MAK
MAL2
MAP1LC3A
MAP2K3
MAP2K6
MAP3K10
MAP3K4
MAP4K1
MAP7
MAPK10
MAPK9
MAPKAPK5
MAPRE2
MAPT
MASP1
MASP2
MAST1
MBD2
MBD3
MBIP
MBP
MCL1
MCM6
MDFI
MDK
MED1
MED10
MED9
MEGF10
MEOX1
MEOX2
MERTK
MESDC2
MEST
MFSD3
MID2
MIF4GD
MIS18A
MITF
MLKL
MLLT3
MMP10
MMP14
MMP9
MNAT1
MORF4L1
MORF4L2
MORN3
MPHOSPH10
MPP3
MRGBP
MRPL11
MRPL20
MRPL23
MRPL38
MRPL53
MSX2
MTF2
MTMR9
MTOR
MUS81
MX1
MYBL2
MYBPC2
MYBPH
MYEF2
MYH2
MYL6
MYL6B
MYO5A
MYOZ2
MYRIP
N4BP2L2
NAE1
NAGPA
NAPRT
NCAM1
NCF2
NCOA1
NCOA3
NDC80
NDN
NDUFAB1
NECAB2
NEDD8
NEU1
NFATC2
NFATC4
NFIC
NFKBIB
NHLRC1
NHP2L1
NIF3L1
NINL
NKX3-1
NLK
NLRP1
NMB
NMNAT1
NMU
NOA1
NOD1
NOTCH3
NOTCH4
NPAS2
NPFF
NPHS1
NPY
NR2F2
NR3C1
NRCAM
NRF1
NRIP2
NRTN
NT5C3A
NTRK2
NTS
NUF2
NUP205
NUPR1
OAZ3
OLFM2
OPRL1
ORC5
ORM1
OSGEP
OVGP1
P2RX4
PACSIN1
PAK4
PAK7
PAM
PAM16
PARD6B
PARK2
PARVA
PARVG
PAX6
PCID2
PDCD6IP
PDGFA
PDHA1
PDHB
PDLIM1
PDLIM3
PDZD11
PDZK1
PFDN1
PFN2
PGD
PHF1
PHYHIP
PICK1
PIGR
PIH1D2
PIK3CA
PIK3CG
PIK3R2
PIN1
PIP
PJA1
PLA2G4A
PLAUR
PLCG1
PLCL2
PLEC
PLG
PLIN3
PLK1
PLN
PLOD3
PLXNB1
PLXNB3
PMCH
PMP22
PMPCB
PNN
PNPLA2
POLA2
POLR2D
POM121
POP5
POR
PPA1
PPARG
PPBP
PPIB
PPIH
PPP1R16A
PPP1R1B
PPP1R9B
PPP2R1B
PPP2R3A
PPP3R1
PPP4C
PPP6C
PRDM1
PRIM2
PRKAA2
PRKAB1
PRKAR2B
PRKCB
PRKCE
PRKCG
PRKCQ
PRKD2
PRKD3
PROC
PROS1
PRPF8
PRRG4
PRSS3
PRTFDC1
PRX
PSAP
PSD
PSENEN
PSMA1
PSMA4
PSMA7
PSMB2
PSMC1
PSMC5
PSMD10
PTBP1
PTBP2
PTCD3
PTCH2
PTGIR
PTK2
PTK2B
PTN
PTPN11
PTPN6
PTPRS
PTTG1
PVR
PVRL1
PXN
PYCARD
PYROXD2
QKI
RAB10
RAB35
RAB3A
RAB3D
RAB3IL1
RAB4A
RAB7A
RABEP1
RABEPK
RAD21
RAD23A
RAD51
RAD51C
RAD51D
RALA
RALB
RALBP1
RALGAPB
RAMP3
RAN
RANBP9
RAP1A
RAPGEF1
RARA
RARB
RARG
RASA1
RBBP4
RBBP8
RBCK1
RBFOX1
RBFOX2
RBM17
RBM18
RBM39
RBM4
RBP1
RCC1
RCN3
RDX
RECQL5
REL
REN
RFX1
RFX2
RFX3
RFX6
RFXANK
RFXAP
RGS12
RGS3
RIBC2
RICTOR
RIF1
RIMS2
RIOK2
RLIM
RMDN3
RNF114
RNF126
RNF135
RNF152
RNF181
RNF213
RNF32
RNF4
RNF43
RNH1
RNPS1
ROBO1
ROBO2
RORB
RORC
RPA1
RPA2
RPL13A
RPL14
RPL23
RPL31
RPL37
RPL8
RPN1
RPP14
RPP25L
RPP30
RPS15
RPS24
RPS6KA3
RRAS2
RTN3
RUSC2
RYR1
S100A1
S100B
SAT1
SCARA3
SCG5
SCMH1
SCNN1B
SDHB
SEC13
SEC22A
SEC23A
SEC23B
SEC24D
SELE
SELP
SEMA3B
SEMA7A
SENP2
2015-09-15
2015-09-03
2015-09-06
2015-09-07
SERPINA3
SERPINA4
SERPINA5
SERPING1
SETBP1
SEZ6L2
SF3A1
SF3A2
SF3B4
SFMBT1
SFN
SGCA
SGCD
SGCG
SGSM1
SGTB
SH2D1B
SH3BP4
SH3GL1
SH3GL2
SH3GL3
SH3KBP1
SHC1
SHH
SIRPA
SIX1
SLC22A2
SLC24A1
SLC25A38
SLC4A4
SLC9A1
SLC9A3R1
SLC9A3R2
SMC3
SMYD1
SNAP25
SNCAIP
SNRPA
SNRPB2
SNRPD3
SNX1
SNX22
SOCS2
SOCS3
SOCS4
SOCS6
SOD2
SOX12
SP1
SP8
SPA17
SPAG8
SPARC
SPATA24
SPEN
SPG21
SPG7
SPI1
SPN
SPOP
SPP1
SPRY2
SPSB2
SPTB
SREBF2
SRGN
SRP14
SRSF1
SRSF11
SS18
SS18L1
SSBP3
SSC5D
SSPO
SSR1
SSTR2
SSX2IP
ST14
STAM2
STAP1
STAT5A
STAT5B
STC2
STK11
STK16
STK17B
STK24
STK36
STK38
STT3A
STX1A
STX6
STX7
STXBP1
SUCLG2
SULT1C2
SULT2B1
SUPT5H
SYK
SYT17
TAB1
TAC1
TACC3
TAF1
TAF11
TANK
TAP2
TBL1X
TCEANC
TCF3
TEAD1
TEAD3
TEAD4
TEC
TES
TESK1
TEX11
TF
TFAP2A
TFAP2C
TFG
TFIP11
TGFB1I1
TGM2
THBS2
THG1L
TIMELESS
TIMM44
TIMM8A
TIMP1
TINF2
TK1
TLN1
TLR2
TMEM230
TMEM39B
TMEM45B
TMSB4X
TNFRSF13B
TNFRSF13C
TNFRSF14
TNFRSF17
TNFRSF18
TNFRSF25
TNFRSF8
TNNT1
TNS2
TOB1
TOMM20
TOR1A
TOR1AIP2
TOX4
TP53RK
TP63
TPD52L2
TPI1
TPM3
TPX2
TRA2A
TRA2B
TRAF1
TRAF3
TRAF5
TRAK2
TRAPPC3
TRAPPC6A
TRDMT1
TRDN
TRIM2
TRIM29
TRIM54
TRIM59
TRIM63
TRIM8
TRIP12
TRIP13
TRIP6
TRPC1
TRPC3
TRPC5
TRPC6
TSC1
TSC22D3
TSNAX
TSPYL4
TSR2
TSSK3
TTF1
TUBA1A
TUBB2A
TUBB3
TUBB4A
TXLNB
TXN
TXNDC5
TYRO3
TYROBP
U2AF2
UACA
UBA52
UBE2D1
UBE2E1
UBE2N
UBE2O
UBE2R2
UBR1
UBXN11
UBXN2B
UGDH
UIMC1
UQCRB
USHBP1
USP20
USP21
USP8
UTP14A
UXT
VAMP2
VASP
VCAM1
VIP
VPS37B
VPS37C
VPS52
VTN
WARS
WDR6
WDR83
WFDC1
WIF1
WNT3A
WT1
WWP2
WWTR1
XAB2
YAE1D1
YAP1
YBX1
YWHAE
ZAP70
ZBTB25
ZBTB3
ZBTB7B
ZBTB8A
ZC2HC1A
ZC4H2
ZFP2
ZFYVE19
ZHX1
ZMYND10
ZMYND19
ZNF101
ZNF148
ZNF212
ZNF24
ZNF250
ZNF267
ZNF273
ZNF398
ZNF417
ZNF446
ZNF471
ZNF598
ZNF830
ZNF862
ZSCAN1
ZSCAN16
ZW10
ZWILCH
ZXDC
ZYX

## Sheet: NMDS
A1BG
A1CF
AAAS
AACS
AAMDC
AAMP
AAR2
AARS2
AASDHPPT
ABCA2
ABCA5
ABCB1
ABCB11
ABCB4
ABCB6
ABCB8
ABCC10
ABCC2
ABCC8
ABCC9
ABCD2
ABCD4
ABCE1
ABCF1
ABCF2
ABCG4
ABCG5
ABCG8
ABHD1
ABHD4
ABHD6
ABI3
ABL2
ABLIM1
ABLIM2
ABLIM3
ABO
ABR
ABRA
ABT1
ABTB1
ABTB2
ACAA1
ACAA2
ACACB
ACAD8
ACADM
ACADS
ACADVL
ACAP1
ACAT1
ACAT2
ACBD3
ACE
ACE2
ACIN1
ACKR1
ACKR3
ACLY
ACMSD
ACO1
ACOT13
ACOT7
ACOT8
ACOX3
ACP1
ACP5
ACP6
ACPP
ACR
ACSBG1
ACSF2
ACSL1
ACSL4
ACSL5
ACSM5
ACSS1
ACSS2
ACTB
ACTC1
ACTL6A
ACTL6B
ACTL7A
ACTL8
ACTN3
ACTN4
ACTR10
ACTR1A
ACTR1B
ACTR2
ACTR3
ACTR3B
ACTR5
ACVR1B
ACVR1C
ACVR2A
ACVRL1
ACY1
ACYP2
ADAM10
ADAM11
ADAM12
ADAM17
ADAM2
ADAM22
ADAM33
ADAM9
ADAMTS1
ADAMTS10
ADAMTS2
ADAMTS4
ADAMTS5
ADAMTS9
ADAMTSL2
ADAMTSL3
ADAMTSL5
ADAP2
ADAR
ADAT2
ADAT3
ADCK1
ADCK3
ADCK5
ADCY10
ADCY4
ADCY5
ADCY6
ADCY7
ADCYAP1R1
ADD2
ADD3
ADGRB2
ADGRG7
ADH1A
ADH1B
ADH4
ADH6
ADHFE1
ADIPOQ
ADIPOR2
ADIRF
ADK
ADM
ADNP
ADNP2
ADORA1
ADORA2A
ADORA2B
ADPGK
ADPRH
ADPRHL2
ADRA1A
ADRA1B
ADRA1D
ADRA2A
ADRA2C
ADRB1
ADRB2
ADRB3
ADRBK2
ADSL
ADSS
ADSSL1
ADTRP
AEBP1
AEBP2
AFAP1
AFAP1L1
AFAP1L2
AFF1
AFF2
AFG3L2
AFTPH
AGA
AGAP1
AGAP2
AGFG2
AGGF1
AGK
AGL
AGO1
AGO2
AGO3
AGPAT1
AGPAT3
AGPAT4
AGPAT5
AGPAT6
AGPS
AGR2
AGRN
AGTPBP1
AGTR1
AGXT2
AHCY
AHCYL1
AHDC1
AHNAK
AHNAK2
AHR
AHRR
AHSA1
AHSA2
AHSG
AHSP
AIDA
AIFM1
AIG1
AIM2
AIMP1
AIP
AIRE
AJUBA
AK1
AK2
AK3
AK4
AK8
AK9
AKAP1
AKAP10
AKAP12
AKAP13
AKAP14
AKAP17A
AKAP2
AKAP3
AKAP4
AKAP6
AKAP7
AKAP8
AKAP8L
AKAP9
AKIP1
AKIRIN1
AKIRIN2
AKR1A1
AKR1B1
AKR1B10
AKR1C1
AKR1C2
AKR1C3
AKR7A2
AKT3
ALAS2
ALDH18A1
ALDH1A1
ALDH1A2
ALDH1B1
ALDH3A1
ALDH3B1
ALDH5A1
ALDH6A1
ALDH7A1
ALDOA
ALDOC
ALG12
ALG13
ALG3
ALG8
ALG9
ALK
ALKBH3
ALKBH4
ALMS1
ALOX12
ALOX5AP
ALS2CR11
ALS2CR12
ALX1
ALYREF
AMBP
AMBRA1
AMDHD2
AMH
AMHR2
AMIGO2
AMMECR1
AMPD1
AMPD2
AMPH
ANAPC1
ANAPC10
ANAPC11
ANAPC13
ANAPC2
ANAPC4
ANAPC5
ANAPC7
ANG
ANGPT1
ANGPTL1
ANGPTL6
ANKEF1
ANKFY1
ANKH
ANKIB1
ANKLE2
ANKMY2
ANKRD10
ANKRD11
ANKRD13A
ANKRD13B
ANKRD13D
ANKRD17
ANKRD2
ANKRD22
ANKRD23
ANKRD24
ANKRD26
ANKRD27
ANKRD40
ANKRD44
ANKRD46
ANKRD50
ANKRD53
ANKRD54
ANKRD55
ANKRD6
ANKRD7
ANKS1A
ANKS1B
ANKS3
ANLN
ANO8
ANP32A
ANP32B
ANP32E
ANPEP
ANTXR1
ANTXR2
ANXA1
ANXA10
ANXA11
ANXA13
ANXA2
ANXA3
ANXA6
ANXA9
AOC1
AOC3
AOX1
AP1B1
AP1G2
AP1M2
AP1S1
AP1S2
AP1S3
AP2A1
AP2A2
AP2S1
AP3B1
AP3B2
AP3D1
AP3M1
AP3S2
AP4E1
AP4S1
AP5Z1
APAF1
APBA2
APBA3
APBB1
APBB1IP
APBB2
APBB3
APC2
APCS
APEH
APEX2
APH1A
APH1B
APLF
APLN
APLP1
APLP2
APOA1
APOA1BP
APOA5
APOBEC3F
APOBEC3G
APOC1
APOD
APOF
APOH
APOL1
APOL6
APOM
APPL2
AQP11
AQP3
AQP5
AQP9
AQR
ARAP1
ARC
ARCN1
ARF3
ARF4
ARF5
ARF6
ARFGAP1
ARFGAP3
ARFGEF1
ARFRP1
ARGLU1
ARHGAP12
ARHGAP15
ARHGAP17
ARHGAP18
ARHGAP19
ARHGAP22
ARHGAP24
ARHGAP26
ARHGAP29
ARHGAP31
ARHGAP32
ARHGAP33
ARHGAP35
ARHGAP44
ARHGAP5
ARHGAP9
ARHGDIB
ARHGDIG
ARHGEF1
ARHGEF11
ARHGEF12
ARHGEF15
ARHGEF16
ARHGEF2
ARHGEF25
ARHGEF3
ARHGEF4
ARHGEF40
ARHGEF6
ARHGEF9
ARID1A
ARID1B
ARID2
ARID3A
ARID3B
ARID4A
ARID4B
ARID5A
ARIH1
ARL1
ARL11
ARL13B
ARL14
ARL15
ARL16
ARL2
ARL2BP
ARL4A
ARL4C
ARL5A
ARL5B
ARL6IP4
ARL6IP5
ARL8A
ARL8B
ARMC7
ARMC8
ARMC9
ARMCX1
ARMCX2
ARMCX3
ARMT1
ARNT2
ARPC2
ARPC3
ARPC5
ARPC5L
ARPP21
ARRDC1
ARSF
ARSI
ARSJ
ART1
ART3
ARVCF
ASAH1
ASAP1
ASAP2
ASAP3
ASB10
ASB13
ASB16
ASB2
ASB6
ASB7
ASB9
ASCC1
ASCC3
ASCL1
ASCL3
ASCL4
ASF1B
ASGR2
ASH1L
ASIC1
ASIC2
ASIC4
ASPA
ASPH
ASPM
ASPSCR1
ASRGL1
ASS1
ASTE1
ASUN
ASXL1
ASXL2
ATAD2
ATF1
ATF3
ATF7
ATG10
ATG101
ATG13
ATG14
ATG16L1
ATG16L2
ATG3
ATG4A
ATG4B
ATG5
ATG7
ATG9A
ATOH8
ATP12A
ATP13A1
ATP13A2
ATP1A1
ATP1A3
ATP1B1
ATP1B3
ATP2A1
ATP2A2
ATP2A3
ATP2B2
ATP2B4
ATP4B
ATP5A1
ATP5E
ATP5F1
ATP5G1
ATP5G2
ATP5G3
ATP5H
ATP5J
ATP5O
ATP6AP1
ATP6AP2
ATP6V0B
ATP6V0C
ATP6V0D1
ATP6V0E2
ATP6V1A
ATP6V1B1
ATP6V1B2
ATP6V1C2
ATP6V1D
ATP6V1F
ATP6V1G1
ATP6V1G2
ATP6V1H
ATP7A
ATP7B
ATPIF1
ATR
ATRAID
ATRN
ATRX
ATXN10
ATXN2L
ATXN3L
ATXN7L1
ATXN7L2
ATXN7L3
AUP1
AURKAIP1
AURKC
AVEN
AVP
AVPI1
AVPR1A
AXIN1
AXIN2
AZGP1
AZI2
AZIN2
AZU1
B3GALNT1
B3GALT2
B3GALT6
B3GAT1
B3GAT3
B3GNT5
B3GNTL1
B4GALT3
B4GALT7
B9D1
BAALC
BACE1
BACE2
BACH1
BACH2
BAG1
BAG3
BAG4
BAG5
BAHD1
BAIAP2
BAIAP2L1
BAMBI
BANF1
BAP1
BARD1
BARHL1
BARHL2
BARX1
BASP1
BATF
BATF2
BATF3
BAX
BAZ1A
BAZ2A
BAZ2B
BBC3
BBOX1
BBS10
BBS2
BBS4
BBS5
BBS7
BBS9
BBX
BCAM
BCAN
BCAP29
BCAR1
BCAR3
BCAS2
BCAS3
BCAT1
BCCIP
BCDIN3D
BCKDK
BCL11B
BCL2L10
BCL2L12
BCL2L14
BCL2L15
BCL2L2
BCL6
BCL6B
BCL7A
BCL7B
BCL9L
BCLAF1
BCORL1
BCR
BCS1L
BDKRB2
BEND2
BEND5
BEST1
BET1
BET1L
BEX1
BEX2
BEX5
BFAR
BFSP1
BFSP2
BHLHA15
BHLHE41
BHMT
BICD1
BICD2
BIK
BIN2
BIN3
BIRC3
BIRC6
BIRC7
BLCAP
BLK
BLNK
BLOC1S3
BLOC1S4
BLOC1S5
BLVRA
BLVRB
BLZF1
BMI1
BMP10
BMP2K
BMP4
BMP5
BMP7
BMPR1A
BMPR2
BMX
BNIP1
BNIP2
BNIP3
BOC
BOD1L1
BOK
BOLA1
BOLL
BORA
BPIFA1
BRAF
BRAP
BRAT1
BRCA2
BRD1
BRD3
BRD7
BRD8
BRD9
BRDT
BRE
BRF2
BRIP1
BRIX1
BRMS1
BRMS1L
BROX
BRPF1
BRPF3
BSCL2
BSDC1
BSND
BSPRY
BST1
BST2
BTAF1
BTBD1
BTBD10
BTBD2
BTBD3
BTBD6
BTC
BTF3
BTF3L4
BTG1
BTG2
BTG3
BTLA
BTN2A2
BTN3A3
BUB1
BUB1B
BUD13
BUD31
BZRAP1
BZW1
BZW2
C1D
C1GALT1
C1QBP
C1QC
C1QTNF1
C1QTNF2
C1QTNF6
C1S
C2
C4BPA
C5AR2
C6
C7
C8A
CA1
CA14
CA2
CA8
CA9
CAAP1
CAB39L
CABIN1
CABLES1
CABLES2
CABP1
CABP5
CACFD1
CACHD1
CACNA1D
CACNA1G
CACNA1S
CACNB1
CACNB2
CACNB3
CACNB4
CACNG1
CACNG2
CACTIN
CACYBP
CAD
CADM4
CADPS2
CAGE1
CALB2
CALCA
CALCR
CALD1
CALML3
CALR
CALY
CAMK1G
CAMK2G
CAMK4
CAMKK2
CAMKV
CAMLG
CAMSAP1
CAMSAP3
CAND1
CAND2
CAP2
CAPN1
CAPN10
CAPN11
CAPN2
CAPN3
CAPN7
CAPRIN2
CAPZA1
CAPZA2
CAPZB
CARD10
CARD11
CARD14
CARD16
CARD6
CARD8
CARD9
CARF
CARHSP1
CARKD
CARM1
CARNS1
CASC3
CASC4
CASKIN1
CASP14
CASP4
CASP5
CASP6
CASP7
CASP8AP2
CASP9
CASQ2
CASR
CAST
CAT
CATSPERD
CAV2
CBFB
CBLB
CBLL1
CBR1
CBR3
CBS
CBWD2
CBWD3
CBX1
CBX2
CBX4
CBX6
CBY1
CC2D1A
CC2D1B
CCAR1
CCAR2
CCBE1
CCBL1
CCBL2
CCDC101
CCDC102B
CCDC106
CCDC107
CCDC108
CCDC109B
CCDC110
CCDC112
CCDC113
CCDC114
CCDC115
CCDC116
CCDC12
CCDC120
CCDC126
CCDC127
CCDC130
CCDC134
CCDC137
CCDC14
CCDC141
CCDC146
CCDC148
CCDC150
CCDC151
CCDC158
CCDC159
CCDC17
CCDC170
CCDC172
CCDC174
CCDC181
CCDC184
CCDC185
CCDC186
CCDC22
CCDC24
CCDC25
CCDC28A
CCDC28B
CCDC36
CCDC37
CCDC42
CCDC43
CCDC47
CCDC50
CCDC53
CCDC57
CCDC6
CCDC60
CCDC64B
CCDC67
CCDC68
CCDC69
CCDC7
CCDC70
CCDC74A
CCDC74B
CCDC8
CCDC85A
CCDC85C
CCDC86
CCDC87
CCDC88A
CCDC88B
CCDC88C
CCDC9
CCDC91
CCDC92
CCDC93
CCDC94
CCDC97
CCER1
CCK
CCL11
CCL13
CCL28
CCL8
CCM2
CCM2L
CCNA1
CCNA2
CCNB1IP1
CCNB2
CCND2
CCNE1
CCNE2
CCNG1
CCNI
CCNJL
CCNK
CCNL1
CCNO
CCNT1
CCNT2
CCNY
CCR2
CCR6
CCR7
CCR8
CCRN4L
CCS
CCSER1
CCSER2
CCT2
CCT3
CCT5
CCT7
CD101
CD160
CD163
CD164
CD177
CD19
CD1B
CD1D
CD1E
CD2
CD200R1
CD209
CD22
CD226
CD244
CD2BP2
CD300C
CD300LF
CD302
CD320
CD38
CD3EAP
CD3G
CD40LG
CD46
CD5
CD63
CD68
CD69
CD7
CD70
CD74
CD79B
CD80
CD81
CD83
CD84
CD8A
CD99
CD99L2
CDA
CDAN1
CDC123
CDC14A
CDC20
CDC25A
CDC25B
CDC25C
CDC26
CDC37L1
CDC40
CDC42BPA
CDC42BPB
CDC42EP1
CDC42EP2
CDC42EP3
CDC42EP5
CDC42SE1
CDCA2
CDCA4
CDCA7L
CDCA8
CDCP1
CDH11
CDH13
CDH16
CDH19
CDH23
CDH24
CDH3
CDH4
CDH7
CDH8
CDIP1
CDIPT
CDK11A
CDK12
CDK13
CDK14
CDK16
CDK18
CDK19
CDK2AP1
CDK3
CDK5R1
CDK5R2
CDK5RAP1
CDK6
CDK7
CDK8
CDKAL1
CDKL1
CDKL5
CDKN1B
CDKN1C
CDKN2AIP
CDKN2B
CDKN2D
CDO1
CDON
CDPF1
CDR1
CDR2
CDRT4
CDS2
CDSN
CDT1
CDX2
CDYL
CDYL2
CEACAM5
CEACAM6
CEACAM8
CEBPA
CEBPB
CEBPD
CEBPG
CEL
CELF1
CELF2
CELF3
CELSR1
CELSR2
CEMIP
CEND1
CENPA
CENPB
CENPBD1
CENPC
CENPE
CENPF
CENPH
CENPK
CENPL
CENPN
CENPP
CENPQ
CENPT
CEP120
CEP135
CEP152
CEP162
CEP164
CEP170
CEP192
CEP250
CEP290
CEP295
CEP350
CEP55
CEP57
CEP68
CEP72
CEP78
CEP85
CEP85L
CERCAM
CERK
CES1
CETN2
CETP
CFAP36
CFAP53
CFAP58
CFD
CFDP1
CFHR1
CFHR3
CFHR4
CFI
CFL1
CFL2
CFLAR
CFP
CGA
CGGBP1
CGN
CGNL1
CGRRF1
CHAF1A
CHAF1B
CHCHD2
CHCHD4
CHD1
CHD1L
CHD2
CHD4
CHD6
CHD8
CHDH
CHEK2
CHERP
CHFR
CHGA
CHIC2
CHKA
CHM
CHML
CHMP1A
CHMP2A
CHMP2B
CHMP3
CHMP4A
CHMP4C
CHMP6
CHMP7
CHN2
CHORDC1
CHP1
CHP2
CHPF
CHRAC1
CHRD
CHRDL2
CHRM1
CHRM2
CHRM3
CHRNA4
CHRNA7
CHRNB1
CHRND
CHRNE
CHRNG
CHST1
CHST10
CHST4
CHTF18
CHTF8
CHTOP
CIAPIN1
CIART
CIB1
CIB2
CIC
CIDEA
CIDEB
CIITA
CIPC
CIR1
CIRBP
CIT
CITED1
CITED2
CITED4
CIZ1
CKAP5
CKB
CKM
CKS1B
CKS2
CLASP1
CLASP2
CLASRP
CLCA1
CLCA2
CLCF1
CLCN1
CLCN2
CLCN3
CLCN5
CLCN7
CLDN11
CLDN12
CLDN15
CLDN2
CLDN5
CLDN7
CLEC11A
CLEC3B
CLEC4A
CLEC4F
CLIC1
CLIC2
CLIC3
CLIC4
CLIC5
CLINT1
CLIP1
CLIP2
CLK1
CLMN
CLNK
CLNS1A
CLOCK
CLP1
CLPB
CLRN3
CLSPN
CLTA
CLTB
CLUAP1
CMA1
CMC4
CMTM2
CMTM3
CMYA5
CNDP2
CNGA1
CNKSR1
CNKSR2
CNKSR3
CNN3
CNNM3
CNOT2
CNOT3
CNOT4
CNOT6
CNOT6L
CNP
CNPY3
CNPY4
CNR2
CNST
CNTF
CNTN1
CNTN2
CNTNAP1
CNTNAP2
CNTRL
COBL
COBLL1
COG2
COG3
COG5
COG6
COG7
COG8
COL11A2
COL12A1
COL14A1
COL18A1
COL23A1
COL24A1
COL25A1
COL26A1
COL3A1
COL4A2
COL4A6
COL5A3
COL6A1
COL6A2
COL6A3
COL7A1
COL9A2
COLEC12
COLGALT2
COLQ
COMMD3
COMMD4
COMMD6
COMP
COMT
COMTD1
COPA
COPB2
COPE
COPG2
COPS2
COPS3
COPS4
COPS7A
COPS7B
COPS8
COPZ1
COPZ2
COQ6
CORO1A
CORO1B
CORO1C
CORO2A
CORO2B
CORO6
CORT
COTL1
COX11
COX4I1
COX4I2
COX5A
COX5B
COX6A1
COX6B2
COX6C
COX7A2L
COX8A
CPA4
CPAMD8
CPLX1
CPM
CPN1
CPNE2
CPNE3
CPNE4
CPNE6
CPNE7
CPOX
CPPED1
CPSF1
CPSF4
CPSF7
CPT1A
CPXM1
CPXM2
CR1
CRABP1
CRABP2
CRACR2A
CRACR2B
CRB2
CRBN
CREB3L2
CREB3L3
CREB5
CREG1
CRELD1
CRELD2
CRH
CRIM1
CRIP1
CRIP2
CRIPT
CRKL
CRLF1
CRLF3
CROCC
CRP
CRTAC1
CRTAM
CRTC1
CRTC2
CRTC3
CRY1
CRY2
CRYBA4
CRYBB1
CRYGS
CRYL1
CRYM
CRYZ
CS
CSAD
CSDC2
CSDE1
CSE1L
CSF1
CSF2RB
CSF3
CSK
CSN1S1
CSN3
CSNK1A1L
CSNK1D
CSNK1G1
CSNK1G2
CSNK2A1
CSPG4
CSPP1
CSRNP1
CSRNP2
CSRP2
CSRP2BP
CST1
CST5
CST6
CST7
CST9L
CSTA
CSTB
CSTF1
CSTF2T
CSTF3
CT55
CTAG2
CTAGE5
CTC1
CTCF
CTCFL
CTDP1
CTDSP1
CTDSP2
CTF1
CTGF
CTH
CTHRC1
CTNNA3
CTNNAL1
CTNNBIP1
CTNND1
CTNND2
CTPS2
CTR9
CTRL
CTSA
CTSC
CTSE
CTSG
CTSH
CTSK
CTSW
CTSZ
CTTN
CTTNBP2NL
CUEDC1
CUEDC2
CUL1
CUL4A
CUL4B
CUL5
CUL7
CUL9
CUTC
CUZD1
CWC22
CWC27
CWF19L1
CWF19L2
CXADR
CXCL1
CXCL10
CXCL11
CXCL12
CXCL14
CXCL2
CXCL3
CXCL5
CXCL6
CXCL9
CXCR4
CXCR5
CXCR6
CXXC1
CXXC5
CYB561
CYB561A3
CYB561D2
CYB5R1
CYB5R2
CYB5R3
CYBB
CYBRD1
CYFIP2
CYGB
CYLD
CYP11A1
CYP11B2
CYP1A1
CYP1A2
CYP27A1
CYP2C18
CYP2C19
CYP2C8
CYP2C9
CYP2J2
CYP2S1
CYP2W1
CYP39A1
CYP3A4
CYP4A11
CYP4F11
CYP4F12
CYP4F2
CYP4V2
CYP51A1
CYSRT1
CYTH2
CYTH3
CYTH4
CYTIP
DAAM1
DAAM2
DAB2
DAB2IP
DACH2
DACT1
DAGLB
DALRD3
DAO
DAP
DAP3
DAPK1
DAPK2
DAPP1
DARS
DARS2
DAZAP1
DBF4
DBF4B
DBI
DBNDD2
DBNL
DBP
DBT
DCAF10
DCAF11
DCAF12
DCAF13
DCAF16
DCAF4
DCAF5
DCAF6
DCAF7
DCAF8
DCC
DCD
DCDC2
DCDC2B
DCK
DCLK2
DCLRE1B
DCP1B
DCP2
DCTD
DCTN1
DCTN2
DCTN3
DCTN4
DCTN5
DCTN6
DCTPP1
DCUN1D1
DCUN1D2
DCUN1D3
DCUN1D4
DCUN1D5
DCX
DCXR
DDA1
DDAH2
DDB2
DDC
DDIT4
DDIT4L
DDO
DDOST
DDR2
DDX1
DDX11
DDX17
DDX19A
DDX19B
DDX20
DDX21
DDX23
DDX26B
DDX27
DDX39A
DDX3X
DDX41
DDX42
DDX46
DDX47
DDX49
DDX5
DDX50
DDX55
DDX56
DDX58
DDX6
DECR2
DEDD
DEDD2
DEF6
DEFA3
DEFA5
DEFA6
DEFB1
DEGS1
DEK
DENND1B
DENND2D
DENND4A
DENND5A
DEPDC7
DERL2
DES
DESI1
DET1
DEXI
DFFB
DFNA5
DGCR14
DGCR2
DGCR6L
DGCR8
DGKA
DGKD
DGKE
DGKH
DGKZ
DGUOK
DHFR
DHRS1
DHRS2
DHRS7
DHRS7B
DHRSX
DHX16
DHX29
DHX30
DHX32
DHX34
DHX37
DHX38
DHX57
DHX58
DIAPH1
DIAPH2
DIAPH3
DIDO1
DIEXF
DIO2
DIP2A
DIP2C
DIS3
DIS3L2
DISP1
DIXDC1
DKC1
DKK2
DKK3
DKKL1
DLC1
DLEU1
DLG2
DLG3
DLG5
DLGAP1
DLGAP2
DLGAP3
DLGAP5
DLL1
DLL4
DLX2
DLX3
DLX5
DMAP1
DMC1
DMP1
DMRT1
DMRT3
DMRTA1
DMRTB1
DMRTC2
DMTF1
DMWD
DMXL2
DNAAF5
DNAI1
DNAJA1
DNAJA2
DNAJA3
DNAJA4
DNAJB2
DNAJB4
DNAJB9
DNAJC1
DNAJC10
DNAJC11
DNAJC13
DNAJC14
DNAJC15
DNAJC19
DNAJC21
DNAJC27
DNAJC28
DNAJC3
DNAJC30
DNAJC4
DNAJC5
DNAJC5B
DNAJC6
DNAJC7
DNALI1
DNASE1
DNASE1L2
DNASE2
DNER
DNM1
DNM1L
DNM3
DNMT1
DNMT3B
DNPEP
DNPH1
DNTTIP1
DNTTIP2
DOC2A
DOCK10
DOCK2
DOCK3
DOCK4
DOCK5
DOCK7
DOK1
DOK2
DOK3
DOK4
DOK5
DOK6
DOLK
DOT1L
DPAGT1
DPCD
DPEP1
DPF1
DPF2
DPH1
DPH3
DPM3
DPP7
DPPA2
DPPA4
DPT
DPY30
DPYD
DPYSL2
DPYSL3
DPYSL4
DPYSL5
DR1
DRC7
DRD2
DRG2
DRICH1
DRP2
DSCC1
DSCR3
DSCR8
DSG2
DSG3
DSP
DST
DSTN
DTL
DTNB
DTX3
DUS2
DUS3L
DUSP1
DUSP10
DUSP11
DUSP13
DUSP16
DUSP19
DUSP2
DUSP21
DUSP22
DUSP26
DUSP3
DUSP4
DUSP5
DUSP6
DUSP8
DUSP9
DUT
DVL1
DVL2
DXO
DYDC1
DYDC2
DYNC1H1
DYNC1I2
DYNC1LI1
DYNC1LI2
DYNLRB1
DYNLT1
DYRK2
DYRK3
DYRK4
DZANK1
DZIP1
DZIP1L
DZIP3
E2F1
E2F2
E2F3
E2F5
E2F8
E4F1
EAF1
EAF2
EBF1
EBNA1BP2
EBP
ECD
ECE1
ECH1
ECHDC2
ECI1
ECI2
ECM1
ECSIT
ECT2
EDA2R
EDARADD
EDC4
EDEM1
EDEM2
EDF1
EDN1
EDN3
EDNRB
EDRF1
EEA1
EEF1A2
EEF1B2
EEF1D
EEF1E1
EEF2
EEF2K
EEF2KMT
EFCAB12
EFEMP1
EFHC1
EFHD1
EFNA2
EFNA4
EFNA5
EFNB1
EFNB3
EFS
EFTUD2
EGFL6
EGFL7
EGFL8
EGLN1
EGR4
EHBP1
EHD1
EHD3
EHD4
EHF
EHMT1
EI24
EID1
EIF1
EIF1AD
EIF1AX
EIF1AY
EIF1B
EIF2A
EIF2AK1
EIF2AK2
EIF2AK3
EIF2AK4
EIF2B1
EIF2B2
EIF2B4
EIF2B5
EIF2D
EIF2S2
EIF2S3
EIF3A
EIF3B
EIF3C
EIF3D
EIF3E
EIF3H
EIF3K
EIF3M
EIF4A1
EIF4B
EIF4E2
EIF4EBP2
EIF4EBP3
EIF4ENIF1
EIF4G2
EIF4G3
EIF4H
EIF5A
EIF5A2
EIF5B
EIF6
ELAC2
ELAVL1
ELAVL2
ELAVL3
ELAVL4
ELF1
ELF2
ELF3
ELF4
ELF5
ELK3
ELK4
ELL
ELL2
ELL3
ELMO1
ELMOD1
ELMOD2
ELMOD3
ELMSAN1
ELOF1
ELOVL7
ELP3
ELP5
EMC8
EMC9
EME1
EMID1
EML1
EML3
EML4
EMP1
EMP3
EMX1
EMX2
ENC1
ENG
ENO1
[truncated: 5,569 more rows]

## Sheet: TS-NMDS
A1BG
ABCA2
ABCC10
ABCC8
ABCG4
ABHD1
ABRA
ACR
ACTL6B
ACTL7A
ACTN3
ACY1
ADAM11
ADAM2
ADAMTS4
ADAMTSL5
ADAT3
ADCYAP1R1
ADGRB2
ADGRG7
ADH6
ADORA2A
ADRB3
AHSG
AKAP3
AKAP4
AKIRIN1
AKR7A2
ALS2CR11
AMH
AMHR2
ANG
ANKRD55
ANKRD7
ANLN
ANO8
APC2
APOA1
APOBEC3F
APOF
ARFGAP1
ARHGAP5
ARHGDIG
ARHGEF25
ARL11
ARL4A
ARMC9
ART1
ART3
ASGR2
ASIC2
ASPM
ATAD2
ATP1B3
ATP6AP1
AVP
AZU1
B3GALNT1
BAALC
BARX1
BCAN
BCAS3
BCL11B
BCL2L10
BCL2L14
BFSP2
BHLHA15
BHLHE41
BIRC7
BLOC1S3
BMP5
BPIFA1
BRIP1
BSND
BTLA
C8A
CABP5
CACNA1G
CACNA1S
CACNG1
CACNG2
CALY
CAMSAP1
CARD9
CASKIN1
CASP5
CBWD3
CBX2
CCDC108
CCDC114
CCDC150
CCDC36
CCDC37
CCDC42
CCDC64B
CCDC70
CCDC85A
CCDC87
CCER1
CCL8
CCR8
CD101
CD160
CD177
CD1E
CD2
CD209
CD244
CD302
CD69
CD70
CD80
CD84
CDC25C
CDCA4
CDH16
CDH7
CDK13
CDK5R2
CDON
CDSN
CDX2
CEACAM8
CEL
CELSR1
CEND1
CENPE
CENPF
CEP55
CEP72
CEP85
CFHR4
CGA
CHMP4A
CHP2
CHRNA4
CHRND
CHRNE
CHRNG
CHST4
CIB2
CLCA1
CLCN1
CLSPN
COBL
COL11A2
COL23A1
COL26A1
COL7A1
CORT
COX6B2
COX7A2L
CPN1
CPNE7
CRACR2B
CRB2
CRH
CRP
CRYBA4
CRYBB1
CRYZ
CSN1S1
CSN3
CSNK1A1L
CST1
CST5
CST9L
CT55
CTAG2
CTCFL
CUZD1
CXCL11
CXCL3
CXCL6
CXCR5
CYGB
CYP11B2
CYP1A1
CYP1A2
CYP2C18
CYP2C8
CYP2C9
CYP2S1
CYP3A4
CYP4A11
CYSRT1
CYTH4
DAZAP1
DBNDD2
DCAF4
DCC
DCD
DDX11
DECR2
DEFA3
DEFA5
DENND2D
DFFB
DHFR
DKKL1
DLGAP1
DMC1
DMRT1
DMRT3
DMRTC2
DNAI1
DNAJC10
DNAJC15
DNAJC4
DNAJC5B
DNASE1L2
DOC2A
DPF1
DPPA4
DRC7
DSCR8
DSP
DUSP21
DYDC1
DYDC2
DZIP1
E2F2
E2F8
EDA2R
EDN3
EFNA2
EGFL8
EIF2A
EIF4EBP3
ELAVL2
ELF5
ELMOD1
ELMOD3
EMP3
EPHA5
ERC2
EREG
ERMN
ESPL1
ESRRB
ESX1
EXO1
EXPH5
EXTL1
EYA1
F11
F2RL2
FAAP24
FABP2
FABP5
FADS6
FAM131C
FAM153A
FAM19A4
FAM21C
FAM46D
FAM71C
FAM71E2
FAM86C1
FAM9C
FBLL1
FBXL16
FBXO24
FCGR1A
FCGR2C
FCN2
FCRL2
FERD3L
FERMT2
FGF4
FGF9
FGL1
FKBP6
FLT3
FOLH1
FOXP3
FOXR1
FPR2
FRMPD1
FSD1
FSHR
FUT9
GABRA4
GABRB2
GABRD
GABRG2
GABRR1
GAD1
GAGE1
GALR2
GAPDHS
GAREML
GAST
GATA1
GATA5
GATSL3
GBP7
GCK
GCM1
GDE1
GDPD2
GGACT
GIPR
GJA3
GKN1
GLI1
GLIPR2
GLP2R
GLRA2
GNG13
GOLGA6L2
GOLGA8A
GP2
GP9
GPA33
GPRIN2
GPSM3
GPT
GRAP
GRHL3
GRIA4
GRID2
GRIK4
GRIN2C
GRIN3A
GRM3
GRM8
GSC
GSG1
GSS
GTF2H2
GTSE1
GUCA2A
GYS2
HAND1
HAVCR1
HBG1
HCN1
HCN4
HCRTR1
HECTD1
HHIPL2
HIP1R
HIST2H2AC
HIST2H2BE
HMGB4
HOXA13
HOXB13
HOXC13
HOXD13
HPX
HRG
HSPB7
HTR3A
HUNK
HYAL3
HYLS1
ICAM5
ICOS
IFIT2
IGFALS
IGFN1
IGHE
IKZF3
IL10
IL13RA2
IL16
IL19
IL1RL2
IL22RA1
IL4R
INHBC
INSM1
INSM2
IQCF2
IRX4
ITIH1
ITPKB
ITPR3
IYD
JADE3
JSRP1
KCNAB3
KCNB2
KCNJ6
KCNJ9
KCNK4
KCNK9
KCNN1
KCNS2
KCTD19
KIAA1524
KIF18A
KIR3DL1
KLF1
KLHL32
KLHL35
KLHL41
KLK1
KLK10
KLK2
KLK3
KLK4
KLRC1
KLRC2
KLRC3
KLRC4
KLRD1
KRT1
KRT20
KRT6A
KRT72
KRT79
KRT80
KRT9
LACTB
LAD1
LAIR2
LAS1L
LCA5L
LDHAL6B
LDLRAD1
LEP
LGR4
LHX2
LHX4
LIM2
LIMA1
LIPC
LMO1
LMX1A
LPPR3
LRP1B
LRRC4
LRRC4C
LRRC59
LTB4R
LTK
LUZP4
LVRN
LY6D
LY9
LYRM2
M1AP
MAB21L2
MAGEA1
MAGEA8
MAGEB1
MAGEB2
MAN1B1
MATN1
MBL2
MCF2
MCHR2
MCM10
MCTS1
MEFV
MEGF11
MEMO1
MGAT5B
MIA3
MLANA
MMAB
MMP8
MOXD1
MPPED1
MRPS15
MRPS22
MS4A12
MSI1
MT1G
MT1H
MTMR8
MTTP
MUC20
MUC4
MUM1
MYBPC3
MYCL
MYF5
MYH13
MYH8
MYLK2
MYO15A
MYO16
MYO1A
MYO1C
MYO1D
MYO3A
MYT1L
NANOS2
NAT10
NAT6
NAT8
NCBP1
NCOA7
NDUFA5
NDUFAF1
NELL1
NEO1
NEURL3
NEUROD1
NEUROD2
NEUROD4
NGB
NINJ2
NKX2-1
NKX2-3
NKX2-5
NLRP12
NOB1
NOD2
NOL4
NOLC1
NOP56
NOS1
NOS1AP
NOS2
NPL
NPPA
NPPB
NPR2
NPR3
NR0B2
NR1I3
NR5A1
NR6A1
NRIP1
NRIP3
NSMF
NT5C1A
NTHL1
NTM
NTSR1
NTSR2
NUTM1
NYAP2
OLFM1
OLFM3
OPCML
OPRM1
ORM2
PAGE1
PAGE5
PAK3
PAPPA2
PATE1
PAX1
PCDHA1
PCDHA3
PCDHA4
PCDHA5
PCDHA7
PCDHA8
PCDHA9
PCED1B
PCIF1
PCMTD2
PCSK1
PDCL2
PDE4A
PDHA2
PDIA2
PDZD3
PGM5
PHF13
PI3
PIH1D3
PIP5K1A
PITPNM3
PKLR
PKMYT1
PLA2G1B
PLA2R1
PLEKHG4
PLSCR2
PMAIP1
PNOC
PNPLA3
POLR2M
POMZP3
POU2F2
POU3F1
POU3F2
POU4F1
PPP1R18
PPP2R2A
PPP3R2
PRAME
PRF1
PRKDC
PRLR
PRMT8
PRPF18
PRPS1
PRR19
PRR22
PRRT2
PSRC1
PTAFR
PTGDR
PTH
PTH2R
PTPRG
PTPRH
PTPRK
PTPRZ1
PTRH1
PURB
PYCR2
RAB39A
RABL2A
RAD51AP1
RAG1
RALYL
RANGRF
RAPGEF5
RAPSN
RASA4
RASGRP4
RBM12
RBM12B
RBM28
RBMY1A1
RBP2
RDH12
REG1B
REM2
REXO4
RFPL3
RFX4
RGS20
RGS8
RHAG
RHBG
RHOXF1
RIMBP2
RIPPLY2
RIT2
RMND1
RNF103
RNF165
RNF167
RNF183
ROM1
RPA4
RPP38
RPS13
RPS16
RPS18
RPS27L
RRP1
RTP5
RUNX3
S100A16
SALL2
SCEL
SCN1B
SCN4B
SCN8A
SCRG1
SEC14L2
SEC14L4
SELPLG
SELT
SELV
SEMG1
2015-09-12
SERPINA10
SERPINB4
SERPINE2
SETD8
SFTPC
SHBG
SHC3
SHC4
SIGLEC11
SIGLEC5
SIGLEC6
SIM2
SIRPD
SIX6
SKA1
SKA3
SLAIN1
SLC12A3
SLC17A1
SLC1A2
SLC1A6
SLC22A12
SLC22A6
SLC25A47
SLC30A3
SLC4A1
SLC6A1
SLC7A9
SLC9A3
SLIT1
SLMO1
SMC1B
SMCO3
SMCP
SMPDL3A
SMR3B
SNAPC5
SNCB
SNTG1
SNTG2
SNX32
SOAT1
SOST
SOX1
SOX3
SPAG4
SPANXC
SPANXD
SPANXN3
SPATA22
SPATA3
SPATA8
SPATS1
SPC24
SPC25
SPDEF
SPDYA
SPRR3
SPSB3
SPTSSA
SPZ1
SRRM4
SST
SSX3
SSX5
ST18
ST8SIA5
STATH
STIL
STMN4
STXBP2
SURF6
SYN2
SYN3
SYNPR
TAC3
TAF7L
TBC1D1
TBC1D19
TBR1
TBX22
TBX4
TCEAL7
TCF7
TCL1B
TCP11
TEKT1
TEKT3
TEKT4
TEKT5
TERT
TEX37
TFEB
TFR2
TG
TGFA
TGM1
THEG
THPO
THSD7B
TIAF1
TIGD4
TIGD5
TIGD7
TKTL2
TLE3
TLE4
TLE6
TLR6
TLR8
TM4SF4
TMEM123
TMEM126B
TMEM128
TMEM213
TMEM31
TMEM86B
TMPRSS15
TNF
TNFRSF9
TNFSF11
TNFSF8
TNFSF9
TNIP3
TNNC2
TNP1
TNP2
TNR
TPPP
TRIM10
TRIM26
TRIM31
TRIM36
TRIM9
TRMT1
TROAP
TRPM2
TRPV5
TSGA10IP
TSKS
TSSK1B
TTC21B
TUBA3E
TULP2
TWIST1
UBASH3A
UBN1
UGT1A1
UGT1A4
UGT2B10
UGT2B7
ULBP3
UNC13A
UNC5C
UPK2
UPK3A
URM1
UTP14C
VGLL1
VIL1
VMAC
WFDC2
WFDC9
WNT7B
WWOX
XAGE3
XCR1
XK
XRCC2
YARS2
ZBED5
ZBTB1
ZBTB32
ZBTB40
ZC3H7B
ZC3HAV1
ZCCHC13
ZDHHC22
ZFP69B
ZFP91
ZFR
ZFYVE21
ZG16
ZMAT4
ZNF165
ZNF311
ZNF394
ZNF511
ZNF556
ZNF695
ZNF697
ZNF70
ZNF714
ZNF804A
ZNF835
ZNF843
ZPBP

## Sheet: HK-NMDS
AAMDC
AAMP
AAR2
AASDHPPT
ABCB6
ABCB8
ABCC9
ABCD4
ABCE1
ABCF1
ABCF2
ABCG8
ABHD4
ABHD6
ABI3
ABL2
ABLIM1
ABLIM3
ABR
ABT1
ABTB1
ACAA1
ACAA2
ACAD8
ACADM
ACADS
ACADVL
ACAT2
ACBD3
ACE
ACIN1
ACKR3
ACLY
ACO1
ACOT13
ACOT7
ACOT8
ACOX3
ACP1
ACP5
ACP6
ACSBG1
ACSF2
ACSL1
ACSL4
ACSL5
ACSS2
ACTB
ACTL6A
ACTL8
ACTN4
ACTR10
ACTR1A
ACTR1B
ACTR2
ACTR3
ACTR5
ACVR1B
ACVR2A
ACVRL1
ADAM17
ADAM9
ADAMTS1
ADAMTS5
ADAMTSL3
ADAP2
ADAR
ADCK3
ADCK5
ADCY6
ADD3
ADH1A
ADH1B
ADHFE1
ADIPOR2
ADK
ADM
ADNP
ADNP2
ADPGK
ADPRH
ADPRHL2
ADRB2
ADRBK2
ADSL
ADSSL1
AEBP1
AEBP2
AFAP1
AFAP1L1
AFAP1L2
AFG3L2
AFTPH
AGA
AGAP1
AGAP2
AGFG2
AGGF1
AGK
AGL
AGO1
AGO2
AGO3
AGPAT3
AGPAT5
AGPS
AGRN
AGTPBP1
AGTR1
AHCY
AHCYL1
AHDC1
AHNAK
AHNAK2
AHR
AHSA1
AIFM1
AIM2
AIMP1
AIP
AJUBA
AK1
AK2
AK3
AK9
AKAP1
AKAP10
AKAP13
AKAP7
AKAP8
AKAP8L
AKAP9
AKIP1
AKIRIN2
AKR1A1
AKR1B1
AKR1C1
AKR1C2
AKR1C3
AKT3
ALDH18A1
ALDH1A1
ALDH1A2
ALDH1B1
ALDH3B1
ALDH6A1
ALDH7A1
ALDOA
ALDOC
ALG12
ALG13
ALG3
ALG8
ALG9
ALK
ALKBH3
ALKBH4
ALOX5AP
ALX1
ALYREF
AMBRA1
AMDHD2
AMPD2
ANAPC10
ANAPC11
ANAPC2
ANAPC4
ANAPC5
ANAPC7
ANGPT1
ANGPTL1
ANGPTL6
ANKFY1
ANKH
ANKIB1
ANKLE2
ANKMY2
ANKRD10
ANKRD11
ANKRD13A
ANKRD13D
ANKRD17
ANKRD26
ANKRD27
ANKRD40
ANKRD46
ANKRD50
ANKRD54
ANKRD6
ANKS1A
ANP32A
ANP32B
ANP32E
ANTXR1
ANTXR2
ANXA1
ANXA10
ANXA11
ANXA2
ANXA3
ANXA6
ANXA9
AOC3
AOX1
AP1B1
AP1G2
AP1S1
AP1S2
AP1S3
AP2A1
AP2A2
AP2S1
AP3B1
AP3D1
AP3M1
AP3S2
AP4E1
AP4S1
APAF1
APBA3
APBB1
APBB2
APBB3
APEH
APEX2
APH1A
APH1B
APLP2
APOA1BP
APOD
APOL6
APPL2
AQP3
AQR
ARAP1
ARCN1
ARF3
ARF4
ARF5
ARF6
ARFGEF1
ARFRP1
ARGLU1
ARHGAP12
ARHGAP15
ARHGAP17
ARHGAP18
ARHGAP22
ARHGAP26
ARHGAP29
ARHGAP31
ARHGAP32
ARHGAP33
ARHGAP35
ARHGDIB
ARHGEF1
ARHGEF11
ARHGEF12
ARHGEF2
ARHGEF3
ARHGEF40
ARHGEF6
ARHGEF9
ARID1A
ARID1B
ARID2
ARID4A
ARID4B
ARID5A
ARIH1
ARL1
ARL13B
ARL15
ARL16
ARL2
ARL2BP
ARL5A
ARL5B
ARL6IP4
ARL6IP5
ARL8A
ARL8B
ARMC7
ARMCX1
ARMCX2
ARMCX3
ARMT1
ARPC2
ARPC3
ARPC5
ARPC5L
ARRDC1
ASAH1
ASAP1
ASAP2
ASAP3
ASB13
ASB2
ASB6
ASB7
ASCC1
ASCC3
ASH1L
ASPH
ASPSCR1
ASRGL1
ASS1
ASTE1
ASUN
ASXL1
ASXL2
ATF1
ATF3
ATF7
ATG101
ATG13
ATG14
ATG16L1
ATG3
ATG4A
ATG4B
ATG5
ATG7
ATG9A
ATP13A1
ATP13A2
ATP1A1
ATP1B1
ATP2A2
ATP2A3
ATP2B2
ATP2B4
ATP5A1
ATP5F1
ATP5G1
ATP5G2
ATP5G3
ATP5H
ATP5J
ATP5O
ATP6V0B
ATP6V0C
ATP6V0D1
ATP6V0E2
ATP6V1A
ATP6V1B2
ATP6V1C2
ATP6V1D
ATP6V1F
ATP6V1G1
ATP6V1H
ATP7B
ATPIF1
ATR
ATRAID
ATRN
ATRX
ATXN2L
ATXN7L1
ATXN7L2
ATXN7L3
AUP1
AVEN
AXIN1
AZGP1
AZI2
B3GALT6
B3GAT3
B3GNT5
B4GALT3
B4GALT7
B9D1
BACE1
BACE2
BACH1
BAG1
BAG3
BAG4
BAG5
BAHD1
BAIAP2
BAIAP2L1
BAMBI
BANF1
BAP1
BARHL1
BASP1
BAX
BAZ1A
BAZ2A
BAZ2B
BBC3
BBS10
BBS2
BBS4
BBS5
BBX
BCAM
BCAP29
BCAR1
BCAR3
BCAS2
BCCIP
BCKDK
BCL2L12
BCL2L2
BCL6
BCL7A
BCL7B
BCL9L
BCLAF1
BCORL1
BCR
BCS1L
BEND5
BEST1
BET1
BET1L
BEX2
BFAR
BICD2
BIN3
BIRC3
BIRC6
BLNK
BLOC1S4
BLOC1S5
BLVRA
BLVRB
BLZF1
BMI1
BMP10
BMPR1A
BMPR2
BNIP1
BNIP2
BNIP3
BOC
BOD1L1
BOK
BRAF
BRAP
BRCA2
BRD1
BRD3
BRD7
BRD8
BRE
BRF2
BRIX1
BRMS1
BRMS1L
BROX
BRPF1
BRPF3
BSCL2
BSDC1
BST2
BTAF1
BTBD1
BTBD10
BTBD2
BTF3
BTF3L4
BTG1
BTG2
BTG3
BTN3A3
BUB1
BUB1B
BUD13
BUD31
BZW1
BZW2
C1D
C1GALT1
C1QBP
C1QC
C1QTNF1
C1S
C2
C7
CA2
CAAP1
CAB39L
CABIN1
CACFD1
CACHD1
CACNB1
CACTIN
CACYBP
CAD
CADM4
CADPS2
CALD1
CALR
CAMK2G
CAMKK2
CAMKV
CAMLG
CAND1
CAND2
CAP2
CAPN1
CAPN2
CAPN3
CAPN7
CAPRIN2
CAPZA1
CAPZA2
CAPZB
CARD10
CARD16
CARD6
CARD8
CARHSP1
CARKD
CARM1
CASC3
CASC4
CASP4
CASP6
CASP7
CASP8AP2
CASP9
CAST
CAT
CBFB
CBR1
CBR3
CBX1
CBX4
CBY1
CC2D1A
CCAR1
CCAR2
CCBL1
CCBL2
CCDC101
CCDC106
CCDC107
CCDC109B
CCDC112
CCDC115
CCDC12
CCDC120
CCDC126
CCDC127
CCDC130
CCDC134
CCDC137
CCDC14
CCDC146
CCDC159
CCDC174
CCDC186
CCDC22
CCDC25
CCDC28A
CCDC28B
CCDC43
CCDC47
CCDC50
CCDC53
CCDC57
CCDC6
CCDC69
CCDC7
CCDC8
CCDC85C
CCDC86
CCDC88A
CCDC88C
CCDC9
CCDC91
CCDC92
CCDC93
CCDC94
CCDC97
CCM2
CCNB1IP1
CCND2
CCNE1
CCNE2
CCNG1
CCNI
CCNK
CCNL1
CCNT1
CCNT2
CCNY
CCRN4L
CCS
CCSER2
CCT2
CCT3
CCT5
CCT7
CD163
CD164
CD2BP2
CD320
CD3EAP
CD46
CD63
CD68
CD74
CD81
CD99
CD99L2
CDA
CDAN1
CDC123
CDC14A
CDC25B
CDC26
CDC37L1
CDC40
CDC42BPA
CDC42BPB
CDC42EP1
CDC42EP2
CDC42EP3
CDC42SE1
CDCA2
CDCA7L
CDH11
CDH13
CDIP1
CDIPT
CDK11A
CDK12
CDK14
CDK16
CDK18
CDK19
CDK2AP1
CDK5RAP1
CDK6
CDK7
CDK8
CDKL1
CDKL5
CDKN1B
CDKN1C
CDKN2D
CDR2
CDS2
CDT1
CDYL
CEBPB
CEBPG
CELF1
CELF2
CELSR2
CENPB
CENPBD1
CENPC
CENPH
CENPN
CENPQ
CENPT
CEP120
CEP162
CEP164
CEP192
CEP295
CEP350
CEP57
CEP85L
CERCAM
CERK
CES1
CETN2
CFAP36
CFAP58
CFD
CFDP1
CFI
CFL1
CFL2
CFLAR
CGGBP1
CGNL1
CGRRF1
CHAF1A
CHAF1B
CHCHD2
CHCHD4
CHD1
CHD1L
CHD2
CHD4
CHD6
CHD8
CHERP
CHFR
CHIC2
CHKA
CHM
CHML
CHMP1A
CHMP2A
CHMP2B
CHMP3
CHMP6
CHMP7
CHN2
CHORDC1
CHP1
CHRAC1
CHRM2
CHRM3
CHRNB1
CHST10
CHTF8
CHTOP
CIAPIN1
CIB1
CIC
CIDEB
CIPC
CIR1
CIRBP
CIT
CITED2
CITED4
CKAP5
CKB
CKS1B
CKS2
CLASP1
CLASP2
CLASRP
CLCN3
CLCN7
CLDN11
CLEC3B
CLIC1
CLIC2
CLIC3
CLIC4
CLIC5
CLINT1
CLIP1
CLIP2
CLK1
CLMN
CLNS1A
CLOCK
CLP1
CLPB
CLTA
CLTB
CLUAP1
CMC4
CMTM2
CMYA5
CNDP2
CNKSR3
CNN3
CNNM3
CNOT2
CNOT3
CNOT4
CNOT6
CNOT6L
CNP
CNPY3
CNPY4
CNST
CNTF
CNTNAP1
CNTRL
COG2
COG3
COG5
COG6
COG7
COG8
COL12A1
COL18A1
COL24A1
COL3A1
COL4A2
COL6A1
COL6A2
COL6A3
COLEC12
COLGALT2
COMMD3
COMMD4
COMMD6
COMT
COMTD1
COPA
COPB2
COPE
COPG2
COPS2
COPS3
COPS4
COPS7A
COPS7B
COPS8
COPZ1
COPZ2
COQ6
CORO1A
CORO1B
CORO1C
COTL1
COX11
COX4I1
COX4I2
COX5A
COX5B
COX6A1
COX6C
COX8A
CPAMD8
CPNE2
CPNE3
CPOX
CPPED1
CPSF1
CPSF4
CPSF7
CPT1A
CRBN
CREB3L2
CREB3L3
CREG1
CRELD1
CRELD2
CRIM1
CRIP1
CRIP2
CRIPT
CRKL
CRLF3
CRTAC1
CRTC1
CRTC2
CRTC3
CRY1
CRY2
CRYM
CS
CSAD
CSDC2
CSDE1
CSE1L
CSF1
CSF2RB
CSK
CSNK1D
CSNK1G1
CSNK1G2
CSNK2A1
CSPG4
CSPP1
CSRNP1
CSRNP2
CSRP2
CSRP2BP
CSTB
CSTF1
CSTF2T
CSTF3
CTAGE5
CTC1
CTCF
CTDP1
CTDSP1
CTGF
CTH
CTNNA3
CTNNBIP1
CTNND1
CTPS2
CTR9
CTSA
CTSC
CTSE
CTSH
CTSZ
CTTN
CTTNBP2NL
CUEDC1
CUEDC2
CUL1
CUL4A
CUL4B
CUL5
CUL7
CUL9
CUTC
CWC22
CWC27
CWF19L1
CWF19L2
CXCL12
CXCL14
CXCR4
CXXC1
CXXC5
CYB561
CYB561A3
CYB561D2
CYB5R1
CYB5R2
CYB5R3
CYBB
CYBRD1
CYFIP2
CYLD
CYP27A1
CYP39A1
CYP4V2
CYP51A1
CYTH2
CYTH3
DAAM1
DAAM2
DAB2
DAB2IP
DACT1
DAGLB
DALRD3
DAP
DAP3
DAPK1
DARS
DARS2
DBI
DBNL
DBT
DCAF10
DCAF11
DCAF12
DCAF13
DCAF16
DCAF5
DCAF6
DCAF7
DCAF8
DCDC2B
DCK
DCP1B
DCP2
DCTD
DCTN1
DCTN2
DCTN3
DCTN4
DCTN5
DCTN6
DCTPP1
DCUN1D1
DCUN1D2
DCUN1D3
DCUN1D4
DCUN1D5
DCXR
DDA1
DDAH2
DDB2
DDIT4
DDO
DDOST
DDR2
DDX1
DDX17
DDX19A
DDX19B
DDX20
DDX21
DDX23
DDX26B
DDX27
DDX39A
DDX3X
DDX41
DDX42
DDX46
DDX47
DDX49
DDX5
DDX50
DDX55
DDX56
DDX58
DDX6
DEDD
DEDD2
DENND4A
DENND5A
DEPDC7
DERL2
DES
DET1
DEXI
DFNA5
DGCR14
DGCR2
DGCR6L
DGCR8
DGKA
DGKD
DGKE
DGKZ
DHRS1
DHRS7
DHRS7B
DHX16
DHX29
DHX30
DHX37
DHX38
DHX57
DHX58
DIAPH1
DIAPH2
DIDO1
DIEXF
DIP2A
DIP2C
DIS3
DIS3L2
DIXDC1
DKC1
DKK3
DLEU1
DLG3
DLG5
DLX5
DMAP1
DMTF1
DMXL2
DNAAF5
DNAJA1
DNAJA2
DNAJA3
DNAJB2
DNAJB4
DNAJB9
DNAJC1
DNAJC11
DNAJC13
DNAJC14
DNAJC19
DNAJC21
DNAJC27
DNAJC28
DNAJC3
DNAJC30
DNAJC5
DNAJC7
DNASE2
DNM1
DNM1L
DNMT1
DNMT3B
DNPEP
DNPH1
DNTTIP1
DNTTIP2
DOCK3
DOCK4
DOCK7
DOK1
DOK2
DOK4
DOLK
DPAGT1
DPCD
DPF2
DPH1
DPM3
DPP7
DPPA2
DPT
DPY30
DPYD
DPYSL2
DPYSL3
DR1
DRG2
DSCR3
DSG2
DST
DSTN
DTNB
DTX3
DUS2
DUS3L
DUSP1
DUSP10
DUSP11
DUSP16
DUSP22
DUSP3
DUSP5
DUSP6
DUT
DVL1
DVL2
DXO
DYNC1H1
DYNC1I2
DYNC1LI2
DYNLRB1
DYRK2
DYRK4
DZIP3
E2F1
E2F5
E4F1
EAF1
EAF2
EBF1
EBNA1BP2
EBP
ECD
ECE1
ECH1
ECHDC2
ECI1
ECI2
ECM1
ECSIT
ECT2
EDARADD
EDC4
EDEM1
EDEM2
EDF1
EDN1
EDNRB
EEA1
EEF1B2
EEF1D
EEF1E1
EEF2
EEF2K
EFCAB12
EFEMP1
EFHD1
EFNA4
EFNA5
EFNB1
EFTUD2
EGFL7
EGLN1
EHD1
EHD3
EHMT1
EI24
EIF1
EIF1AD
EIF1AX
EIF1AY
EIF1B
EIF2AK1
EIF2AK2
EIF2AK3
EIF2AK4
EIF2B1
EIF2B2
EIF2B4
EIF2B5
EIF2D
EIF2S2
EIF2S3
EIF3A
EIF3B
EIF3C
EIF3D
EIF3E
EIF3H
EIF3K
EIF3M
EIF4A1
EIF4B
EIF4E2
EIF4EBP2
EIF4ENIF1
EIF4G2
EIF4H
EIF5A
EIF5A2
EIF5B
ELAC2
ELAVL1
ELF1
ELF2
ELK3
ELK4
ELL
ELL2
ELMO1
ELMSAN1
ELOF1
ELOVL7
ELP3
ELP5
EMID1
EML1
EML3
EML4
EMP1
EMX1
ENC1
ENG
ENO1
ENOPH1
ENOX1
ENOX2
ENPEP
ENSA
ENTPD2
ENTPD4
ENTPD5
ENTPD6
ENY2
EP400
EPAS1
EPB41
EPB41L1
EPB41L2
EPC1
EPDR1
EPHA1
EPHA3
EPHA4
EPHA7
EPHB4
EPHB6
EPHX2
EPN2
EPS15L1
EPS8L2
ERAL1
ERAP1
ERBB2IP
ERC1
ERCC2
ERCC4
ERF
ERG
ERH
ERI1
ERN1
ERO1L
ERO1LB
ERP29
ERRFI1
ESD
ESRP2
ETF1
ETFB
ETHE1
ETNK1
ETNK2
ETS1
ETS2
ETV3
ETV4
EVA1B
EVI2A
EVI5L
EVL
EXOC3
EXOC4
EXOC6
EXOC7
EXOSC3
EXOSC9
EXT1
EXTL3
EYA2
EZH1
F8
FAAH
FABP3
FABP4
FAF1
FAH
FAM101B
FAM102A
FAM107A
FAM107B
FAM109A
FAM111B
FAM114A1
FAM118A
FAM120A
FAM120B
FAM122A
FAM126B
FAM127C
FAM129A
FAM129B
FAM133A
FAM134A
FAM134B
FAM134C
FAM135B
FAM136A
FAM13B
FAM160A2
FAM161B
FAM167A
FAM171A2
FAM171B
FAM173A
FAM175A
FAM175B
FAM192A
FAM193B
FAM195A
FAM206A
FAM207A
FAM208A
FAM20C
FAM213B
FAM214A
FAM219A
FAM32A
FAM3C
FAM46C
FAM49B
FAM53C
FAM60A
FAM63A
FAM65A
FAM65B
FAM71F1
FAM76B
FAM84B
FAM92A1
FAM96A
FAM96B
FANCE
FANCL
FANK1
FAR1
FARP2
FARS2
FARSB
FASTK
FASTKD3
FASTKD5
FAT1
FAT4
FAU
FBL
FBLIM1
FBLN2
FBP1
FBXL12
FBXL15
FBXL3
FBXL4
FBXL5
FBXL8
FBXO18
FBXO25
FBXO28
FBXO3
FBXO30
FBXO32
FBXO34
FBXO38
FBXO4
FBXO44
FBXO5
FBXO6
FBXO7
FBXO8
FBXO9
FBXW11
FBXW2
FBXW4
FBXW5
FBXW8
FCGR2A
FCGRT
FDPS
FDXR
FEM1B
FEM1C
FEN1
FER
FERMT3
FES
FEZ2
FGD1
FGD5
FGD6
FGF13
FGFR1OP
FGFR1OP2
FGR
FH
FHL5
FHOD1
FIBP
FICD
FIGF
FIGNL1
FIP1L1
FIS1
FKBP10
FKBP11
FKBP14
FKBP1B
FKBP2
FKBP3
FKBP4
FKBP5
FKBP7
FKBPL
FLAD1
FLI1
FLII
FLNB
FLNC
FLOT1
FLT3LG
FLYWCH1
FMNL1
FMNL2
FMNL3
FNBP1
FNDC3B
FNDC4
FOCAD
FOSL2
FOXA1
FOXJ2
FOXJ3
FOXM1
FOXN3
FOXO1
FOXO3
FOXO4
FOXP1
FOXRED1
FPR1
FRAT2
FRG1
FRMD5
FRMD8
FRS2
FRS3
FRYL
FSCN1
FSTL1
FSTL3
FTSJ3
FUBP1
FUBP3
FUCA1
FUNDC1
FUNDC2
FURIN
FUS
FUZ
FXN
FXR1
FYB
FYCO1
FYTTD1
FZD4
FZD6
FZD7
G0S2
G2E3
G3BP1
GAA
GAB1
GAB2
GABBR2
GABPA
GABPB1
GABPB2
GADD45B
GADD45GIP1
GAK
GAL3ST4
GALM
GALNT2
GALNT3
GALT
GAMT
GANAB
GAPDH
GAPVD1
GAR1
GARS
GART
GAS2L1
GAS6
GAS7
GATA2
GATA3
GATAD1
GATAD2A
GATAD2B
GBA
GBAS
GBE1
GBF1
GBP1
GBP2
GBP3
GCA
GCAT
GCC2
GCDH
GCHFR
GCLM
GCN1L1
GDAP2
GDF11
GDI1
GDI2
GEMIN2
GEMIN4
GEMIN5
GEMIN6
GEMIN7
GFER
GFM2
GFOD1
GFPT1
GFPT2
GGA3
GGPS1
GGT7
GIGYF1
GIGYF2
GIMAP6
GIN1
GLB1
GLCCI1
GLE1
GLI3
GLMN
GLMP
GLO1
GLOD4
GLRX
GLRX5
GLS
GLTSCR1L
GLTSCR2
GLUD2
GMDS
GMEB1
GMEB2
GMPPB
GMPS
GNA13
GNB2
GNB3
GNB5
GNE
GNG11
GNG12
GNL3
GNL3L
GNPAT
GNPDA1
GNPNAT1
GNPTAB
GNPTG
GNS
GOLGA3
GOLGA4
GOLGA5
GOLPH3
GOLPH3L
GOSR1
GOSR2
GPANK1
GPATCH11
GPATCH2L
GPATCH4
GPATCH8
GPBP1
GPBP1L1
GPC3
GPC4
GPHN
GPI
GPLD1
GPM6A
GPN1
GPNMB
GPR108
GPR183
GPRASP2
GPRC5C
GPX3
GPX4
GPX7
GRAMD1A
GRB10
GRHPR
GRIPAP1
GRK6
GRN
GSDMB
GSDMD
GSE1
GSK3A
GSKIP
GSN
GSPT1
GSPT2
GSTM2
GSTO1
GSTP1
GSTZ1
GTF2A1
GTF2A2
GTF2E1
GTF2E2
GTF2F1
GTF2H3
GTF2H4
GTF2IRD1
GTF3A
GTF3C1
GTF3C3
GTF3C5
GTPBP10
GTPBP2
GUCD1
GUCY1B3
GUK1
GULP1
GUSB
GYPC
H1F0
H1FX
H2AFY
H2AFY2
H3F3A
HABP4
HACD2
HACE1
HACL1
HADH
HADHA
HAND2
HARS
HARS2
HAT1
HAUS2
HAUS3
HAUS7
HAX1
HBP1
HCFC1
HCLS1
HCRT
HDAC4
HDAC6
HDAC7
HDAC8
HDAC9
HDDC3
HDGF
HDGFRP2
HDGFRP3
HDLBP
HECTD3
HECW1
HECW2
HEG1
HELZ
HEMK1
HENMT1
HERC1
HERC2
HERC3
HERC5
HES1
HEXA
HEXB
HEXIM1
HEXIM2
HEY1
HEY2
HFE
HHEX
HHLA3
HIATL1
HIBCH
HID1
HIF1AN
HILPDA
HINFP
HINT1
HIPK1
HIRA
HIRIP3
HIST1H1C
HIST1H1E
HIST2H2AB
HIVEP2
HIVEP3
HK1
HK2
HLA-DPA1
HLA-DPB1
HLA-DQA1
HLA-DQA2
HLA-DRB5
HLA-F
HLCS
HLF
HLTF
HM13
HMG20B
HMGA2
HMGB2
HMGB3
HMGCL
HMGCR
HMGN1
HMGN2
HMGN3
HMGXB3
HMGXB4
HMOX1
HN1
HNMT
HNRNPA0
HNRNPA1
HNRNPA2B1
HNRNPAB
HNRNPF
HNRNPH1
HNRNPH2
HNRNPL
HNRNPLL
HNRNPM
HNRNPU
HOOK2
HOOK3
HOXA5
HOXA9
HOXC8
HPCAL1
HPRT1
HPS1
HPS4
HRSP12
HSBP1
HSCB
HSD11B1
HSD17B10
HSD17B12
HSD17B14
HSD17B4
HSD3B7
HSF2
HSP90AB1
HSP90B1
HSPA12B
HSPA13
HSPA1B
HSPA4
HSPA5
HSPB2
HSPB8
HSPBP1
HSPE1
HSPH1
HTATSF1
HTR2B
HTRA2
HUWE1
HYAL2
HYI
HYPM
IBTK
ICA1
ICAM1
ICAM2
ICAM3
ICE1
ICK
ICMT
ID3
ID4
IDE
IDH1
IDH2
IDH3A
IDH3G
IER3IP1
IFFO1
IFI16
IFI27
IFI30
IFI35
IFIT1
IFITM1
IFITM2
IFNAR2
IFNB1
IFNGR2
IFNLR1
IFRD1
IFRD2
IFT27
IFT43
IFT57
IFT80
IFT88
IGBP1
IGDCC3
IGF1R
IGFBP2
IGFBP3
IGFBP4
IGFBP6
IGHM
IGHMBP2
IGKC
IGLC1
IGSF8
IK
IKBIP
IKBKB
IKZF4
IKZF5
IL12RB2
IL15
IL15RA
IL17RB
IL18BP
IL18R1
IL1R1
IL1R2
IL1RN
IL32
IL33
IL36RN
IL6R
IL9R
ILF2
ILF3
ILKAP
ILVBL
IMMP2L
IMP4
IMPA1
IMPDH1
IMPDH2
INADL
INCENP
ING1
ING2
ING3
ING4
ING5
INIP
INO80B
INO80E
INPP1
INPP4A
INPP5D
INPP5K
INPPL1
INSIG2
INSR
INTS1
INTS2
INTS4
INTS8
INTS9
INVS
IP6K1
IP6K2
IPO11
IPO4
IPO5
IPO7
IPO8
IQCE
IQCG
IQGAP1
IQSEC1
IRAK1
IRAK1BP1
IRAK2
IRAK4
IREB2
IRF1
IRF2BP1
IRF2BPL
IRF3
IRF8
IRS1
IRS2
ISCA2
ISCU
ISOC1
ISOC2
ISY1
ISYNA1
ITCH
ITFG1
ITFG2
ITGA6
ITGA7
ITGAE
ITGAV
ITGB1
ITGB8
ITIH2
ITIH3
ITM2B
ITPK1
ITPKC
IVNS1ABP
IWS1
JADE1
JADE2
JAG1
JAG2
JAGN1
JAM3
JARID2
JDP2
JMJD1C
JMY
JOSD1
JOSD2
JTB
JUND
KANK1
KANK2
KANSL1
KANSL1L
KANSL2
KANSL3
KARS
KAT2A
KAT2B
KAT6A
KAT6B
KAT8
KATNA1
KATNBL1
KAZN
KBTBD7
KCNAB1
KCNE4
KCNH2
KCNIP3
KCNJ10
KCNJ2
KCNMB1
KCNRG
KCTD1
KCTD10
KCTD13
KCTD3
KCTD5
KDELR1
KDM1B
KDM2A
KDM3A
KDM3B
KDM4A
KDM4B
KDM5A
KDM5B
KDM6A
KDM6B
KDM8
KDSR
KHDRBS3
KHNYN
KHSRP
KIAA0020
KIAA0141
KIAA0226
KIAA0232
KIAA0319
KIAA0753
KIAA0907
[truncated: 2,771 more rows]

## Sheet: Remaining NMDS
A1CF
AAAS
AACS
AARS2
ABCA5
ABCB1
ABCB11
ABCB4
ABCC2
ABCD2
ABCG5
ABLIM2
ABO
ABTB2
ACACB
ACAP1
ACAT1
ACE2
ACKR1
ACMSD
ACPP
ACSM5
ACSS1
ACTC1
ACTR3B
ACVR1C
ACYP2
ADAM10
ADAM12
ADAM22
ADAM33
ADAMTS10
ADAMTS2
ADAMTS9
ADAMTSL2
ADAT2
ADCK1
ADCY10
ADCY4
ADCY5
ADCY7
ADD2
ADH4
ADIPOQ
ADIRF
ADORA1
ADORA2B
ADRA1A
ADRA1B
ADRA1D
ADRA2A
ADRA2C
ADRB1
ADSS
ADTRP
AFF1
AFF2
AGPAT1
AGPAT4
AGPAT6
AGR2
AGXT2
AHRR
AHSA2
AHSP
AIDA
AIG1
AIRE
AK4
AK8
AKAP12
AKAP14
AKAP17A
AKAP2
AKAP6
AKR1B10
ALAS2
ALDH3A1
ALDH5A1
ALMS1
ALOX12
ALS2CR12
AMBP
AMIGO2
AMMECR1
AMPD1
AMPH
ANAPC1
ANAPC13
ANKEF1
ANKRD13B
ANKRD2
ANKRD22
ANKRD23
ANKRD24
ANKRD44
ANKRD53
ANKS1B
ANKS3
ANPEP
ANXA13
AOC1
AP1M2
AP3B2
AP5Z1
APBA2
APBB1IP
APCS
APLF
APLN
APLP1
APOA5
APOBEC3G
APOC1
APOH
APOL1
APOM
AQP11
AQP5
AQP9
ARC
ARFGAP3
ARHGAP19
ARHGAP24
ARHGAP44
ARHGAP9
ARHGEF15
ARHGEF16
ARHGEF4
ARID3A
ARID3B
ARL14
ARL4C
ARMC8
ARNT2
ARPP21
ARSF
ARSI
ARSJ
ARVCF
ASB10
ASB16
ASB9
ASCL1
ASCL3
ASCL4
ASF1B
ASIC1
ASIC4
ASPA
ATG10
ATG16L2
ATOH8
ATP12A
ATP1A3
ATP2A1
ATP4B
ATP5E
ATP6AP2
ATP6V1B1
ATP6V1G2
ATP7A
ATXN10
ATXN3L
AURKAIP1
AURKC
AVPI1
AVPR1A
AXIN2
AZIN2
B3GALT2
B3GAT1
B3GNTL1
BACH2
BARD1
BARHL2
BATF
BATF2
BATF3
BBOX1
BBS7
BBS9
BCAT1
BCDIN3D
BCL2L15
BCL6B
BDKRB2
BEND2
BEX1
BEX5
BFSP1
BHMT
BICD1
BIK
BIN2
BLCAP
BLK
BMP2K
BMP4
BMP7
BMX
BOLA1
BOLL
BORA
BRAT1
BRD9
BRDT
BSPRY
BST1
BTBD3
BTBD6
BTC
BTN2A2
BZRAP1
C1QTNF2
C1QTNF6
C4BPA
C5AR2
C6
CA1
CA14
CA8
CA9
CABLES1
CABLES2
CABP1
CACNA1D
CACNB2
CACNB3
CACNB4
CAGE1
CALB2
CALCA
CALCR
CALML3
CAMK1G
CAMK4
CAMSAP3
CAPN10
CAPN11
CARD11
CARD14
CARF
CARNS1
CASP14
CASQ2
CASR
CATSPERD
CAV2
CBLB
CBLL1
CBS
CBWD2
CBX6
CC2D1B
CCBE1
CCDC102B
CCDC110
CCDC113
CCDC116
CCDC141
CCDC148
CCDC151
CCDC158
CCDC17
CCDC170
CCDC172
CCDC181
CCDC184
CCDC185
CCDC24
CCDC60
CCDC67
CCDC68
CCDC74A
CCDC74B
CCDC88B
CCK
CCL11
CCL13
CCL28
CCM2L
CCNA1
CCNA2
CCNB2
CCNJL
CCNO
CCR2
CCR6
CCR7
CCSER1
CD19
CD1B
CD1D
CD200R1
CD22
CD226
CD300C
CD300LF
CD38
CD3G
CD40LG
CD5
CD7
CD79B
CD83
CD8A
CDC20
CDC25A
CDC42EP5
CDCA8
CDCP1
CDH19
CDH23
CDH24
CDH3
CDH4
CDH8
CDK3
CDK5R1
CDKAL1
CDKN2AIP
CDKN2B
CDO1
CDPF1
CDR1
CDRT4
CDYL2
CEACAM5
CEACAM6
CEBPA
CEBPD
CELF3
CEMIP
CENPA
CENPK
CENPL
CENPP
CEP135
CEP152
CEP170
CEP250
CEP290
CEP68
CEP78
CETP
CFAP53
CFHR1
CFHR3
CFP
CGN
CHDH
CHEK2
CHGA
CHMP4C
CHPF
CHRD
CHRDL2
CHRM1
CHRNA7
CHST1
CHTF18
CIART
CIDEA
CIITA
CITED1
CIZ1
CKM
CLCA2
CLCF1
CLCN2
CLCN5
CLDN12
CLDN15
CLDN2
CLDN5
CLDN7
CLEC11A
CLEC4A
CLEC4F
CLNK
CLRN3
CMA1
CMTM3
CNGA1
CNKSR1
CNKSR2
CNR2
CNTN1
CNTN2
CNTNAP2
COBLL1
COL14A1
COL25A1
COL4A6
COL5A3
COL9A2
COLQ
COMP
CORO2A
CORO2B
CORO6
CPA4
CPLX1
CPM
CPNE4
CPNE6
CPXM1
CPXM2
CR1
CRABP1
CRABP2
CRACR2A
CREB5
CRLF1
CROCC
CRTAM
CRYGS
CRYL1
CSF3
CST6
CST7
CSTA
CTDSP2
CTF1
CTHRC1
CTNNAL1
CTNND2
CTRL
CTSG
CTSK
CTSW
CXADR
CXCL1
CXCL10
CXCL2
CXCL5
CXCL9
CXCR6
CYP11A1
CYP2C19
CYP2J2
CYP2W1
CYP4F11
CYP4F12
CYP4F2
CYTIP
DACH2
DAO
DAPK2
DAPP1
DBF4
DBF4B
DBP
DCDC2
DCLK2
DCLRE1B
DCX
DDC
DDIT4L
DEF6
DEFA6
DEFB1
DEGS1
DEK
DENND1B
DESI1
DGKH
DGUOK
DHRS2
DHRSX
DHX32
DHX34
DIAPH3
DIO2
DISP1
DKK2
DLC1
DLG2
DLGAP2
DLGAP3
DLGAP5
DLL1
DLL4
DLX2
DLX3
DMP1
DMRTA1
DMRTB1
DMWD
DNAJA4
DNAJC6
DNALI1
DNASE1
DNER
DNM3
DOCK10
DOCK2
DOCK5
DOK3
DOK5
DOK6
DOT1L
DPEP1
DPH3
DPYSL4
DPYSL5
DRD2
DRICH1
DRP2
DSCC1
DSG3
DTL
DUSP13
DUSP19
DUSP2
DUSP26
DUSP4
DUSP8
DUSP9
DYNC1LI1
DYNLT1
DYRK3
DZANK1
DZIP1L
E2F3
EDRF1
EEF1A2
EEF2KMT
EFHC1
EFNB3
EFS
EGFL6
EGR4
EHBP1
EHD4
EHF
EID1
EIF4G3
EIF6
ELAVL3
ELAVL4
ELF3
ELF4
ELL3
ELMOD2
EMC8
EMC9
EME1
EMX2
ENO3
EOMES
EPB41L4B
EPG5
EPHA10
EPHB1
EPM2A
EPN3
EPO
EPS8L1
ERCC6
ERI3
ERICH2
ERP27
ESM1
ESRP1
ETV1
ETV6
ETV7
EVA1A
EVC2
EXD1
EXD3
EYA4
F13B
F2R
F2RL1
F2RL3
F5
F7
F9
FA2H
FAAP100
FABP1
FADS1
FAHD1
FAIM
FAIM2
FAM103A1
FAM110C
FAM117B
FAM122C
FAM124A
FAM131A
FAM131B
FAM184A
FAM188A
FAM189A2
FAM19A1
FAM200A
FAM204A
FAM212A
FAM214B
FAM46B
FAM81B
FAM83D
FANCB
FANCF
FANCG
FANCI
FAP
FASLG
FBN2
FBP2
FBXL19
FBXL2
FBXO11
FBXO2
FBXO21
FCGR3A
FCGR3B
FCHO1
FCHSD1
FCN1
FFAR2
FGA
FGB
FGD4
FGF1
FGF10
FGF12
FGF18
FGF19
FGF2
FGFBP1
FGFR1
FLT4
FNDC5
FOLR1
FOSB
FOSL1
FOXA2
FOXA3
FOXC2
FOXF2
FOXP4
FOXS1
FRK
FRMD4A
FRMPD4
FTCD
FUCA2
FUT11
FUT2
FXYD3
FXYD7
FZD8
GAB3
GABRA1
GAD2
GAL
GALNT13
GALNT15
GALNT5
GALNT7
GAP43
GAREM
GAS1
GATA6
GATM
GCLC
GCM2
GCNT3
GCSAM
GCSH
GDA
GDF15
GDF5
GDPD5
GFOD2
GFRA2
GGCX
GGN
GGT1
GH2
GHRHR
GHSR
GIPC2
GJB2
GJB5
GLG1
GLIS3
GLP1R
GLS2
GLTP
GLTSCR1
GLYAT
GMPR2
GNA12
GNAZ
GNG10
GNG4
GNGT2
GNMT
GON4L
GP1BA
GPC5
GPCPD1
GPD1
GPR1
GPR143
GPR22
GPR37
GPR39
GPX1
GPX2
GRAMD1C
GRB14
GRHL2
GRIA3
GRIK1
GRIK3
GRIN2A
GRIP1
GRIP2
GRM7
GSG1L
GSR
GSTCD
GSTM5
GSTO2
GTF3C2
GTPBP3
GYG2
GZMA
GZMB
GZMK
HAAO
HABP2
HAMP
HAUS8
HBG2
HCFC1R1
HDAC11
HDC
HDHD3
HDX
HEATR1
HELB
HEMGN
HES4
HESX1
HHATL
HIC1
HIC2
HIF3A
HIPK4
HIST3H2A
HJURP
HK3
HLA-DMA
HLA-DOB
HLA-DRB4
HLA-G
HMGN4
HMMR
HNF4A
HNF4G
HNRNPUL1
HOMER1
HOMER2
HOOK1
HOPX
HOXA1
HOXA3
HOXB5
HOXB6
HOXC10
HOXC11
HOXD1
HOXD3
HOXD8
HP
HP1BP3
HPD
HPGDS
HR
HRC
HS1BP3
HSF2BP
HSF4
HSH2D
HSPA12A
HSPA2
HSPBAP1
HTR1E
HTR2A
HTR2C
HYKK
IARS
ICA1L
ID1
IDO1
IDUA
IER3
IFNG
IFT140
IGF1
IGF2BP3
IGFBP1
IGHA2
IGHV3-23
IGLC2
IGLC3
IGSF9
IKZF2
IL10RB
IL12A
IL17B
IL18RAP
IL1B
IL20RB
IL21R
IL23A
IL24
IL27RA
IL2RA
IL2RB
IL34
IL5
IL6
IL7
IL7R
IMP3
INA
INCA1
INF2
INHA
INO80C
INPP5B
INPP5J
INSC
IQUB
IRF2BP2
IRF4
IRF5
IRF6
ITGA2
ITGA2B
ITGA4
ITGAL
ITGAX
ITGB6
ITGB7
ITIH4
ITK
ITM2A
ITPKA
ITPR2
ITPRIPL1
IVL
JAKMIP2
JMJD4
JMJD7
JPH1
KBTBD4
KCNA2
KCNA3
KCNA4
KCNA5
KCNAB2
KCNF1
KCNG4
KCNH7
KCNJ1
KCNJ15
KCNJ5
KCNK3
KCNK5
KCNQ1
KCNQ4
KDM2B
KHK
KIAA0100
KIAA0101
KIAA0226L
KIAA0408
KIAA1328
KIAA1549L
KIF11
KIF15
KIF17
KIF1A
KIF21B
KIF24
KIF26A
KIF26B
KIF5A
KIRREL
KIT
KLF12
KLF8
KLHL1
KLHL13
KLHL3
KLHL38
KLHL6
KLHL9
KLK15
KLK5
KLKB1
KLRG1
KMT2E
KNTC1
KRBA1
KRT14
KRT17
KRT18
KRT19
KRT2
KRT222
KRT23
KRT4
KRT5
KRT6B
KRT7
KRT8
KRT86
KRTAP8-1
KSR1
L1CAM
L1TD1
L3MBTL1
L3MBTL4
LAG3
LAGE3
LAMA3
LAMA4
LAMA5
LAMB1
LAMP3
LAPTM4A
LAT
LAX1
LCA5
LCN2
LDB3
LDHD
LEF1
LFNG
LGALS2
LGALS4
LGMN
LGR5
LHCGR
LHX6
LHX8
LILRB1
LILRB2
LIN7C
LINGO1
LIPE
LIPG
LIPT1
LLPH
LMO7
LONRF3
LOX
LOXL1
LOXL4
LPAR2
LPPR4
LRCH1
LRCH3
LRFN1
LRMP
LRP2
LRP8
LRR1
LRRC18
LRRC2
LRRC25
LRRC29
LRRC61
LRRC8D
LRRC8E
LRRFIP1
LRRN4
LSM12
LSM14B
LTB
LTBP2
LY6E
LY6H
LY75
LYL1
MAGEF1
MAGI3
MAL
MAP1LC3C
MAP3K19
MAP6
MAPK11
MAPK8IP1
MAST3
MAST4
MBNL3
MBOAT7
MCF2L
MCF2L2
MCHR1
MCM7
MDP1
MECOM
MED12L
MEF2B
MEGF6
MEP1A
MEPE
METTL15
METTL18
METTL21C
MEX3B
MFAP5
MFI2
MFNG
MGA
MGAT1
MGLL
MICAL1
MICALL2
MID1IP1
MIEF2
MIEN1
MKI67
MKKS
MKRN3
MLK4
MLLT10
MLXIPL
MMP1
MMP11
MMP25
MMP7
MMS22L
MNS1
MOB2
MOB3B
MOCOS
MOCS1
MOGS
MPL
MPO
MPP2
MPPED2
MPZ
MRI1
MRPL37
MRPS23
MRPS27
MS4A1
MS4A2
MS4A3
MSANTD3
MSC
MSH4
MSH5
MSLN
MSTN
MSTO1
MSX1
MT3
MTBP
MTCP1
MTERF4
MTFR1L
MTFR2
MTMR11
MTMR7
MTUS1
MUC1
MXD3
MYBPC1
MYBPHL
MYF6
MYH1
MYH3
MYH7
MYH7B
MYL4
MYL7
MYLPF
MYO1F
MYO5B
MYOC
MYOCD
MYOM3
MYOT
MYOZ1
MYOZ3
MYT1
MZB1
N4BP2
NAA50
NACAD
NACC2
NADK
NAGS
NAIF1
NALCN
NAP1L2
NAV3
NBAS
NBPF3
NCF1
NCKAP5
NCR3
NDUFS7
NDUFV3
NEB
NECAP1
NEFH
NEK11
NEK2
NEK8
NEU3
NEU4
NEURL1
NFE2L3
NFIL3
NFKBID
NGF
NGFR
NID2
NKG7
NKIRAS2
NKRF
NLGN1
NLGN3
NLGN4X
NLN
NLRP3
NMBR
NMRK2
NMUR1
NOMO2
NOMO3
NOTCH2
NOXA1
NPFFR2
NPM2
NPY4R
NR1H4
NR4A3
NRAP
NREP
NRG1
NRG2
NRG4
NRP2
NRXN2
NTF3
NTRK1
NUDT2
NUFIP1
NUP210
NUP62CL
NUP93
NUSAP1
NXF3
OASL
OBSCN
OCLN
OFCC1
OGDHL
OGFR
OIP5
OLFM4
OLIG2
ONECUT1
OPA3
OPRD1
OPRK1
OPTC
ORAI2
ORC6
OSBPL3
OSM
OSR2
OTC
OTUB2
OTX2
OVOL1
OXA1L
OXT
P2RX6
P2RX7
P2RY1
P2RY12
P2RY2
P2RY6
P4HA3
PADI4
PAEP
PAGE3
PAH
PAK6
PALLD
PAPPA
PARD6A
PARD6G
PARG
PARP10
PAX2
PAX8
PAX9
PBK
PBLD
PBX4
PCDH12
PCDH17
PCDH8
PCDHA10
PCDHA11
PCDHA12
PCDHA2
PCDHA6
PCDHB14
PCSK2
PCSK6
PCSK9
PCYT1B
PDC
PDE1B
PDE6G
PDK4
PDLIM2
PDZD4
PDZK1IP1
PEG10
PELO
PEX13
PEX7
PF4
PFKFB2
PFKFB4
PGBD1
PGBD3
PGF
PGR
PGS1
PHACTR3
PHF19
PHF20L1
PHF7
PHF8
PHIP
PHKG1
PHTF1
PHYHIPL
PI4K2A
PI4KA
PIGC
PIGM
PIK3C2A
PIK3C2B
PIK3R5
PIKFYVE
PILRA
PIP4K2C
PITX1
PIWIL4
PKIG
PKP3
PLA2G5
PLAC8
PLAG1
PLCB1
PLCB2
PLCB4
PLCD4
PLEKHA6
PLEKHG2
PLEKHH2
PLEKHM1
PLEKHN1
PLIN2
PLK4
PLLP
PLP1
PLXNA3
PLXNC1
PLXND1
PMEL
PMM2
PMP2
PNKD
PNMA2
PNMT
POLE
POLE2
POMK
POP1
POU2AF1
POU5F1
PPAP2C
PPCDC
PPFIA3
PPFIA4
PPIL3
PPM1E
PPP1R16B
PPP1R32
PPP1R3A
PPP1R9A
PPP2R3C
PPP4R4
PRAP1
PRDM10
PRDM2
PRDM5
PRG2
PRKACG
PRKCZ
PRL
PRMT2
PROM1
PROSER2
PROZ
PRPH
PRR5L
PRRG2
PRSS8
PRTN3
PSMB9
PSMD5
PSMF1
PSMG3
PSPH
PSTPIP1
PTGER3
PTGS2
PTHLH
PTK6
PTPN13
PTPN14
PTPN5
PTPN7
PTPRD
PTPRN2
PTPRO
PTRF
PVRL4
PWP2
PXMP2
PYCRL
PYGO2
R3HCC1L
RAB11FIP4
RAB17
RAB25
RAB27B
RAB33A
RAB37
RAB38
RAB39B
RAB3B
RAB3C
RAB41
RABGAP1
RABL2B
RAC3
RAD18
RAD52
RAD54B
RAD54L
RADIL
RALGAPA2
RALGPS2
RAP1GAP
RAPGEF3
RASAL3
RASGEF1A
RASGRP2
RASL11B
RASSF2
RASSF7
RASSF9
RBFA
RBL1
RBM11
RBM24
RBM3
RBMXL2
RBP4
RBP5
RECQL4
RELL2
RELN
RENBP
REPS2
RET
RETN
RGCC
RGL2
RGMA
RGS11
RGS16
RGS18
RGS4
RGS7
RHBDL2
RHEBL1
RHOG
RHOH
RHOQ
RHPN1
RHPN2
RIBC1
RIMKLB
RIMS1
RIMS3
RIPK3
RMDN2
RMI1
RMND5A
RNASE2
RND1
RND2
RNF113B
RNF128
RNF133
RNF182
RNF208
RNF7
RNLS
RPH3A
RPL35A
RPL7L1
RPRM
RPUSD1
RRM2
RRM2B
RSPH1
RSPH14
RSPH9
RTFDC1
RTN4RL1
RUFY2
RUFY4
RUNDC3B
RUNX1T1
RUNX2
RXRG
RYR2
S100A12
S100A13
S100A2
S100P
SAA2
SALL1
SAMD3
SATB2
SCAMP1
SCAMP5
SCAPER
SCARB1
SCARB2
SCARF2
SCGB1A1
SCGB2A2
SCGN
SCN4A
SCNN1D
SCNN1G
SCTR
SDC1
SDR16C5
SEC16B
SEC22C
SEC23IP
SEC61B
SEL1L3
SEMA3A
SEMA4A
SEMA4F
SEMA4G
SEMA5B
SENP8
SEPP1
2015-09-01
SERP2
SERPINB2
SERPINC1
SERPIND1
SERPINF2
SERPINI2
SEZ6
SFI1
SGK2
SH2B2
SH2D5
SH3BGRL3
SH3BP1
SHANK1
SHCBP1
SHE
SHMT1
SHOX2
SHROOM2
SIGLEC1
SIGLEC10
SIGLEC7
SIM1
SIRT3
SIT1
SIX2
SIX4
SIX5
SKAP1
SLA2
SLAMF1
SLAMF6
SLC12A4
SLC16A9
SLC17A9
SLC19A3
SLC1A3
SLC22A1
SLC22A11
SLC22A3
SLC22A4
SLC22A5
SLC23A1
SLC25A18
SLC25A31
SLC25A33
SLC25A36
SLC25A48
SLC25A51
SLC27A6
SLC2A2
SLC30A2
SLC35B4
SLC38A1
SLC38A3
SLC43A3
SLC48A1
SLC4A2
SLC4A3
SLC4A8
SLC51A
SLC52A2
SLC5A11
SLC6A12
SLC6A13
SLC6A2
SLC6A3
SLC6A9
SLC7A1
SLC8A1
SLC9A2
SLFN12
SLN
SLX4
SMC5
SMG7
SMIM2
SMO
SMPD3
SNAP91
SNAPC4
SNRPA1
SNRPE
SNX20
SNX21
SNX3
SOBP
SOCS1
SOGA1
SORD
SORL1
SOX10
SOX15
SOX17
SOX2
SOX5
SOX6
SOX8
SPAST
SPDL1
SPEF1
SPICE1
SPIN1
SPINK2
SPINT2
SPOCK2
SPOCK3
SPRN
SPRY4
SPSB1
SPTA1
SPTBN2
SRGAP1
SRGAP3
SRP9
SRRT
SRSF2
SRY
SSPN
SSU72
ST3GAL1
ST6GALNAC1
ST8SIA4
STAC2
STAMBPL1
STAR
STARD13
STAT4
STEAP3
STK31
STK33
STMN2
STX18
STXBP5
SUCLG1
SULT1A1
SULT1A2
SULT1E1
SULT2A1
SUPT7L
SUSD1
SV2A
SVEP1
SWSAP1
SYCE1
SYNDIG1
SYNGAP1
SYNJ2
SYNM
SYNPO
SYP
SYT16
SYTL5
SZT2
TACO1
TACR1
TACR2
TACR3
TAGLN
TAL1
TAL2
TANGO6
TAT
TAZ
TBC1D10C
TBC1D2B
TBC1D7
TBX20
TBX21
TBXA2R
TCAF1
TCAP
TCL1A
TCTEX1D1
TDG
TDO2
TENM3
TET2
TFAP2B
TFCP2L1
TFEC
TFF1
TFF3
TFPI2
TGFB2
TH
THADA
THAP10
THAP2
THAP8
THBS3
THEM4
THOC2
THOC3
THSD7A
TIAM1
TIGIT
TIMMDC1
TINAG
TKT
TLDC1
TLR1
TLR3
TLR7
TLR9
TM4SF19
TMC5
TMC6
TMCC2
TMEM101
TMEM102
TMEM106A
TMEM132A
TMEM139
TMEM165
TMEM174
TMEM231
TMEM241
TMEM259
TMEM27
TMEM37
TMEM41A
TMEM5
TMEM51
TMEM74
TMEM74B
TMEM8A
TMSB4Y
TMTC3
TNFAIP6
TNFRSF10A
TNFRSF10C
TNFRSF10D
TNFRSF11A
TNFRSF19
TNFRSF4
TNFSF14
TNFSF15
TNFSF18
TNNC1
TNNI1
TNNI2
TNNT2
TNNT3
TNS4
TNXB
TONSL
TOP2A
TOX
TP53INP1
TPD52L3
TPM4
TPSAB1
TPSB2
TRAF3IP3
TRAT1
TRBC2
TREM2
TRIM13
TRIM17
TRIM41
TRIM42
TRIM46
TRIM55
TRIM62
TRIM7
TRIM72
TRIML1
TRIO
TRIP11
TRO
TRPS1
TRPV1
TRPV4
TRPV6
TSACC
TSGA10
TSHR
TSLP
TSNAXIP1
TSPAN1
TSSK2
TSSK4
TSTD2
TTC21A
TTC23L
TTC3
TTC39B
TTC8
TTLL10
TTLL5
TTLL7
TTR
TUB
TUBB2B
TWF2
TXK
TXNL1
TYMS
TYRP1
UBA7
UBASH3B
UBD
UBE2S
UBE2T
UBE2V1
UBL4B
UBR4
UCP3
UFM1
ULBP2
UPK1B
UQCRQ
USP18
USP6
USP9Y
UTRN
UTY
VAT1L
VAV3
VEGFC
VGLL2
VIPR2
VKORC1
VNN2
VSNL1
VSTM2L
VSX2
WAC
WBSCR27
WDR20
WDR27
WDR60
WDR89
WFIKKN1
WIPF3
WNK2
WNT11
WNT4
WNT5A
WNT5B
WNT7A
WTIP
WWC1
XIRP2
XRCC3
YTHDF1
ZBED2
ZBP1
ZBTB21
ZBTB37
ZBTB38
ZBTB43
ZBTB49
ZC2HC1C
ZCCHC12
ZCCHC14
ZCCHC6
ZFAND4
ZFP36L2
ZFPL1
ZFPM1
ZFYVE1
ZG16B
ZIC4
ZKSCAN7
ZMAT1
ZMYM2
ZNF107
ZNF114
ZNF124
ZNF155
ZNF160
ZNF169
ZNF177
ZNF20
ZNF223
ZNF227
ZNF23
ZNF286A
ZNF333
ZNF334
ZNF33B
ZNF341
ZNF383
ZNF384
ZNF391
ZNF396
ZNF404
ZNF415
ZNF418
ZNF423
ZNF431
ZNF433
ZNF436
ZNF439
ZNF440
ZNF460
ZNF473
ZNF484
ZNF502
ZNF519
ZNF524
ZNF550
ZNF555
ZNF557
ZNF559
ZNF566
ZNF57
ZNF572
ZNF594
ZNF596
ZNF597
ZNF599
ZNF605
ZNF607
ZNF610
ZNF619
ZNF622
ZNF624
ZNF662
ZNF671
ZNF675
ZNF69
ZNF707
ZNF711
ZNF74
ZNF750
ZNF772
ZNF774
ZNF775
ZNF784
ZNF829
ZNF85
ZNF92
ZP2
ZRSR2
ZSCAN21
ZSCAN22
ZSCAN23
ZSCAN4
ZSWIM7
