# Supplementary material for: Comparative analysis of housekeeping and tissue-specific driver nodes in human protein interaction networks
Source: BMC Bioinformatics. 2016 Sep 9;17(1):358. doi: 10.1186/s12859-016-1233-0 (PMC5016887; doi:10.1186/s12859-016-1233-0)
Supplement: Additional file 5 — Significance of the difference on node centralities between different types of proteins. (XLSX 10 kb) [file 12859_2016_1233_MOESM5_ESM.xlsx]

## Sheet: Sheet1
P-value of Kolmogorov-Smirnov test of populations of topological features of different types of proteins
	MDS vs NMDS	TS-MDS vs TS-NMDS	HK-MDS vs HK-NMDS	TS-MDS vs HK-NMDS
Degree	0	4.75097e-23	9.04721e-157	5.42904e-13
Collective influence	5.35184e-234	2.67955e-22	1.49512e-120	4.50459e-13
Betweenness	0	9.90924e-56	0	1.10927e-13
