# Supplementary material for: Comparative analysis of housekeeping and tissue-specific driver nodes in human protein interaction networks
Source: BMC Bioinformatics. 2016 Sep 9;17(1):358. doi: 10.1186/s12859-016-1233-0 (PMC5016887; doi:10.1186/s12859-016-1233-0)
Supplement: Additional file 6 — Significance of the difference on the number of associated GO terms between different types of proteins. (XLSX 10 kb) [file 12859_2016_1233_MOESM6_ESM.xlsx]

## Sheet: Sheet1
P-value of Kolmogorov-Smirnov test of populations of the number of associated GO terms of different types of proteins. Here we only consider direct GO annotations.
	MDS vs NMDS	TS-MDS vs TS-NMDS	HK-MDS vs HK-NMDS	TS-MDS vs HK-MDS
BP	1.19344e-39	0.0226891	1.08704e-19	0.000236875
CC	1.21386e-42	0.401131	6.08874e-18	9.1926e-09
MF	7.84427e-108	0.000275009	2.01658e-64	7.56888e-08
P-value of Kolmogorov-Smirnov test of populations of the number of associated GO terms of different types of proteins. Here we consider both direct GO annotations and all parent terms.
	MDS vs NMDS	TS-MDS vs TS-NMDS	HK-MDS vs HK-NMDS	TS-MDS vs HK-MDS
BP	2.0279e-37	0.00937803	1.52448e-23	1.09183e-05
CC	2.98136e-42	0.222675	1.25232e-27	6.77363e-13
MF	1.14446e-91	0.00100121	1.3261e-58	4.76503e-06
