# Supplementary material for: Comparative analysis of housekeeping and tissue-specific driver nodes in human protein interaction networks
Source: BMC Bioinformatics. 2016 Sep 9;17(1):358. doi: 10.1186/s12859-016-1233-0 (PMC5016887; doi:10.1186/s12859-016-1233-0)
Supplement: Additional file 8 — Significance of the difference on evolutionary rates and the number of PTM sites between different types of proteins. (XLSX 9 kb) [file 12859_2016_1233_MOESM8_ESM.xlsx]

## Sheet: Sheet1
P-value of Kolmogorov-Smirnov test of populations of evolutionary rates and the number of PTM sites of different types of proteins
	MDS vs NMDS	TS-MDS vs TS-NMDS	HK-MDS vs HK-NMDS	TS-MDS vs HK-MDS
Evolutionary rates	8.54015e-14	0.182147	1.34013e-08	5.03533e-05
Number of PTM sites	1.80382e-13	0.43277	7.9491e-05	9.19921e-05
