# Supplementary material for: Comparative analysis of housekeeping and tissue-specific driver nodes in human protein interaction networks
Source: BMC Bioinformatics. 2016 Sep 9;17(1):358. doi: 10.1186/s12859-016-1233-0 (PMC5016887; doi:10.1186/s12859-016-1233-0)
Supplement: Additional file 9 — GO term enrichments for TS-MDS proteins and HK-MDS proteins. (XLSX 124 kb) [file 12859_2016_1233_MOESM9_ESM.xlsx]

## Sheet: TS-MDS BP
Category	Term	Count	PValue	Genes
GOTERM_BP_FAT	GO:0007267~cell-cell signaling	16	3.67042e-05	DHH, HCN2, LYN, GRIN1, OXTR, IL13, NRXN1, ESR2, FGF21, PDX1, SH2D1A, GRIA2, SYN1, DMD, PYY, IHH
GOTERM_BP_FAT	GO:0008015~blood circulation	8	0.000480693	KNG1, KEL, NPPC, OXTR, TAC4, TNNI3, XCL2, HBB
GOTERM_BP_FAT	GO:0003013~circulatory system process	8	0.000480693	KNG1, KEL, NPPC, OXTR, TAC4, TNNI3, XCL2, HBB
GOTERM_BP_FAT	GO:0031175~neuron projection development	9	0.000653891	PLA2G10, ANK3, RASGRF1, DMD, FOXG1, NTNG2, NRXN1, ISL1, NTN1
GOTERM_BP_FAT	GO:0006928~cell motion	12	0.000819674	PLA2G10, ANK3, CATSPER1, FOXG1, ELANE, POU3F3, IL13, NRXN1, PYY, ESR2, ISL1, NTN1
GOTERM_BP_FAT	GO:0048666~neuron development	10	0.000966532	PLA2G10, ANK3, RASGRF1, DMD, FOXG1, NTNG2, RPGRIP1, NRXN1, ISL1, NTN1
GOTERM_BP_FAT	GO:0048812~neuron projection morphogenesis	8	0.00106994	PLA2G10, ANK3, DMD, FOXG1, NTNG2, NRXN1, ISL1, NTN1
GOTERM_BP_FAT	GO:0051094~positive regulation of developmental process	9	0.00111569	MYOD1, PTPRC, LYN, PLA2G10, FOXG1, NPPC, OXTR, NTN1, IHH
GOTERM_BP_FAT	GO:0007411~axon guidance	6	0.00122285	PLA2G10, ANK3, FOXG1, NRXN1, ISL1, NTN1
GOTERM_BP_FAT	GO:0042592~homeostatic process	15	0.00133993	KNG1, PTPRC, DHH, HCN2, CCKBR, LYN, GRIN1, ELANE, OXTR, PDX1, TNNI3, G6PC, GCKR, DMD, TERF1
GOTERM_BP_FAT	GO:0048878~chemical homeostasis	12	0.00150209	KNG1, DHH, PTPRC, HCN2, G6PC, GCKR, CCKBR, GRIN1, ELANE, OXTR, PDX1, TNNI3
GOTERM_BP_FAT	GO:0010604~positive regulation of macromolecule metabolic process	16	0.00167529	PTPRC, MYOD1, LYN, PLA2G10, SOX11, GRIN1, ELANE, ESR1, ESR2, PDX1, ISL1, HMGA1, TRIM32, POU3F3, DAZL, IHH
GOTERM_BP_FAT	GO:0007631~feeding behavior	5	0.00174476	GCG, CCKBR, GRIN1, OXTR, PYY
GOTERM_BP_FAT	GO:0055082~cellular chemical homeostasis	10	0.00212575	KNG1, DHH, PTPRC, HCN2, GCKR, CCKBR, GRIN1, ELANE, OXTR, TNNI3
GOTERM_BP_FAT	GO:0000904~cell morphogenesis involved in differentiation	8	0.00232641	CRYAA, PLA2G10, ANK3, FOXG1, NTNG2, NRXN1, ISL1, NTN1
GOTERM_BP_FAT	GO:0048858~cell projection morphogenesis	8	0.00238044	PLA2G10, ANK3, DMD, FOXG1, NTNG2, NRXN1, ISL1, NTN1
GOTERM_BP_FAT	GO:0006874~cellular calcium ion homeostasis	7	0.00247392	KNG1, PTPRC, CCKBR, GRIN1, ELANE, OXTR, TNNI3
GOTERM_BP_FAT	GO:0019725~cellular homeostasis	11	0.00249332	KNG1, DHH, PTPRC, HCN2, GCKR, CCKBR, DMD, GRIN1, ELANE, OXTR, TNNI3
GOTERM_BP_FAT	GO:0055074~calcium ion homeostasis	7	0.00282919	KNG1, PTPRC, CCKBR, GRIN1, ELANE, OXTR, TNNI3
GOTERM_BP_FAT	GO:0032990~cell part morphogenesis	8	0.00304088	PLA2G10, ANK3, DMD, FOXG1, NTNG2, NRXN1, ISL1, NTN1
GOTERM_BP_FAT	GO:0048545~response to steroid hormone stimulus	7	0.00313992	DHH, ALDOB, ESR1, OXTR, ESR2, PTPRN, IHH
GOTERM_BP_FAT	GO:0007409~axonogenesis	7	0.00322144	PLA2G10, ANK3, FOXG1, NTNG2, NRXN1, ISL1, NTN1
GOTERM_BP_FAT	GO:0009719~response to endogenous stimulus	10	0.0032563	GCG, DHH, LYN, ALDOB, GRIN1, ESR1, OXTR, ESR2, PTPRN, IHH
GOTERM_BP_FAT	GO:0048609~reproductive process in a multicellular organism	11	0.00342013	DHH, NME5, CREM, SOX30, CATSPER1, GRIN1, OXTR, PAX5, DAZL, ODF1, IHH
GOTERM_BP_FAT	GO:0032504~multicellular organism reproduction	11	0.00342013	DHH, NME5, CREM, SOX30, CATSPER1, GRIN1, OXTR, PAX5, DAZL, ODF1, IHH
GOTERM_BP_FAT	GO:0006875~cellular metal ion homeostasis	7	0.0034755	KNG1, PTPRC, CCKBR, GRIN1, ELANE, OXTR, TNNI3
GOTERM_BP_FAT	GO:0055065~metal ion homeostasis	7	0.00432764	KNG1, PTPRC, CCKBR, GRIN1, ELANE, OXTR, TNNI3
GOTERM_BP_FAT	GO:0048667~cell morphogenesis involved in neuron differentiation	7	0.00475228	PLA2G10, ANK3, FOXG1, NTNG2, NRXN1, ISL1, NTN1
GOTERM_BP_FAT	GO:0031328~positive regulation of cellular biosynthetic process	13	0.00494369	MYOD1, SOX11, GRIN1, ELANE, NPPC, POU3F3, DAZL, PDX1, ESR2, ISL1, HBB, HMGA1, IHH
GOTERM_BP_FAT	GO:0000902~cell morphogenesis	9	0.00513485	CRYAA, PLA2G10, ANK3, DMD, FOXG1, NTNG2, NRXN1, ISL1, NTN1
GOTERM_BP_FAT	GO:0030182~neuron differentiation	10	0.00542338	PLA2G10, ANK3, RASGRF1, DMD, FOXG1, NTNG2, RPGRIP1, NRXN1, ISL1, NTN1
GOTERM_BP_FAT	GO:0009891~positive regulation of biosynthetic process	13	0.00553873	MYOD1, SOX11, GRIN1, ELANE, NPPC, POU3F3, DAZL, PDX1, ESR2, ISL1, HBB, HMGA1, IHH
GOTERM_BP_FAT	GO:0042127~regulation of cell proliferation	14	0.00563637	PTPRC, CDC6, CCKBR, LYN, ELANE, IL13, ESR2, PDX1, GUCY2C, NTN1, FOXG1, NPPC, FANCA, IHH
GOTERM_BP_FAT	GO:0009725~response to hormone stimulus	9	0.00614198	GCG, DHH, LYN, ALDOB, ESR1, OXTR, ESR2, PTPRN, IHH
GOTERM_BP_FAT	GO:0030030~cell projection organization	9	0.0062405	PLA2G10, ANK3, RASGRF1, DMD, FOXG1, NTNG2, NRXN1, ISL1, NTN1
GOTERM_BP_FAT	GO:0008217~regulation of blood pressure	5	0.00663934	NPPC, OXTR, TAC4, TNNI3, HBB
GOTERM_BP_FAT	GO:0006873~cellular ion homeostasis	9	0.00685717	KNG1, DHH, PTPRC, HCN2, CCKBR, GRIN1, ELANE, OXTR, TNNI3
GOTERM_BP_FAT	GO:0030005~cellular di-, tri-valent inorganic cation homeostasis	7	0.00705178	KNG1, PTPRC, CCKBR, GRIN1, ELANE, OXTR, TNNI3
GOTERM_BP_FAT	GO:0019953~sexual reproduction	10	0.00720025	DHH, NME5, CLGN, CREM, SEMG2, SOX30, CATSPER1, PAX5, DAZL, ODF1
GOTERM_BP_FAT	GO:0035150~regulation of tube size	4	0.00722163	KNG1, KEL, NPPC, HBB
GOTERM_BP_FAT	GO:0050880~regulation of blood vessel size	4	0.00722163	KNG1, KEL, NPPC, HBB
GOTERM_BP_FAT	GO:0045597~positive regulation of cell differentiation	7	0.00734957	PTPRC, LYN, PLA2G10, FOXG1, NPPC, NTN1, IHH
GOTERM_BP_FAT	GO:0010033~response to organic substance	13	0.00735693	DHH, LYN, ALDOB, GRIN1, ESR1, OXTR, ESR2, PTPRN, CD48, GCG, NPPC, CLEC7A, IHH
GOTERM_BP_FAT	GO:0043627~response to estrogen stimulus	5	0.00786861	DHH, ESR1, OXTR, PTPRN, IHH
GOTERM_BP_FAT	GO:0048232~male gamete generation	8	0.00823081	DHH, NME5, CREM, SOX30, CATSPER1, PAX5, DAZL, ODF1
GOTERM_BP_FAT	GO:0007283~spermatogenesis	8	0.00823081	DHH, NME5, CREM, SOX30, CATSPER1, PAX5, DAZL, ODF1
GOTERM_BP_FAT	GO:0051173~positive regulation of nitrogen compound metabolic process	12	0.00849762	MYOD1, PTPRC, SOX11, GRIN1, NPPC, POU3F3, PDX1, ESR2, ISL1, HBB, HMGA1, IHH
GOTERM_BP_FAT	GO:0055066~di-, tri-valent inorganic cation homeostasis	7	0.00897667	KNG1, PTPRC, CCKBR, GRIN1, ELANE, OXTR, TNNI3
GOTERM_BP_FAT	GO:0003018~vascular process in circulatory system	4	0.00926063	KNG1, KEL, NPPC, HBB
GOTERM_BP_FAT	GO:0032989~cellular component morphogenesis	9	0.00965781	CRYAA, PLA2G10, ANK3, DMD, FOXG1, NTNG2, NRXN1, ISL1, NTN1
GOTERM_BP_FAT	GO:0009743~response to carbohydrate stimulus	4	0.0101609	LYN, ALDOB, CLEC7A, PTPRN
GOTERM_BP_FAT	GO:0050801~ion homeostasis	9	0.011421	KNG1, DHH, PTPRC, HCN2, CCKBR, GRIN1, ELANE, OXTR, TNNI3
GOTERM_BP_FAT	GO:0030003~cellular cation homeostasis	7	0.0118802	KNG1, PTPRC, CCKBR, GRIN1, ELANE, OXTR, TNNI3
GOTERM_BP_FAT	GO:0008284~positive regulation of cell proliferation	9	0.0122222	PTPRC, LYN, CCKBR, FOXG1, ELANE, IL13, PDX1, NTN1, IHH
GOTERM_BP_FAT	GO:0051960~regulation of nervous system development	6	0.0144643	LYN, FOXG1, GRIN1, OXTR, ISL1, NTN1
GOTERM_BP_FAT	GO:0006952~defense response	11	0.0164154	CD48, KNG1, PTPRC, SH2D1A, CR2, LYN, CEBPE, S100A7, IL13, CLEC7A, ESR2
GOTERM_BP_FAT	GO:0042981~regulation of apoptosis	13	0.0164643	KNG1, NME5, PTPRC, ERCC5, CRYAA, RASGRF1, GRIN1, ESR1, POU3F3, ESR2, BCL2L13, TERF1, IHH
GOTERM_BP_FAT	GO:0043066~negative regulation of apoptosis	8	0.0167037	NME5, ERCC5, CRYAA, GRIN1, ESR1, POU3F3, ESR2, IHH
GOTERM_BP_FAT	GO:0043067~regulation of programmed cell death	13	0.0176643	KNG1, NME5, PTPRC, ERCC5, CRYAA, RASGRF1, GRIN1, ESR1, POU3F3, ESR2, BCL2L13, TERF1, IHH
GOTERM_BP_FAT	GO:0043069~negative regulation of programmed cell death	8	0.0178992	NME5, ERCC5, CRYAA, GRIN1, ESR1, POU3F3, ESR2, IHH
GOTERM_BP_FAT	GO:0045935~positive regulation of nucleobase, nucleoside, nucleotide and nucleic acid metabolic process	11	0.0179847	MYOD1, PTPRC, SOX11, GRIN1, NPPC, POU3F3, PDX1, ESR2, ISL1, HMGA1, IHH
GOTERM_BP_FAT	GO:0010941~regulation of cell death	13	0.0181311	KNG1, NME5, PTPRC, ERCC5, CRYAA, RASGRF1, GRIN1, ESR1, POU3F3, ESR2, BCL2L13, TERF1, IHH
GOTERM_BP_FAT	GO:0060548~negative regulation of cell death	8	0.0181454	NME5, ERCC5, CRYAA, GRIN1, ESR1, POU3F3, ESR2, IHH
GOTERM_BP_FAT	GO:0055080~cation homeostasis	7	0.0201806	KNG1, PTPRC, CCKBR, GRIN1, ELANE, OXTR, TNNI3
GOTERM_BP_FAT	GO:0045944~positive regulation of transcription from RNA polymerase II promoter	8	0.0210131	MYOD1, SOX11, GRIN1, POU3F3, PDX1, ESR2, ISL1, IHH
GOTERM_BP_FAT	GO:0050778~positive regulation of immune response	5	0.0232309	PTPRC, SH2D1A, CR2, LYN, CLEC7A
GOTERM_BP_FAT	GO:0010557~positive regulation of macromolecule biosynthetic process	11	0.0240248	MYOD1, SOX11, GRIN1, ELANE, POU3F3, DAZL, PDX1, ESR2, ISL1, HMGA1, IHH
GOTERM_BP_FAT	GO:0010324~membrane invagination	6	0.0244691	ASGR1, GRIA2, CEBPE, ELANE, GTF2A1L, CLEC7A
GOTERM_BP_FAT	GO:0006897~endocytosis	6	0.0244691	ASGR1, GRIA2, CEBPE, ELANE, GTF2A1L, CLEC7A
GOTERM_BP_FAT	GO:0046903~secretion	7	0.0248182	CADPS, KNG1, SYN1, LYN, NPHS2, OXTR, PDX1
GOTERM_BP_FAT	GO:0051050~positive regulation of transport	6	0.0257511	PLA2G10, OXTR, IL13, FGF21, CLEC7A, TAC4
GOTERM_BP_FAT	GO:0045893~positive regulation of transcription, DNA-dependent	9	0.0261856	MYOD1, SOX11, GRIN1, POU3F3, PDX1, ESR2, ISL1, HMGA1, IHH
GOTERM_BP_FAT	GO:0030900~forebrain development	5	0.0270294	FOXG1, GRIN1, OXTR, POU3F3, ISL1
GOTERM_BP_FAT	GO:0051254~positive regulation of RNA metabolic process	9	0.0273419	MYOD1, SOX11, GRIN1, POU3F3, PDX1, ESR2, ISL1, HMGA1, IHH
GOTERM_BP_FAT	GO:0031016~pancreas development	3	0.0279857	PDX1, ISL1, IHH
GOTERM_BP_FAT	GO:0016192~vesicle-mediated transport	10	0.0280903	CADPS, ASGR1, GRIA2, LYN, CEBPE, ELANE, CPNE1, GTF2A1L, CLEC7A, TRAPPC2
GOTERM_BP_FAT	GO:0044057~regulation of system process	7	0.0281496	GRIA2, RASGRF1, GRIN1, NPPC, OXTR, TAC4, TNNI3
GOTERM_BP_FAT	GO:0007276~gamete generation	8	0.0283405	DHH, NME5, CREM, SOX30, CATSPER1, PAX5, DAZL, ODF1
GOTERM_BP_FAT	GO:0010628~positive regulation of gene expression	10	0.0294715	MYOD1, SOX11, GRIN1, ESR1, POU3F3, PDX1, ESR2, ISL1, HMGA1, IHH
GOTERM_BP_FAT	GO:0002684~positive regulation of immune system process	6	0.0328056	PTPRC, SH2D1A, CR2, LYN, IL13, CLEC7A
GOTERM_BP_FAT	GO:0002253~activation of immune response	4	0.0332174	PTPRC, CR2, LYN, CLEC7A
GOTERM_BP_FAT	GO:0014075~response to amine stimulus	3	0.0341907	LYN, GRIN1, OXTR
GOTERM_BP_FAT	GO:0002429~immune response-activating cell surface receptor signaling pathway	3	0.0341907	PTPRC, LYN, CLEC7A
GOTERM_BP_FAT	GO:0007613~memory	3	0.0341907	RASGRF1, GRIN1, OXTR
GOTERM_BP_FAT	GO:0051053~negative regulation of DNA metabolic process	3	0.0341907	CDC6, NPPC, TERF1
GOTERM_BP_FAT	GO:0050767~regulation of neurogenesis	5	0.0356866	LYN, FOXG1, GRIN1, ISL1, NTN1
GOTERM_BP_FAT	GO:0043269~regulation of ion transport	4	0.0378558	TRPC4, LYN, CATSPER1, IL13
GOTERM_BP_FAT	GO:0048585~negative regulation of response to stimulus	4	0.0388213	PTPRC, GRIN1, ELANE, ESR2
GOTERM_BP_FAT	GO:0002768~immune response-regulating cell surface receptor signaling pathway	3	0.0391614	PTPRC, LYN, CLEC7A
GOTERM_BP_FAT	GO:0002699~positive regulation of immune effector process	3	0.0426183	PTPRC, SH2D1A, IL13
GOTERM_BP_FAT	GO:0048521~negative regulation of behavior	2	0.0439761	ELANE, ESR2
GOTERM_BP_FAT	GO:0051345~positive regulation of hydrolase activity	5	0.0450098	CCKBR, RASGRF1, ALDOB, BCL2L13, TERF1
GOTERM_BP_FAT	GO:0019226~transmission of nerve impulse	7	0.04703	DHH, GRIA2, SYN1, DMD, GRIN1, OXTR, NRXN1
GOTERM_BP_FAT	GO:0051047~positive regulation of secretion	4	0.0480685	PLA2G10, OXTR, IL13, TAC4
GOTERM_BP_FAT	GO:0007204~elevation of cytosolic calcium ion concentration	4	0.0491572	KNG1, PTPRC, CCKBR, OXTR
GOTERM_BP_FAT	GO:0006909~phagocytosis	3	0.0498574	CEBPE, ELANE, CLEC7A

## Sheet: TS-MDS CC
Category	Term	Count	PValue	Genes
GOTERM_CC_FAT	GO:0044459~plasma membrane part	31	0.000292107	DHH, S100A7, KEL, GABRB1, OXTR, ASGR1, CD48, COL17A1, SYN1, ANK3, DMD, WNK4, GPR25, ATP6V0D2, IHH, HCN2, PTPRC, TRPC4, LYN, CCKBR, GRIN1, SCN2A, ESR1, NTNG2, NRXN1, PTPRN, CADPS, CRHR1, GRIA2, NPHS2, CLEC7A
GOTERM_CC_FAT	GO:0045202~synapse	10	0.00109702	CADPS, CDH15, GRIA2, SYN1, LYN, ANK3, GABRB1, DMD, GRIN1, NRXN1
GOTERM_CC_FAT	GO:0030054~cell junction	12	0.00131271	CADPS, PTPRC, COL17A1, GRIA2, SYN1, S100A7, WNK4, GABRB1, DMD, SCN2A, GRIN1, OXTR
GOTERM_CC_FAT	GO:0031226~intrinsic to plasma membrane	19	0.00261601	PTPRC, HCN2, TRPC4, CCKBR, LYN, KEL, GABRB1, SCN2A, GRIN1, OXTR, NTNG2, NRXN1, PTPRN, CD48, CRHR1, ASGR1, COL17A1, NPHS2, GPR25
GOTERM_CC_FAT	GO:0005887~integral to plasma membrane	18	0.00496329	PTPRC, HCN2, TRPC4, CCKBR, LYN, KEL, GABRB1, SCN2A, GRIN1, OXTR, NRXN1, PTPRN, CD48, CRHR1, ASGR1, COL17A1, NPHS2, GPR25
GOTERM_CC_FAT	GO:0009986~cell surface	8	0.0133899	PPFIA2, CD48, DHH, PTPRC, DMD, ELANE, CLEC7A, IHH
GOTERM_CC_FAT	GO:0005576~extracellular region	24	0.0158522	KNG1, MATN3, DHH, ICAM4, PLA2G10, S100A7, ELANE, SEMG2, SPINK1, IL13, NTNG2, FGF21, TAC4, CELA1, NTN1, SPINK7, GCG, COL17A1, RSPO1, IGSF1, NPPC, PYY, XCL2, IHH
GOTERM_CC_FAT	GO:0005667~transcription factor complex	6	0.0184908	MYOD1, ERCC5, CREM, GTF2A1L, HMGA1, GTF3C4
GOTERM_CC_FAT	GO:0042995~cell projection	11	0.0298422	ANK3, RASGRF1, CATSPER1, SCN2A, GRIN1, ESR1, OXTR, RPGRIP1, KLC3, ODF1, ESR2
GOTERM_CC_FAT	GO:0044456~synapse part	6	0.0335862	GRIA2, SYN1, LYN, GABRB1, GRIN1, NRXN1
GOTERM_CC_FAT	GO:0009897~external side of plasma membrane	5	0.0353963	CD48, DHH, PTPRC, CLEC7A, IHH
GOTERM_CC_FAT	GO:0043005~neuron projection	7	0.0384193	ANK3, RASGRF1, SCN2A, GRIN1, ESR1, KLC3, ESR2
GOTERM_CC_FAT	GO:0030055~cell-substrate junction	4	0.0481841	PTPRC, COL17A1, S100A7, DMD
GOTERM_CC_FAT	GO:0000267~cell fraction	14	0.0494379	PPFIA2, CCKBR, LYN, SCN2A, GRIN1, IL13, FGF21, PTPRN, GCG, G6PC, RASGRF1, ANK3, DMD, PYY

## Sheet: TS-MDS MF
Category	Term	Count	PValue	Genes
GOTERM_MF_FAT	GO:0043565~sequence-specific DNA binding	14	0.000508487	MYOD1, CEBPE, CREM, ESR1, VENTX, ESR2, PDX1, ISL1, HMGA1, NR1I2, FOXG1, POU3F3, RHOXF2, TERF1
GOTERM_MF_FAT	GO:0016563~transcription activator activity	10	0.00328457	MYOD1, NR1I2, CEBPE, CREM, TRIM32, POU3F3, GTF2A1L, PDX1, ESR2, HMGA1
GOTERM_MF_FAT	GO:0004857~enzyme inhibitor activity	8	0.00384439	GPS1, KNG1, GCKR, SPINK1, SERPINB3, SERPINB13, TERF1, SPINK7
GOTERM_MF_FAT	GO:0003713~transcription coactivator activity	7	0.00506351	MYOD1, NR1I2, CREM, TRIM32, GTF2A1L, ESR2, HMGA1
GOTERM_MF_FAT	GO:0003700~transcription factor activity	15	0.0121812	MYOD1, CEBPE, SOX11, CREM, ESR1, PAX5, VENTX, ESR2, PDX1, ISL1, HMGA1, NR1I2, FOXG1, POU3F3, RHOXF2
GOTERM_MF_FAT	GO:0030284~estrogen receptor activity	2	0.0147345	ESR1, ESR2
GOTERM_MF_FAT	GO:0004866~endopeptidase inhibitor activity	5	0.0224842	KNG1, SPINK1, SERPINB3, SERPINB13, SPINK7
GOTERM_MF_FAT	GO:0030414~peptidase inhibitor activity	5	0.0267265	KNG1, SPINK1, SERPINB3, SERPINB13, SPINK7
GOTERM_MF_FAT	GO:0030528~transcription regulator activity	19	0.0273071	MYOD1, CEBPE, SOX11, CREM, SOX30, ESR1, PAX5, GTF2A1L, VENTX, PDX1, ESR2, ISL1, HMGA1, NR1I2, TRIM32, FOXG1, POU3F3, RHOXF2, GTF3C4
GOTERM_MF_FAT	GO:0022836~gated channel activity	7	0.0273135	HCN2, TRPC4, GRIA2, GABRB1, CATSPER1, SCN2A, GRIN1
GOTERM_MF_FAT	GO:0004867~serine-type endopeptidase inhibitor activity	4	0.030665	SPINK1, SERPINB3, SERPINB13, SPINK7
GOTERM_MF_FAT	GO:0003702~RNA polymerase II transcription factor activity	6	0.0346223	MYOD1, SOX30, POU3F3, GTF2A1L, PDX1, ISL1
GOTERM_MF_FAT	GO:0005509~calcium ion binding	13	0.0380237	TRPC4, PLA2G10, S100A7, GRIN1, NRXN1, CELA1, S100A14, CADPS, ASGR1, CDH15, CLGN, DMD, CATSPER1

## Sheet: HK-MDS BP
Category	Term	Count	PValue	Genes
GOTERM_BP_FAT	GO:0042981~regulation of apoptosis	111	2.36868e-18	ITGB3BP, XRCC4, HRAS, SNCA, ITSN1, TGFB1, CRADD, MAGED1, CUL3, CUL2, MAP3K5, APP, MYD88, FNTA, APOE, RPL11, FAS, RPS27A, RAB27A, EGFR, DFFA, MADD, RELA, FADD, LIG4, DDIT3, STK3, MAPK1, TRIM35, NME1, LYST, JUN, VEGFA, RIPK2, MAPK8, TRAF2, ERBB2, ADAMTSL4, CLU, NFKBIA, TIMP3, SRC, SERINC3, VDR, PEA15, KRAS, RAC1, NPM1, DIABLO, TRAF6, TRAF4, HERPUD1, BECN1, HTT, TP53BP2, TGFBR1, SMAD3, NR4A1, VAV2, …
GOTERM_BP_FAT	GO:0043067~regulation of programmed cell death	111	4.96011e-18	ITGB3BP, XRCC4, HRAS, SNCA, ITSN1, TGFB1, CRADD, MAGED1, CUL3, CUL2, MAP3K5, APP, MYD88, FNTA, APOE, RPL11, FAS, RPS27A, RAB27A, EGFR, DFFA, MADD, RELA, FADD, LIG4, DDIT3, STK3, MAPK1, TRIM35, NME1, LYST, JUN, VEGFA, RIPK2, MAPK8, TRAF2, ERBB2, ADAMTSL4, CLU, NFKBIA, TIMP3, SRC, SERINC3, VDR, PEA15, KRAS, RAC1, NPM1, DIABLO, TRAF6, TRAF4, HERPUD1, BECN1, HTT, TP53BP2, TGFBR1, SMAD3, NR4A1, VAV2, …
GOTERM_BP_FAT	GO:0010941~regulation of cell death	111	6.52292e-18	ITGB3BP, XRCC4, HRAS, SNCA, ITSN1, TGFB1, CRADD, MAGED1, CUL3, CUL2, MAP3K5, APP, MYD88, FNTA, APOE, RPL11, FAS, RPS27A, RAB27A, EGFR, DFFA, MADD, RELA, FADD, LIG4, DDIT3, STK3, MAPK1, TRIM35, NME1, LYST, JUN, VEGFA, RIPK2, MAPK8, TRAF2, ERBB2, ADAMTSL4, CLU, NFKBIA, TIMP3, SRC, SERINC3, VDR, PEA15, KRAS, RAC1, NPM1, DIABLO, TRAF6, TRAF4, HERPUD1, BECN1, HTT, TP53BP2, TGFBR1, SMAD3, NR4A1, VAV2, …
GOTERM_BP_FAT	GO:0015031~protein transport	105	2.63625e-17	XPO1, AP1G1, RAB1B, VPS33B, KLHL2, TGFB1, RAB1A, HOMER3, RABGEF1, AAGAB, RPL11, RAB27A, MCM3AP, RINT1, VTI1B, OPTN, ARNTL, MYH9, YIF1A, MAPK1, LYST, JUN, SDCBP, MVP, ARL6IP1, DERL1, MTX2, KATNB1, NFKBIA, GIPC1, LMAN1, CDC37, ACD, GORASP1, NPM1, SNF8, STX16, TNKS, STX11, AP2M1, GABARAPL2, RABIF, HTT, SNAPIN, LIN7A, EPS15, VCP, AKTIP, NUP62, ARF1, NEDD4, PCNA, SPTBN1, SMURF1, MSR1, TSG101, PEX6, PE…
GOTERM_BP_FAT	GO:0032446~protein modification by small protein conjugation	39	2.86935e-17	UBE3A, TSG101, CDC73, UBE2V2, LNX1, SUMO3, AKT1, ERCC8, SUMO1, UBE2D3, FBXW7, UBE2D2, WWP1, RNF11, NEDD4L, TRAF6, RPS27A, LRSAM1, UBE2A, DDB1, UBE2F, UBE2H, TRIM23, UBE2C, UBE2B, RBBP6, BRCA1, VCP, PIAS4, NEDD4, UBE2M, UBC, MDM2, AMFR, SMURF1, SIAH2, PAF1, USP22, RNF41
GOTERM_BP_FAT	GO:0010033~response to organic substance	101	3.8542e-17	A2M, THRA, PDGFB, VAPB, IL6ST, SNCA, TGFB1, B2M, CTNNB1, WNT2, GOT2, PRKAR2A, GSTM3, EIF4EBP1, MYD88, FNTA, APOE, ATF6B, CREB3L1, PRKACA, FAS, EGFR, BSG, RELA, DDIT3, MAPK1, GLUL, EP300, NME1, JUN, PDGFRA, RIPK2, AMFR, DERL1, GRB2, TXN2, ERBB2, NFKBIA, SRF, TIMP3, SRC, IRAK3, KRAS, HERPUD1, TGFBR1, SMAD3, SMAD2, SMAD1, BRCA1, CDKN1A, HDAC2, VCP, NUP62, EPS8, KCNJ8, ALDH2, DNAJB1, PARP1, DNAJB6, D…
GOTERM_BP_FAT	GO:0008104~protein localization	115	4.01109e-17	XPO1, AP1G1, RAB1B, VPS33B, MXI1, KLHL2, TGFB1, RAB1A, CTNNB1, HOMER3, AAGAB, RABGEF1, RPL11, RAB27A, CUTA, EGFR, MCM3AP, RINT1, VTI1B, OPTN, ARNTL, MYH9, YIF1A, MAPK1, LYST, JUN, SDCBP, MVP, ARL6IP1, DERL1, MTX2, KATNB1, NFKBIA, GIPC1, LMAN1, CDC37, ACD, GORASP1, NPM1, SNF8, STX16, TNKS, STX11, AP2M1, GABARAPL2, RABIF, HTT, SNAPIN, LIN7A, EPS15, VCP, AKTIP, NUP62, ARF1, NEDD4, PCNA, SPTBN1, SMUR…
GOTERM_BP_FAT	GO:0046907~intracellular transport	95	4.94556e-17	XPO1, ENAH, AP1G1, PEX6, PEX5, SDCBP2, TGFB1, KLHL2, TAPBP, AKT1, APP, AP2B1, HOMER3, APOE, ZFYVE9, GOPC, PUM1, RHOB, RPL11, RANBP2, FTL, RAB27A, MCM3AP, STX5, STX4, TP53, RPH3AL, VTI1B, OPTN, ARNTL, MYH9, CDK5, MAPK1, NDEL1, PSEN1, LYST, JUN, SDCBP, KPNA5, NUP107, KPNA2, ARL6IP1, STX8, YWHAZ, AP1M1, DERL1, MTX2, KATNB1, NFKBIA, GIPC1, LMAN1, TPM1, SEC62, DTNBP1, FTH1, CDC37, NUP214, ACD, SET, PE…
GOTERM_BP_FAT	GO:0045184~establishment of protein localization	105	5.01073e-17	XPO1, AP1G1, RAB1B, VPS33B, KLHL2, TGFB1, RAB1A, HOMER3, RABGEF1, AAGAB, RPL11, RAB27A, MCM3AP, RINT1, VTI1B, OPTN, ARNTL, MYH9, YIF1A, MAPK1, LYST, JUN, SDCBP, MVP, ARL6IP1, DERL1, MTX2, KATNB1, NFKBIA, GIPC1, LMAN1, CDC37, ACD, GORASP1, NPM1, SNF8, STX16, TNKS, STX11, AP2M1, GABARAPL2, RABIF, HTT, SNAPIN, LIN7A, EPS15, VCP, AKTIP, NUP62, ARF1, NEDD4, PCNA, SPTBN1, SMURF1, MSR1, TSG101, PEX6, PE…
GOTERM_BP_FAT	GO:0070647~protein modification by small protein conjugation or removal	42	1.49987e-16	USP7, TSG101, UBE3A, CDC73, UBE2V2, LNX1, SUMO3, AKT1, ERCC8, SUMO1, UBE2D3, FBXW7, UBE2D2, WWP1, RNF11, NEDD4L, TRAF6, RPS27A, LRSAM1, UBE2A, DDB1, UBE2F, UBE2H, TRIM23, UBE2C, UBE2B, RBBP6, BRCA1, TAF10, VCP, PIAS4, NEDD4, ATXN7, UBE2M, UBC, MDM2, AMFR, SMURF1, SIAH2, PAF1, USP22, RNF41
GOTERM_BP_FAT	GO:0010605~negative regulation of macromolecule metabolic process	101	2.40865e-16	A2M, THRA, THRB, CCDC85B, SNCA, CDC16, TGFB1, CTNNB1, KDM1A, EIF4EBP1, SIN3B, FNTA, SIN3A, WWP1, EED, RPS27A, RELA, PSMA6, PIAS4, JUN, RPS14, PSMA3, SMARCA4, FZR1, BLM, GIPC1, TIMP3, NR1H2, VDR, IRAK3, ACD, ATN1, DRAP1, NPM1, SKIL, TCF4, SMAD7, SMAD4, SMAD3, SMAD2, SMAD1, KAT5, BRCA1, HDAC3, HDAC2, HDAC1, NEDD4, PSMC3, MLX, HIVEP1, SMURF2, NCOR1, DNAJB6, PPARD, TSG101, MLH1, TERF2IP, CBFA2T2, AES…
GOTERM_BP_FAT	GO:0006357~regulation of transcription from RNA polymerase II promoter	100	3.04166e-16	THRA, THRB, XRCC6, CASK, TGFB1, CTNNB1, MAGED1, KDM1A, APP, SIN3A, GATA4, SMARCD1, IKBKAP, RXRB, RELA, YY1, ARNTL, MED19, EP300, PIAS4, JUN, RPS14, VEGFA, SMARCA5, SMARCA4, TADA3, NFKBIA, SRF, ARNT, NR1H2, VDR, ATN1, DRAP1, SNF8, SKIL, TCF4, RUNX1, SMAD7, SMAD5, CREBBP, SMAD4, SMAD3, NR4A1, SMAD2, TFCP2, SMAD1, KAT5, BRCA1, USF2, ATF4, NOTCH1, HDAC3, HDAC2, HDAC1, NEDD4, HIVEP1, ABL1, TCF12, NCOR…
GOTERM_BP_FAT	GO:0010604~positive regulation of macromolecule metabolic process	111	3.63423e-16	HRAS, THRA, THRB, PDGFB, IL6ST, SNCA, XRCC6, CASK, TBP, CDC16, TGFB1, CTNNB1, APP, FNTA, APOE, GATA4, SMARCD1, H2AFX, RPS27A, PCBD2, PCBD1, RXRB, RELA, ARNTL, SKP1, DDIT3, MAPK1, EP300, PSMA6, PIAS4, JUN, PSMA3, VEGFA, PDGFRA, SMARCA4, FZR1, BLM, NFKBIA, SRF, ARNT, NR1H2, TNKS, TCF4, RUNX1, TRAF6, ASF1A, YEATS4, DVL3, SMAD9, SMAD7, TGFBR1, TP53BP1, SMAD5, CREBBP, SMAD4, SMAD3, NR4A1, SMAD2, SMAD1…
GOTERM_BP_FAT	GO:0070271~protein complex biogenesis	78	1.80693e-15	XPO1, HRAS, TSPAN4, PEX5, MLH1, TBP, TGFB1, TAPBP, CTNNB1, LNX1, NDUFAF3, WNT2, ZFYVE9, IL1RAP, CASP8, GOPC, DLG4, FAS, TUBG1, MYC, CUTA, PPP2R1A, IKBKAP, STX4, ATPAF2, PCBD2, PCBD1, TP53, CDK9, FADD, PFKM, GTF2B, CDK5, GTF2H1, JUP, TAF10, NCK2, MED4, UQCRH, NCK1, SMARCA5, TUBA4A, MDM2, AMFR, WASL, TRAF2, POLR2G, BLM, GRB2, GPAA1, FKBP1A, ARPC4, SF3B3, SRC, POLR2A, GCH1, TUBGCP4, TNFRSF1A, NPM1, …
GOTERM_BP_FAT	GO:0006461~protein complex assembly	78	1.80693e-15	XPO1, HRAS, TSPAN4, PEX5, MLH1, TBP, TGFB1, TAPBP, CTNNB1, LNX1, NDUFAF3, WNT2, ZFYVE9, IL1RAP, CASP8, GOPC, DLG4, FAS, TUBG1, MYC, CUTA, PPP2R1A, IKBKAP, STX4, ATPAF2, PCBD2, PCBD1, TP53, CDK9, FADD, PFKM, GTF2B, CDK5, GTF2H1, JUP, TAF10, NCK2, MED4, UQCRH, NCK1, SMARCA5, TUBA4A, MDM2, AMFR, WASL, TRAF2, POLR2G, BLM, GRB2, GPAA1, FKBP1A, ARPC4, SF3B3, SRC, POLR2A, GCH1, TUBGCP4, TNFRSF1A, NPM1, …
GOTERM_BP_FAT	GO:0065003~macromolecular complex assembly	92	4.06113e-15	XPO1, HRAS, CRNKL1, TSPAN4, NAP1L1, PEX5, MLH1, TBP, TGFB1, TAPBP, NDUFAF3, CTNNB1, LNX1, WNT2, APOE, PRMT5, ZFYVE9, IL1RAP, GOPC, CASP8, H2AFZ, DLG4, H2AFX, FAS, TUBG1, HIST3H3, MYC, CUTA, SRPK2, PPP2R1A, IKBKAP, PRPF31, STX4, ATPAF2, PCBD2, PCBD1, TP53, CDK9, FADD, PFKM, GTF2B, CDK5, GTF2H1, JUP, TAF10, NCK2, TARBP2, MED4, UQCRH, RPS14, NCK1, SMARCA5, SNRPB, TUBA4A, MDM2, AMFR, WASL, TRAF2, POL…
GOTERM_BP_FAT	GO:0070727~cellular macromolecule localization	68	7.24615e-15	XPO1, AP1G1, PEX6, PEX5, TERF2IP, TGFB1, KLHL2, CTNNB1, AKT1, CDC42, AP2B1, HOMER3, ZFYVE9, RPL11, RANBP2, RAB27A, EGFR, STX5, MCM3AP, STX4, TP53, RPH3AL, VTI1B, OPTN, ARNTL, CDK5, MAPK1, JUN, SDCBP, KPNA5, KPNA2, ARL6IP1, YWHAZ, AP1M1, DERL1, MTX2, KATNB1, NFKBIA, GIPC1, SEC62, CDC37, STAU1, NUP214, ACD, PEX19, NPM1, STX16, RAB11A, TNKS, PPP3CA, APPBP2, STX11, APBA1, TERF2, HSPA9, AP2M1, HTT, IP…
GOTERM_BP_FAT	GO:0016567~protein ubiquitination	34	1.3723e-14	UBE3A, TSG101, CDC73, UBE2V2, LNX1, AKT1, ERCC8, UBE2D3, FBXW7, UBE2D2, WWP1, RNF11, NEDD4L, TRAF6, RPS27A, LRSAM1, UBE2A, DDB1, UBE2H, TRIM23, UBE2C, UBE2B, RBBP6, BRCA1, VCP, NEDD4, UBC, MDM2, AMFR, SMURF1, SIAH2, PAF1, USP22, RNF41
GOTERM_BP_FAT	GO:0034613~cellular protein localization	67	1.70915e-14	XPO1, AP1G1, PEX6, PEX5, TERF2IP, TGFB1, KLHL2, CTNNB1, AKT1, CDC42, AP2B1, HOMER3, ZFYVE9, RPL11, RANBP2, RAB27A, EGFR, STX5, MCM3AP, STX4, TP53, RPH3AL, VTI1B, OPTN, ARNTL, CDK5, MAPK1, JUN, SDCBP, KPNA5, KPNA2, ARL6IP1, YWHAZ, AP1M1, DERL1, MTX2, KATNB1, NFKBIA, GIPC1, SEC62, CDC37, NUP214, ACD, PEX19, NPM1, STX16, RAB11A, TNKS, PPP3CA, APPBP2, STX11, APBA1, TERF2, HSPA9, AP2M1, HTT, IPO13, SN…
GOTERM_BP_FAT	GO:0043933~macromolecular complex subunit organization	94	2.98607e-14	XPO1, HRAS, CRNKL1, TSPAN4, NAP1L1, PEX5, MLH1, TBP, TGFB1, TAPBP, NDUFAF3, CTNNB1, LNX1, WNT2, APOE, PRMT5, ZFYVE9, IL1RAP, GOPC, CASP8, H2AFZ, DLG4, H2AFX, FAS, TUBG1, HIST3H3, MYC, CUTA, SRPK2, PPP2R1A, IKBKAP, PRPF31, STX4, ATPAF2, PCBD2, PCBD1, TP53, CDK9, FADD, PFKM, CDK5, GTF2B, GTF2H1, JUP, TAF10, NCK2, TARBP2, MED4, UQCRH, RPS14, NCK1, SMARCA5, SNRPB, TUBA4A, MDM2, AMFR, WASL, XRN2, TRAF…
GOTERM_BP_FAT	GO:0051173~positive regulation of nitrogen compound metabolic process	88	3.7023e-14	HRAS, THRA, PDGFB, THRB, XRCC6, CASK, TBP, TGFB1, CTNNB1, AKT1, FOS, APP, APOE, SMARCD1, GATA4, H2AFX, MYC, RPS27A, EGR1, EGFR, PCBD2, RXRB, PCBD1, RELA, TP53, RB1, ARNTL, CDK2, DDIT3, GTF2H1, MAPK1, EP300, BPTF, JUN, VEGFA, UBC, PDGFRA, USP22, SMARCA4, ACVR1, BLM, NFYC, KITLG, NFKBIA, FHL2, NFYB, SRF, POT1, CALCOCO1, ARNT, STAT6, NR1H2, ERCC8, TNFRSF1A, TNKS, MYOG, ERCC3, TCF4, RUNX1, ASF1A, TER…
GOTERM_BP_FAT	GO:0045935~positive regulation of nucleobase, nucleoside, nucleotide and nucleic acid metabolic process	86	4.67639e-14	HRAS, THRA, PDGFB, THRB, XRCC6, CASK, TBP, TGFB1, CTNNB1, FOS, APP, APOE, SMARCD1, GATA4, H2AFX, MYC, RPS27A, EGR1, PCBD2, RXRB, PCBD1, RELA, TP53, RB1, ARNTL, CDK2, DDIT3, GTF2H1, MAPK1, EP300, BPTF, JUN, VEGFA, UBC, PDGFRA, USP22, SMARCA4, ACVR1, BLM, NFYC, KITLG, NFKBIA, FHL2, NFYB, SRF, POT1, CALCOCO1, ARNT, STAT6, NR1H2, ERCC8, TNFRSF1A, TNKS, MYOG, ERCC3, RUNX1, TCF4, ASF1A, TERF2, YEATS4, …
GOTERM_BP_FAT	GO:0009057~macromolecule catabolic process	99	8.52433e-14	CDC16, TGFB1, LNX1, CUL3, CUL2, APOE, WWP1, RABGEF1, RPS27A, DFFA, RELA, SKP1, MYH9, PNKP, PSMA6, PIAS4, PSMA3, AMFR, XRN2, FZR1, DERL1, UBE2V2, UBE2D4, UBE2D3, FBXW7, UBE2D2, HNRNPD, RNF11, TRAF6, UBE2L6, SMG1, BRCA1, UPF3A, UBE2E3, VCP, RNF5, NEDD4, PSMC3, SMURF2, SMURF1, TSG101, UBE2G2, MLH1, AKT1, MAP1LC3B, CASP8, RANBP2, MYC, UBE2A, UFD1L, DDB1, CYCS, UBE2F, UBE2I, MBD4, UBE2H, UBE2C, CDK5, …
GOTERM_BP_FAT	GO:0043065~positive regulation of apoptosis	67	1.55275e-13	ITGB3BP, MLH1, ITSN1, PRDX1, CRADD, TGFB1, AKT1, MAGED1, CUL3, CUL2, MAP3K5, APP, RPS3A, APOE, CASP8, RPL11, FAS, MYC, RPS27A, RAB27A, PRKCA, PPP2R1A, DFFA, TP53, MBD4, FADD, DAPK3, CDK5, STK3, DDIT3, MAPK1, TRIM35, PSEN1, LYST, JUN, PSEN2, UBC, RIPK2, MAPK8, TRAF2, ADAMTSL4, ZBTB16, TIMP3, SRC, GCH1, SERINC3, VDR, AGT, PPP2CA, RAC1, PPP3CC, DIABLO, TRAF6, ERCC3, APC, HTT, TP53BP2, TGFBR1, SMAD3,…
GOTERM_BP_FAT	GO:0009891~positive regulation of biosynthetic process	91	1.6017e-13	HRAS, THRA, PDGFB, THRB, XRCC6, CASK, TBP, TGFB1, CTNNB1, AKT1, FOS, APP, FNTA, APOE, SMARCD1, GATA4, MYC, RPS27A, AKT2, EGR1, EGFR, PCBD2, RXRB, PCBD1, RELA, TP53, RB1, ARNTL, CDK2, DDIT3, GTF2H1, MAPK1, EP300, BPTF, JUN, VEGFA, UBC, PDGFRA, USP22, SMARCA4, ACVR1, BLM, NFYC, FHL2, NFKBIA, KITLG, NFYB, SRF, POT1, CALCOCO1, ARNT, STAT6, NR1H2, TNFRSF1A, SORBS1, AGT, NPM1, TNKS, MYOG, ERCC3, TCF4, …
GOTERM_BP_FAT	GO:0031328~positive regulation of cellular biosynthetic process	90	1.84317e-13	HRAS, THRA, PDGFB, THRB, XRCC6, CASK, TBP, TGFB1, CTNNB1, AKT1, FOS, APP, APOE, SMARCD1, GATA4, MYC, RPS27A, AKT2, EGR1, EGFR, PCBD2, RXRB, PCBD1, RELA, TP53, RB1, ARNTL, CDK2, DDIT3, GTF2H1, MAPK1, EP300, BPTF, JUN, VEGFA, UBC, PDGFRA, USP22, SMARCA4, ACVR1, BLM, NFYC, FHL2, NFKBIA, KITLG, NFYB, SRF, POT1, CALCOCO1, ARNT, STAT6, NR1H2, TNFRSF1A, SORBS1, AGT, NPM1, TNKS, MYOG, ERCC3, TCF4, RUNX1,…
GOTERM_BP_FAT	GO:0043068~positive regulation of programmed cell death	67	2.19671e-13	ITGB3BP, MLH1, ITSN1, PRDX1, CRADD, TGFB1, AKT1, MAGED1, CUL3, CUL2, MAP3K5, APP, RPS3A, APOE, CASP8, RPL11, FAS, MYC, RPS27A, RAB27A, PRKCA, PPP2R1A, DFFA, TP53, MBD4, FADD, DAPK3, CDK5, STK3, DDIT3, MAPK1, TRIM35, PSEN1, LYST, JUN, PSEN2, UBC, RIPK2, MAPK8, TRAF2, ADAMTSL4, ZBTB16, TIMP3, SRC, GCH1, SERINC3, VDR, AGT, PPP2CA, RAC1, PPP3CC, DIABLO, TRAF6, ERCC3, APC, HTT, TP53BP2, TGFBR1, SMAD3,…
GOTERM_BP_FAT	GO:0010557~positive regulation of macromolecule biosynthetic process	87	2.47411e-13	HRAS, THRA, PDGFB, THRB, XRCC6, CASK, TBP, TGFB1, CTNNB1, AKT1, FOS, APP, FNTA, SMARCD1, GATA4, MYC, RPS27A, AKT2, EGR1, PCBD2, RXRB, PCBD1, RELA, TP53, RB1, ARNTL, CDK2, DDIT3, GTF2H1, MAPK1, EP300, BPTF, JUN, VEGFA, UBC, PDGFRA, USP22, SMARCA4, ACVR1, BLM, NFYC, FHL2, KITLG, NFKBIA, NFYB, SRF, POT1, CALCOCO1, ARNT, STAT6, NR1H2, TNFRSF1A, SORBS1, TNKS, MYOG, ERCC3, TCF4, TRAF6, RUNX1, ASF1A, YE…
GOTERM_BP_FAT	GO:0010942~positive regulation of cell death	67	2.70693e-13	ITGB3BP, MLH1, ITSN1, PRDX1, CRADD, TGFB1, AKT1, MAGED1, CUL3, CUL2, MAP3K5, APP, RPS3A, APOE, CASP8, RPL11, FAS, MYC, RPS27A, RAB27A, PRKCA, PPP2R1A, DFFA, TP53, MBD4, FADD, DAPK3, CDK5, STK3, DDIT3, MAPK1, TRIM35, PSEN1, LYST, JUN, PSEN2, UBC, RIPK2, MAPK8, TRAF2, ADAMTSL4, ZBTB16, TIMP3, SRC, GCH1, SERINC3, VDR, AGT, PPP2CA, RAC1, PPP3CC, DIABLO, TRAF6, ERCC3, APC, HTT, TP53BP2, TGFBR1, SMAD3,…
GOTERM_BP_FAT	GO:0044265~cellular macromolecule catabolic process	93	2.76546e-13	TSG101, UBE2G2, MLH1, CDC16, LNX1, CUL3, CUL2, MAP1LC3B, APOE, WWP1, CASP8, RABGEF1, RANBP2, MYC, RPS27A, UBE2A, DFFA, UFD1L, DDB1, RELA, CYCS, UBE2F, MBD4, UBE2I, SKP1, UBE2H, MYH9, UBE2C, UBE2B, GTF2H1, PNKP, EIF4A3, PSMA6, PSEN1, PIAS4, UBE2M, PSMA3, PSEN2, UBC, MDM2, UBE2W, UCHL3, AMFR, SIAH2, USP22, XRN2, UBE2U, USP7, FZR1, DERL1, UBE2Z, XIAP, UBE3A, UBE2V2, ZBTB16, SUMO3, EXOSC10, UBE2D4, S…
GOTERM_BP_FAT	GO:0006886~intracellular protein transport	61	2.97593e-13	XPO1, AP1G1, PEX6, PEX5, TGFB1, KLHL2, AKT1, AP2B1, HOMER3, ZFYVE9, RPL11, RANBP2, RAB27A, STX5, MCM3AP, STX4, RPH3AL, TP53, VTI1B, OPTN, ARNTL, CDK5, MAPK1, JUN, SDCBP, KPNA5, KPNA2, ARL6IP1, AP1M1, YWHAZ, DERL1, MTX2, KATNB1, NFKBIA, GIPC1, SEC62, CDC37, NUP214, ACD, PEX19, NPM1, STX16, RAB11A, PPP3CA, APPBP2, STX11, APBA1, HSPA9, AP2M1, HTT, IPO13, SNAPIN, YWHAG, TOM1L1, VCP, NEDD4, GSK3B, PCN…
GOTERM_BP_FAT	GO:0006468~protein amino acid phosphorylation	87	7.53653e-13	RNASEL, TBK1, PRDX4, CASK, RPS6KB2, PRDX2, PRKG1, TGFB1, WNT2, CSNK2A2, AKT1, MAP3K5, PDPK1, APP, HSF1, CLK3, CLK2, COL4A3BP, CLK4, PRKACA, PAK1, CHUK, AKT2, PRKCA, EGFR, SRPK2, IKBKAP, SGK1, CTBP1, TNIK, MADD, PIK3CD, PKN1, CDK9, MARK3, DAPK3, PRKCD, CDK5, STK3, CDK2, MAPK1, MAP4K4, ACVR2B, MAST2, PSEN1, MAPK6, HIPK3, EIF2S1, GADD45G, MAPK3, PDGFRA, NEK9, RIPK2, MAPK8, MAPK7, MAP3K13, ACVR1, GNA…
GOTERM_BP_FAT	GO:0007242~intracellular signaling cascade	134	1.0674e-12	HRAS, THRA, IL6ST, TBK1, RAB1B, RRAD, RPS6KB2, ITSN1, RAB1A, CTNNB1, MAP3K5, PRKAR2A, APOE, RRAS, H2AFX, PRKACA, RAB27A, EGFR, IKBKAP, PLD2, TNIK, DFFA, MADD, RINT1, PIK3CD, GEM, STK3, MAP4K4, MAPK1, MAPK3, SDCBP, MAPK8, MAPK7, TRAF2, BLM, GNAI2, GRB2, GNAI1, ERBB2, NFKBIA, ARFGEF2, SRC, RRAGC, NR1H2, VDR, KRAS, RAC1, TRAF6, ATRIP, DVL3, RABIF, SMAD7, TGFBR1, ARFIP2, SMAD2, OXSR1, SMAD1, VAV2, KA…
GOTERM_BP_FAT	GO:0033554~cellular response to stress	77	2.39724e-12	XRCC4, VAPB, SNCA, XRCC6, MLH1, PRDX2, TERF2IP, PRDX1, FOS, MAP3K5, COL4A3BP, INSIG1, H2AFX, UBE2A, REV1, TNIK, DDB1, RINT1, TP53, PKN1, MBD4, LIG4, UBE2B, DDIT3, GTF2H1, MAPK1, PNKP, PSEN1, RFC1, EIF2S1, JUN, GADD45G, MAPK8, RUVBL2, AMFR, MAP3K13, DERL1, XIAP, BLM, UBE2V2, TPM1, ARNT, ERCC8, SUMO1, ACD, ERCC3, ATRIP, ASF1A, ETV5, TERF2, ERCC1, APC, DHX9, HERPUD1, UPF1, BECN1, TP53BP1, SMG1, CEP6…
GOTERM_BP_FAT	GO:0045941~positive regulation of transcription	76	5.47338e-12	THRA, THRB, XRCC6, CASK, TBP, TGFB1, CTNNB1, FOS, APP, GATA4, SMARCD1, MYC, RPS27A, EGR1, PCBD2, RXRB, PCBD1, RELA, TP53, RB1, ARNTL, CDK2, DDIT3, GTF2H1, MAPK1, EP300, BPTF, JUN, VEGFA, UBC, USP22, SMARCA4, ACVR1, BLM, NFYC, NFKBIA, FHL2, NFYB, SRF, CALCOCO1, ARNT, STAT6, NR1H2, TNFRSF1A, MYOG, ERCC3, RUNX1, TCF4, ASF1A, DVL3, YEATS4, SMAD9, TGFBR1, CREB1, TP53BP1, TRIM28, SMAD5, CREBBP, SMAD4, …
GOTERM_BP_FAT	GO:0016310~phosphorylation	96	5.51627e-12	RNASEL, TBK1, TOLLIP, SNCA, PRDX4, CASK, RPS6KB2, PRDX2, PRKG1, TGFB1, WNT2, CSNK2A2, AKT1, MAP3K5, PDPK1, APP, HSF1, CLK3, CLK2, COL4A3BP, CLK4, PRKACA, PAK1, CHUK, AKT2, PRKCA, EGFR, SRPK2, IKBKAP, SGK1, CTBP1, TNIK, MADD, PIK3CD, PKN1, CDK9, MARK3, DAPK3, PRKCD, CDK5, STK3, CDK2, MAPK1, MAP4K4, PNKP, ACVR2B, MAST2, PSEN1, MAPK6, UQCRH, NME1, HIPK3, EIF2S1, GADD45G, DLD, MAPK3, ATP5C1, PDGFRA, …
GOTERM_BP_FAT	GO:0006917~induction of apoptosis	53	7.35715e-12	ITGB3BP, MLH1, ITSN1, PRDX1, CRADD, TGFB1, MAGED1, CUL3, CUL2, APP, MAP3K5, APOE, RPS3A, CASP8, RPL11, FAS, MYC, RPS27A, RAB27A, PRKCA, PPP2R1A, DFFA, TP53, FADD, MBD4, DAPK3, MAPK1, TRIM35, PSEN1, LYST, PSEN2, UBC, MAPK8, TIMP3, GCH1, SERINC3, VDR, PPP2CA, RAC1, DIABLO, TRAF6, ERCC3, HTT, TP53BP2, TGFBR1, SMAD3, NR4A1, VAV2, STAT1, BRCA1, TNFSF10, CDKN1A, ABL1
GOTERM_BP_FAT	GO:0012502~induction of programmed cell death	53	8.34438e-12	ITGB3BP, MLH1, ITSN1, PRDX1, CRADD, TGFB1, MAGED1, CUL3, CUL2, APP, MAP3K5, APOE, RPS3A, CASP8, RPL11, FAS, MYC, RPS27A, RAB27A, PRKCA, PPP2R1A, DFFA, TP53, FADD, MBD4, DAPK3, MAPK1, TRIM35, PSEN1, LYST, PSEN2, UBC, MAPK8, TIMP3, GCH1, SERINC3, VDR, PPP2CA, RAC1, DIABLO, TRAF6, ERCC3, HTT, TP53BP2, TGFBR1, SMAD3, NR4A1, VAV2, STAT1, BRCA1, TNFSF10, CDKN1A, ABL1
GOTERM_BP_FAT	GO:0010628~positive regulation of gene expression	76	2.3785e-11	THRA, THRB, XRCC6, CASK, TBP, TGFB1, CTNNB1, FOS, APP, GATA4, SMARCD1, MYC, RPS27A, EGR1, PCBD2, RXRB, PCBD1, RELA, TP53, RB1, ARNTL, CDK2, DDIT3, GTF2H1, MAPK1, EP300, BPTF, JUN, VEGFA, UBC, USP22, SMARCA4, ACVR1, BLM, NFYC, NFKBIA, FHL2, NFYB, SRF, CALCOCO1, ARNT, STAT6, NR1H2, TNFRSF1A, MYOG, ERCC3, RUNX1, TCF4, ASF1A, DVL3, YEATS4, SMAD9, TGFBR1, CREB1, TP53BP1, TRIM28, SMAD5, CREBBP, SMAD4, …
GOTERM_BP_FAT	GO:0006793~phosphorus metabolic process	108	2.70786e-11	RNASEL, TBK1, SNCA, CASK, RPS6KB2, PRKG1, TGFB1, WNT2, CSNK2A2, MAP3K5, APP, CLK3, CLK2, COL4A3BP, CLK4, PRKACA, PTPRJ, EGFR, IKBKAP, TNIK, MADD, PIK3CD, MARK3, PPP1CC, STK3, PNKP, MAPK1, MAP4K4, PPP1CA, MAPK6, NME1, EIF2S1, DLD, MAPK3, PDGFRA, ATP5C1, RIPK2, NEK9, MAPK8, MAPK7, GNAI2, ERBB2, DUSP12, SRC, IRAK3, TNKS, SMAD7, TGFBR1, SMG1, SMAD2, CCDC155, OXSR1, EPHA2, PTPN12, KDR, EPHA8, SPTBN1, …
GOTERM_BP_FAT	GO:0006796~phosphate metabolic process	108	2.70786e-11	RNASEL, TBK1, SNCA, CASK, RPS6KB2, PRKG1, TGFB1, WNT2, CSNK2A2, MAP3K5, APP, CLK3, CLK2, COL4A3BP, CLK4, PRKACA, PTPRJ, EGFR, IKBKAP, TNIK, MADD, PIK3CD, MARK3, PPP1CC, STK3, PNKP, MAPK1, MAP4K4, PPP1CA, MAPK6, NME1, EIF2S1, DLD, MAPK3, PDGFRA, ATP5C1, RIPK2, NEK9, MAPK8, MAPK7, GNAI2, ERBB2, DUSP12, SRC, IRAK3, TNKS, SMAD7, TGFBR1, SMG1, SMAD2, CCDC155, OXSR1, EPHA2, PTPN12, KDR, EPHA8, SPTBN1, …
GOTERM_BP_FAT	GO:0043066~negative regulation of apoptosis	55	3.55134e-11	XRCC4, HRAS, SNCA, PRDX2, ITSN1, AKT1, FNTA, MYD88, APOE, RHOA, NOS3, FAS, MYC, RPS27A, EGFR, DFFA, RELA, TP53, LIG4, PSEN1, NME1, HIPK3, VEGFA, PSEN2, UBC, RIPK2, MAPK8, ACVR1, YWHAZ, XIAP, ERBB2, CLU, NFKBIA, PEA15, KRAS, AGT, PPP2CB, NPM1, TRAF6, ERCC1, APC, HSPA9, STAMBP, HTT, BECN1, TGFBR1, SMAD3, TAX1BP1, NOTCH1, HDAC3, CDKN1A, NUP62, HDAC1, SFRP1, GSK3B
GOTERM_BP_FAT	GO:0043069~negative regulation of programmed cell death	55	6.17085e-11	XRCC4, HRAS, SNCA, PRDX2, ITSN1, AKT1, FNTA, MYD88, APOE, RHOA, NOS3, FAS, MYC, RPS27A, EGFR, DFFA, RELA, TP53, LIG4, PSEN1, NME1, HIPK3, VEGFA, PSEN2, UBC, RIPK2, MAPK8, ACVR1, YWHAZ, XIAP, ERBB2, CLU, NFKBIA, PEA15, KRAS, AGT, PPP2CB, NPM1, TRAF6, ERCC1, APC, HSPA9, STAMBP, HTT, BECN1, TGFBR1, SMAD3, TAX1BP1, NOTCH1, HDAC3, CDKN1A, NUP62, HDAC1, SFRP1, GSK3B
GOTERM_BP_FAT	GO:0060548~negative regulation of cell death	55	6.82765e-11	XRCC4, HRAS, SNCA, PRDX2, ITSN1, AKT1, FNTA, MYD88, APOE, RHOA, NOS3, FAS, MYC, RPS27A, EGFR, DFFA, RELA, TP53, LIG4, PSEN1, NME1, HIPK3, VEGFA, PSEN2, UBC, RIPK2, MAPK8, ACVR1, YWHAZ, XIAP, ERBB2, CLU, NFKBIA, PEA15, KRAS, AGT, PPP2CB, NPM1, TRAF6, ERCC1, APC, HSPA9, STAMBP, HTT, BECN1, TGFBR1, SMAD3, TAX1BP1, NOTCH1, HDAC3, CDKN1A, NUP62, HDAC1, SFRP1, GSK3B
GOTERM_BP_FAT	GO:0007167~enzyme linked receptor protein signaling pathway	53	9.3132e-11	PDGFB, IL6ST, TGFB1, AKT1, FOS, EIF4EBP1, FNTA, ZFYVE9, AKT2, EGFR, PTPRJ, CDK5, NCK2, ACVR2B, ARRB2, JUN, NCK1, VEGFA, PDGFRA, ACVR1, GRB2, ERBB2, ABI1, FKBP1A, SRC, UBE2D3, SORBS1, PIK3R1, PLAT, SMAD9, SMAD7, TGFBR1, CREB1, SMAD5, AXL, SMAD4, SMAD3, SMAD2, SMAD1, APPL1, EPHA2, STAT3, KDR, RPS6KA5, EPS15, EPS8, EPHA8, MAPK8IP2, HBEGF, SPTBN1, SMURF2, SMURF1, PLEKHA1
GOTERM_BP_FAT	GO:0051603~proteolysis involved in cellular protein catabolic process	76	1.10548e-10	TSG101, UBE2G2, CDC16, LNX1, CUL3, CUL2, MAP1LC3B, WWP1, CASP8, RABGEF1, RANBP2, RPS27A, UBE2A, UFD1L, DDB1, RELA, UBE2F, UBE2I, SKP1, UBE2H, MYH9, UBE2C, UBE2B, PSMA6, PIAS4, PSEN1, UBE2M, PSMA3, PSEN2, UBC, MDM2, UBE2W, UCHL3, AMFR, USP22, SIAH2, UBE2U, USP7, FZR1, DERL1, UBE2Z, XIAP, UBE3A, UBE2V2, ZBTB16, SUMO3, UBE2D4, SUMO1, UBE2D3, UEVLD, FBXW7, UBE2D2, PPP2CB, RNF11, NEDD4L, TRAF6, BUB3, …
GOTERM_BP_FAT	GO:0032268~regulation of cellular protein metabolic process	65	1.14497e-10	A2M, PDGFB, IL6ST, EIF5, SNCA, CDC16, TGFB1, AKT1, EIF4EBP1, MAP3K5, PRKAR2A, APP, FNTA, APOE, TRMT6, PUM1, PAK1, RPS27A, PRKCA, EGFR, PPP2R1A, PKN1, SKP1, UBE2C, PRKCD, CDK5, MAPK1, NCK2, TARBP2, EIF4A3, EP300, PSMA6, PIAS4, PSEN1, HIPK3, EIF2S1, JUN, NCK1, PSMA3, PSEN2, UBC, MDM2, FZR1, KITLG, NFKBIA, FKBP1A, GIPC1, TIMP3, NR1H2, SET, PPP2CA, AGT, BUB3, UPF1, NF2, SMAD7, TGFBR1, SMAD4, BRCA1, H…
GOTERM_BP_FAT	GO:0051098~regulation of binding	33	1.28777e-10	THRA, BLM, NFKBIA, FKBP1A, PRDX2, TGFB1, IRAK3, KDM1A, SUMO1, ACD, MYD88, KRAS, AES, AGT, NPM1, TNKS, FOXJ1, PCBD1, SMAD7, RELA, SMAD4, SMAD3, SMAD2, PRKCD, DDIT3, HDAC2, EP300, ID2, PSEN1, NME1, RIPK2, MAP3K13, SMARCA4
GOTERM_BP_FAT	GO:0044257~cellular protein catabolic process	76	1.39656e-10	TSG101, UBE2G2, CDC16, LNX1, CUL3, CUL2, MAP1LC3B, WWP1, CASP8, RABGEF1, RANBP2, RPS27A, UBE2A, UFD1L, DDB1, RELA, UBE2F, UBE2I, SKP1, UBE2H, MYH9, UBE2C, UBE2B, PSMA6, PIAS4, PSEN1, UBE2M, PSMA3, PSEN2, UBC, MDM2, UBE2W, UCHL3, AMFR, USP22, SIAH2, UBE2U, USP7, FZR1, DERL1, UBE2Z, XIAP, UBE3A, UBE2V2, ZBTB16, SUMO3, UBE2D4, SUMO1, UBE2D3, UEVLD, FBXW7, UBE2D2, PPP2CB, RNF11, NEDD4L, TRAF6, BUB3, …
GOTERM_BP_FAT	GO:0045934~negative regulation of nucleobase, nucleoside, nucleotide and nucleic acid metabolic process	68	1.63052e-10	PPARD, THRA, THRB, TSG101, CCDC85B, MLH1, TERF2IP, CBFA2T2, TGFB1, CTNNB1, KDM1A, SIN3B, SIN3A, AES, WWP1, EED, EGR1, CTBP1, CTBP2, FOXJ1, LDB1, TP53, TLE1, UBE2I, RB1, BPTF, PIAS4, NAB2, RPS14, MDM2, SMARCA4, BLM, ZBTB16, POT1, NR1H2, VDR, SUMO1, ACD, ATN1, DRAP1, NPM1, SKIL, TCF4, TERF2, ERCC1, NF2, SMAD7, TRIM28, TRIM27, SMAD4, SMAD3, SMAD2, KAT5, STAT3, BRCA1, GPS2, ATXN1, HDAC3, HDAC2, HDAC1…
GOTERM_BP_FAT	GO:0044093~positive regulation of molecular function	74	2.33974e-10	XRCC4, GM2A, PDGFB, PRDX2, CDC16, TGFB1, AKT1, CDC42, MAP3K5, PDPK1, PRKAR2A, FNTA, MYD88, APOE, PRKACA, NOS3, PAK1, CALCRL, MYC, RPS27A, EGFR, MADD, FOXJ1, RELA, CYCS, TP53, PKN1, SKP1, UBE2C, CDK5, ACVR2B, EP300, NDEL1, PSMA6, GNAQ, PSEN1, NME1, GADD45G, PSMA3, PSEN2, UBC, RIPK2, MAP3K13, SMARCA4, TRAF2, FZR1, GNAI2, ERBB2, C5, ABHD5, KITLG, FKBP1A, DUSP12, TPM1, POT1, GCH1, NR1H2, IRAK3, VDR, …
GOTERM_BP_FAT	GO:0030163~protein catabolic process	77	2.42725e-10	TSG101, UBE2G2, CDC16, LNX1, AKT1, CUL3, CUL2, MAP1LC3B, WWP1, CASP8, RABGEF1, RANBP2, RPS27A, UBE2A, UFD1L, DDB1, RELA, UBE2F, UBE2I, SKP1, UBE2H, MYH9, UBE2C, UBE2B, PSMA6, PIAS4, PSEN1, UBE2M, PSMA3, PSEN2, UBC, MDM2, UBE2W, UCHL3, AMFR, USP22, SIAH2, UBE2U, USP7, FZR1, DERL1, UBE2Z, XIAP, UBE3A, UBE2V2, ZBTB16, SUMO3, UBE2D4, SUMO1, UBE2D3, UEVLD, FBXW7, UBE2D2, PPP2CB, RNF11, NEDD4L, TRAF6, …
GOTERM_BP_FAT	GO:0051726~regulation of cell cycle	51	2.76061e-10	XPO1, CEP76, CDC16, TGFB1, AKT1, CSNK2A2, CDC42, APP, FNTA, PRMT5, RHOB, CDK5RAP3, H2AFX, MYC, DLG1, EGFR, MADD, DDB1, RINT1, TP53, RB1, UBE2C, CDK5, CDK2, GTF2H1, TRIM35, JUN, GADD45G, MDM2, USP22, SMARCA4, FZR1, BLM, ZNF655, CDC37, NPM1, ERCC3, ATRIP, BUB3, APC, CREB3, TP53BP2, SMAD3, CEP63, BRCA1, HDAC3, CDKN1A, HDAC2, HDAC1, ID2, MAPK14
GOTERM_BP_FAT	GO:0051172~negative regulation of nitrogen compound metabolic process	68	2.94599e-10	PPARD, THRA, THRB, TSG101, CCDC85B, MLH1, TERF2IP, CBFA2T2, TGFB1, CTNNB1, KDM1A, SIN3B, SIN3A, AES, WWP1, EED, EGR1, CTBP1, CTBP2, FOXJ1, LDB1, TP53, TLE1, UBE2I, RB1, BPTF, PIAS4, NAB2, RPS14, MDM2, SMARCA4, BLM, ZBTB16, POT1, NR1H2, VDR, SUMO1, ACD, ATN1, DRAP1, NPM1, SKIL, TCF4, TERF2, ERCC1, NF2, SMAD7, TRIM28, TRIM27, SMAD4, SMAD3, SMAD2, KAT5, STAT3, BRCA1, GPS2, ATXN1, HDAC3, HDAC2, HDAC1…
GOTERM_BP_FAT	GO:0034097~response to cytokine stimulus	23	3.26436e-10	PRKCA, IL6ST, RELA, SNCA, CALCOCO2, STAT1, SRF, SRC, STAT3, CTNNB1, GCH1, STAT6, IRAK3, FOS, MYD88, AES, FNTA, JUN, CASP8, PDGFRA, RIPK2, NOS3, SERPINA1
GOTERM_BP_FAT	GO:0044092~negative regulation of molecular function	51	3.78875e-10	THRA, SNCA, PRDX2, CDC16, AKT1, KDM1A, SPRY1, PDPK1, AES, APOE, NOS3, RPS27A, PRKCA, PPP2R1A, FOXJ1, TP53, RB1, UBE2C, PRKCD, DDIT3, TARBP2, PSMA6, PSEN1, HIPK3, PSMA3, GADD45G, UBC, FZR1, GNAI2, GNAI1, NFKBIA, FKBP1A, POT1, IRAK3, SUMO1, PPP2CA, TNKS, BUB3, APC, HERPUD1, NF2, SMAD7, NR4A1, GPS2, YWHAG, CDKN1A, HDAC2, ID2, NUP62, PSMC3, DNAJB6
GOTERM_BP_FAT	GO:0016192~vesicle-mediated transport	72	6.74281e-10	SEPT5, HRAS, MSR1, AP1G1, SNCA, CRCP, TXLNA, ITSN2, ITSN1, VPS33B, RAB1A, TAPBP, CTNNB1, AP2B1, APP, APOE, ZFYVE9, GOPC, PUM1, RABGEF1, DLG4, RHOB, RAB6A, FTL, RAB27A, PLD2, STX5, STX4, RINT1, RPH3AL, VTI1B, OPTN, YIF1A, CDK5, PSEN1, ARRB2, NME1, IGF2R, LYST, RAB5A, SNAP29, STX8, YWHAZ, AP1M1, ARFGEF2, LMAN1, DTNBP1, FTH1, SRC, KRAS, STX16, RAC1, VPS35, EXOC5, SNAP23, STX11, TRIP10, EHD2, AP2M1, …
GOTERM_BP_FAT	GO:0051338~regulation of transferase activity	54	7.04382e-10	PDGFB, PRDX2, TGFB1, AKT1, CDC42, MAP3K5, SPRY1, APP, PRKAR2A, PDPK1, APOE, CDK5RAP3, PRKACA, PAK1, PRKCA, EGFR, PPP2R1A, MADD, PKN1, RB1, CDK5, GTF2H1, NCK2, TARBP2, ACVR2B, PSEN1, HIPK3, GADD45G, PSEN2, MAP3K13, TRAF2, BLM, GNAI2, ERBB2, C5, KITLG, DUSP12, POT1, CDC37, IRAK3, ACD, KRAS, PPP2CA, RAC1, NPM1, TRAF6, APC, NF2, TGFBR1, VAV2, GPS2, YWHAG, CDKN1A, NUP62
GOTERM_BP_FAT	GO:0051052~regulation of DNA metabolic process	27	9.88246e-10	HRAS, PDGFB, BLM, MLH1, KITLG, UBE2V2, TERF2IP, POT1, TGFB1, STAT6, ERCC8, ACD, PPP2CA, H2AFX, TNKS, MYC, ERCC1, TERF2, PPP2R1A, NF2, TP53, CDK2, BRCA1, JUN, PDGFRA, PCNA, KPNA2
GOTERM_BP_FAT	GO:0045893~positive regulation of transcription, DNA-dependent	63	1.07157e-09	THRA, THRB, XRCC6, CASK, TGFB1, CTNNB1, FOS, APP, GATA4, SMARCD1, MYC, EGR1, PCBD2, RXRB, RELA, TP53, RB1, ARNTL, GTF2H1, EP300, BPTF, JUN, VEGFA, SMARCA4, FHL2, NFKBIA, NFYC, NFYB, SRF, CALCOCO1, ARNT, STAT6, NR1H2, TNFRSF1A, MYOG, RUNX1, TCF4, ERCC3, ASF1A, DVL3, YEATS4, CREB1, TP53BP1, TRIM28, SMAD5, CREBBP, SMAD4, SMAD3, NR4A1, SMAD2, SMAD1, KAT5, STAT3, USF2, BRCA1, ATXN1, NOTCH1, ATF4, HDAC…
GOTERM_BP_FAT	GO:0010558~negative regulation of macromolecule biosynthetic process	69	1.10776e-09	PPARD, THRA, THRB, TSG101, CCDC85B, CBFA2T2, TGFB1, CTNNB1, KDM1A, EIF4EBP1, SIN3B, FNTA, SIN3A, AES, WWP1, EED, EGR1, PRKCA, CTBP1, CTBP2, FOXJ1, LDB1, TP53, TLE1, UBE2I, RB1, EIF4A3, BPTF, PIAS4, NAB2, RPS14, MDM2, SMARCA4, BLM, ZBTB16, POT1, NR1H2, VDR, SUMO1, ACD, ATN1, DRAP1, SKIL, TCF4, TERF2, NF2, SMAD7, TRIM28, TRIM27, SMAD4, SMAD3, SMAD2, KAT5, STAT3, BRCA1, GPS2, ATXN1, HDAC3, HDAC2, HD…
GOTERM_BP_FAT	GO:0042325~regulation of phosphorylation	62	1.11148e-09	PDGFB, IL6ST, PRDX2, TGFB1, AKT1, CDC42, MAP3K5, PDPK1, APP, SPRY1, PRKAR2A, APOE, CDK5RAP3, PRKACA, PAK1, PRKCA, EGFR, PPP2R1A, MADD, PKN1, RB1, PRKCD, CDK5, GTF2H1, NCK2, TARBP2, ACVR2B, PSEN1, JUN, HIPK3, GADD45G, PSEN2, MAP3K13, TRAF2, BLM, GNAI2, ERBB2, C5, KITLG, DUSP12, FKBP1A, CDC37, IRAK3, KRAS, PPP2CA, AGT, NPM1, RAC1, TRAF6, APC, NF2, SMAD7, TGFBR1, SMAD4, VAV2, GPS2, ATXN1, YWHAG, CDK…
GOTERM_BP_FAT	GO:0009890~negative regulation of biosynthetic process	71	1.30413e-09	PPARD, THRA, THRB, PDGFB, CCDC85B, TSG101, CBFA2T2, TGFB1, CTNNB1, KDM1A, EIF4EBP1, SIN3B, FNTA, SIN3A, AES, APOE, WWP1, EED, EGR1, PRKCA, CTBP1, CTBP2, FOXJ1, LDB1, TP53, TLE1, UBE2I, RB1, EIF4A3, BPTF, PIAS4, NAB2, RPS14, MDM2, SMARCA4, BLM, ZBTB16, POT1, NR1H2, VDR, SUMO1, ACD, ATN1, DRAP1, SKIL, TCF4, TERF2, NF2, SMAD7, TRIM28, TRIM27, SMAD4, SMAD3, SMAD2, KAT5, STAT3, BRCA1, GPS2, ATXN1, HDA…
GOTERM_BP_FAT	GO:0043549~regulation of kinase activity	52	1.35543e-09	PDGFB, PRDX2, TGFB1, AKT1, CDC42, SPRY1, APP, PRKAR2A, PDPK1, MAP3K5, APOE, CDK5RAP3, PRKACA, PAK1, PRKCA, EGFR, PPP2R1A, MADD, PKN1, RB1, CDK5, GTF2H1, NCK2, TARBP2, ACVR2B, PSEN1, HIPK3, GADD45G, PSEN2, MAP3K13, TRAF2, BLM, GNAI2, ERBB2, C5, KITLG, DUSP12, CDC37, IRAK3, KRAS, PPP2CA, RAC1, NPM1, TRAF6, APC, NF2, TGFBR1, VAV2, GPS2, YWHAG, CDKN1A, NUP62
GOTERM_BP_FAT	GO:0019941~modification-dependent protein catabolic process	71	1.42033e-09	TSG101, UBE2G2, CDC16, LNX1, CUL3, CUL2, MAP1LC3B, WWP1, RABGEF1, RANBP2, RPS27A, UBE2A, UFD1L, DDB1, UBE2F, UBE2I, SKP1, UBE2H, UBE2C, UBE2B, PSMA6, PIAS4, UBE2M, PSMA3, UBC, MDM2, UBE2W, UCHL3, AMFR, USP22, SIAH2, UBE2U, USP7, FZR1, DERL1, UBE2Z, XIAP, UBE3A, UBE2V2, ZBTB16, SUMO3, UBE2D4, SUMO1, UBE2D3, UEVLD, FBXW7, UBE2D2, PPP2CB, RNF11, NEDD4L, TRAF6, BUB3, STAMBP, LRSAM1, RNF19A, UBE2L6, U…
GOTERM_BP_FAT	GO:0043632~modification-dependent macromolecule catabolic process	71	1.42033e-09	TSG101, UBE2G2, CDC16, LNX1, CUL3, CUL2, MAP1LC3B, WWP1, RABGEF1, RANBP2, RPS27A, UBE2A, UFD1L, DDB1, UBE2F, UBE2I, SKP1, UBE2H, UBE2C, UBE2B, PSMA6, PIAS4, UBE2M, PSMA3, UBC, MDM2, UBE2W, UCHL3, AMFR, USP22, SIAH2, UBE2U, USP7, FZR1, DERL1, UBE2Z, XIAP, UBE3A, UBE2V2, ZBTB16, SUMO3, UBE2D4, SUMO1, UBE2D3, UEVLD, FBXW7, UBE2D2, PPP2CB, RNF11, NEDD4L, TRAF6, BUB3, STAMBP, LRSAM1, RNF19A, UBE2L6, U…
GOTERM_BP_FAT	GO:0051254~positive regulation of RNA metabolic process	63	1.51101e-09	THRA, THRB, XRCC6, CASK, TGFB1, CTNNB1, FOS, APP, GATA4, SMARCD1, MYC, EGR1, PCBD2, RXRB, RELA, TP53, RB1, ARNTL, GTF2H1, EP300, BPTF, JUN, VEGFA, SMARCA4, FHL2, NFKBIA, NFYC, NFYB, SRF, CALCOCO1, ARNT, STAT6, NR1H2, TNFRSF1A, MYOG, RUNX1, TCF4, ERCC3, ASF1A, DVL3, YEATS4, CREB1, TP53BP1, TRIM28, SMAD5, CREBBP, SMAD4, SMAD3, NR4A1, SMAD2, SMAD1, KAT5, STAT3, USF2, BRCA1, ATXN1, NOTCH1, ATF4, HDAC…
GOTERM_BP_FAT	GO:0006605~protein targeting	38	1.63458e-09	ARL6IP1, XPO1, YWHAZ, MTX2, KATNB1, PEX6, NFKBIA, PEX5, GIPC1, SEC62, TGFB1, CDC37, AKT1, NUP214, PEX19, HOMER3, ZFYVE9, RPL11, PPP3CA, RANBP2, HSPA9, RAB27A, MCM3AP, HTT, IPO13, TP53, OPTN, ARNTL, MAPK1, YWHAG, NEDD4, GSK3B, JUN, SDCBP, SPTBN1, KPNA5, SMURF1, KPNA2
GOTERM_BP_FAT	GO:0007243~protein kinase cascade	53	1.65941e-09	TBK1, IL6ST, PRDX4, RPS6KB2, PRDX2, AKT1, MAP3K5, PRKACA, PAK1, CHUK, PRKCA, EGFR, SRPK2, IKBKAP, PPP2R1A, TNIK, MADD, G3BP2, PKN1, CDK5, DAPK3, STK3, IFNAR1, MAPK1, MAP4K4, PSEN1, GADD45G, MAPK8, MAPK7, MAP3K13, TRAF2, NMI, GNAI2, GRB2, ERBB2, C5, NFKBIA, SRC, PPP2CA, TRAF6, PIK3R1, STAMBP, TGFBR1, SMAD1, OXSR1, STAT1, STAT3, STAT2, GPS2, RPS6KA5, MAPK13, MAPK14, MAPK8IP2
GOTERM_BP_FAT	GO:0006915~apoptosis	73	1.91574e-09	RTN4, ITGB3BP, PPARD, HRAS, ITSN1, CRADD, CTNNB1, AKT1, MAGED1, BNIPL, MAP3K5, APP, CASP8, RHOB, PAK1, FAS, MYC, RPS27A, SGK1, DFFA, MADD, CYCS, TP53, FADD, LIG4, DAPK3, CDK5, STK3, TRIM35, EP300, PSEN1, HIPK3, JUN, GADD45G, PSEN2, UBC, RIPK2, MAPK8, MAPK7, SIAH2, POLR2G, TRAF2, FKBP8, UBE2Z, XIAP, ADAMTSL4, CLU, EGLN3, NFKBIA, ZBTB16, RRAGC, PEA15, TNFRSF1A, KRAS, TRIM69, RAC1, PPP3CC, DIABLO, T…
GOTERM_BP_FAT	GO:0043085~positive regulation of catalytic activity	66	2.08008e-09	XRCC4, PDGFB, GM2A, PRDX2, CDC16, TGFB1, AKT1, CDC42, MAP3K5, PDPK1, PRKAR2A, FNTA, APOE, PRKACA, NOS3, PAK1, CALCRL, MYC, RPS27A, EGFR, MADD, FOXJ1, CYCS, TP53, PKN1, SKP1, UBE2C, CDK5, ACVR2B, NDEL1, PSMA6, GNAQ, PSEN1, GADD45G, PSMA3, PSEN2, UBC, MAP3K13, TRAF2, FZR1, GNAI2, ERBB2, C5, ABHD5, KITLG, DUSP12, TPM1, POT1, GCH1, NR1H2, VDR, ACD, KRAS, AGT, NPM1, RAC1, DIABLO, TRAF6, GABARAPL2, TGF…
GOTERM_BP_FAT	GO:0051174~regulation of phosphorus metabolic process	63	2.10358e-09	PDGFB, IL6ST, PRDX2, TGFB1, AKT1, CDC42, MAP3K5, PDPK1, APP, SPRY1, PRKAR2A, APOE, CDK5RAP3, PRKACA, PAK1, PRKCA, EGFR, PPP2R1A, MADD, PKN1, RB1, PRKCD, CDK5, GTF2H1, NCK2, TARBP2, ACVR2B, PSEN1, JUN, HIPK3, GADD45G, PSEN2, MAP3K13, TRAF2, BLM, GNAI2, ERBB2, C5, KITLG, DUSP12, FKBP1A, CDC37, IRAK3, KRAS, PPP2CA, AGT, NPM1, RAC1, TRAF6, APC, NF2, SMAD7, TGFBR1, SMAD4, SMAD3, VAV2, GPS2, ATXN1, YWH…
GOTERM_BP_FAT	GO:0019220~regulation of phosphate metabolic process	63	2.10358e-09	PDGFB, IL6ST, PRDX2, TGFB1, AKT1, CDC42, MAP3K5, PDPK1, APP, SPRY1, PRKAR2A, APOE, CDK5RAP3, PRKACA, PAK1, PRKCA, EGFR, PPP2R1A, MADD, PKN1, RB1, PRKCD, CDK5, GTF2H1, NCK2, TARBP2, ACVR2B, PSEN1, JUN, HIPK3, GADD45G, PSEN2, MAP3K13, TRAF2, BLM, GNAI2, ERBB2, C5, KITLG, DUSP12, FKBP1A, CDC37, IRAK3, KRAS, PPP2CA, AGT, NPM1, RAC1, TRAF6, APC, NF2, SMAD7, TGFBR1, SMAD4, SMAD3, VAV2, GPS2, ATXN1, YWH…
GOTERM_BP_FAT	GO:0008219~cell death	82	3.01436e-09	RTN4, ITGB3BP, PPARD, HRAS, VAPB, TBP, ITSN1, CRADD, TGFB1, CTNNB1, AKT1, MAGED1, BNIPL, MAP3K5, APP, CASP8, RHOB, PAK1, FAS, MYC, RPS27A, SGK1, DFFA, MADD, CYCS, TP53, FADD, OPTN, LIG4, DAPK3, CDK5, STK3, TRIM35, EP300, PSEN1, HIPK3, JUN, GADD45G, PSEN2, UBC, RIPK2, MAPK8, MAPK7, SIAH2, POLR2G, TRAF2, FKBP8, UBE2Z, XIAP, ADAMTSL4, C5, CLU, EGLN3, NFKBIA, ZBTB16, RRAGC, PEA15, TNFRSF1A, KRAS, ATN…
GOTERM_BP_FAT	GO:0031327~negative regulation of cellular biosynthetic process	69	3.20042e-09	PPARD, THRA, THRB, PDGFB, TSG101, CCDC85B, CBFA2T2, TGFB1, CTNNB1, KDM1A, EIF4EBP1, SIN3B, SIN3A, AES, WWP1, EED, EGR1, PRKCA, CTBP1, CTBP2, FOXJ1, LDB1, TP53, TLE1, UBE2I, RB1, EIF4A3, BPTF, PIAS4, NAB2, RPS14, MDM2, SMARCA4, BLM, ZBTB16, POT1, NR1H2, VDR, SUMO1, ACD, ATN1, DRAP1, SKIL, TCF4, TERF2, NF2, SMAD7, TRIM28, TRIM27, SMAD4, SMAD3, SMAD2, KAT5, STAT3, BRCA1, GPS2, ATXN1, HDAC3, HDAC2, H…
GOTERM_BP_FAT	GO:0012501~programmed cell death	73	3.63646e-09	RTN4, ITGB3BP, PPARD, HRAS, ITSN1, CRADD, CTNNB1, AKT1, MAGED1, BNIPL, MAP3K5, APP, CASP8, RHOB, PAK1, FAS, MYC, RPS27A, SGK1, DFFA, MADD, CYCS, TP53, FADD, LIG4, DAPK3, CDK5, STK3, TRIM35, EP300, PSEN1, HIPK3, JUN, GADD45G, PSEN2, UBC, RIPK2, MAPK8, MAPK7, SIAH2, POLR2G, TRAF2, FKBP8, UBE2Z, XIAP, ADAMTSL4, CLU, EGLN3, NFKBIA, ZBTB16, RRAGC, PEA15, TNFRSF1A, KRAS, TRIM69, RAC1, PPP3CC, DIABLO, T…
GOTERM_BP_FAT	GO:0042127~regulation of cell proliferation	87	4.04351e-09	XRCC4, PPARD, HRAS, E2F4, PDGFB, IL6ST, TSG101, IL18, NAP1L1, MXI1, TGFB1, CTNNB1, WNT2, CUL3, MAGED1, CUL2, BNIPL, FNTA, MYD88, HSF1, APOE, GATA4, NOS3, CALCRL, MYC, PRKCA, EGFR, CTBP1, UBE2A, CTBP2, FOXJ1, RELA, TP53, RB1, LIG4, CDK2, CIAO1, MAPK1, NCK2, TRIM35, NOP2, NME1, NCK1, JUN, VEGFA, PDGFRA, RIPK2, MDM2, DHPS, BLM, GNAI2, ERBB2, CLU, EGLN3, KITLG, NFKBIA, CNTFR, ABI1, ZBTB16, FTH1, ARNT…
GOTERM_BP_FAT	GO:0016265~death	82	4.14191e-09	RTN4, ITGB3BP, PPARD, HRAS, VAPB, TBP, ITSN1, CRADD, TGFB1, CTNNB1, AKT1, MAGED1, BNIPL, MAP3K5, APP, CASP8, RHOB, PAK1, FAS, MYC, RPS27A, SGK1, DFFA, MADD, CYCS, TP53, FADD, OPTN, LIG4, DAPK3, CDK5, STK3, TRIM35, EP300, PSEN1, HIPK3, JUN, GADD45G, PSEN2, UBC, RIPK2, MAPK8, MAPK7, SIAH2, POLR2G, TRAF2, FKBP8, UBE2Z, XIAP, ADAMTSL4, C5, CLU, EGLN3, NFKBIA, ZBTB16, RRAGC, PEA15, TNFRSF1A, KRAS, ATN…
GOTERM_BP_FAT	GO:0032583~regulation of gene-specific transcription	28	8.47316e-09	THRA, XRCC6, NFKBIA, SRF, CTNNB1, ARNT, NR1H2, KDM1A, VDR, AES, GATA4, SMAD7, FOXJ1, CREB1, TRIM28, TP53, SMAD3, SMAD2, KAT5, USF2, GPS2, HDAC3, NOTCH1, HDAC2, BPTF, HDAC1, NCOR1, SMARCA4
GOTERM_BP_FAT	GO:0051130~positive regulation of cellular component organization	33	1.06172e-08	SNCA, KATNB1, SRF, TPM1, POT1, TGFB1, WNT2, AKT1, CDC42, SUMO1, PDPK1, SORBS1, RAC1, NUMB, NPM1, RHOA, TNKS, NEDD4L, TERF2, PIK3R1, APC, PRKCA, NF2, TGFBR1, SMAD4, SMAD3, SMAD2, SMAD1, NUMBL, NCK2, NDEL1, GSK3B, NCK1
GOTERM_BP_FAT	GO:0016481~negative regulation of transcription	59	1.08007e-08	PPARD, THRA, THRB, TSG101, CCDC85B, CBFA2T2, TGFB1, CTNNB1, KDM1A, SIN3B, SIN3A, AES, WWP1, EED, EGR1, CTBP1, CTBP2, FOXJ1, LDB1, TP53, TLE1, UBE2I, RB1, PIAS4, BPTF, NAB2, RPS14, MDM2, SMARCA4, ZBTB16, NR1H2, VDR, SUMO1, ATN1, DRAP1, SKIL, TCF4, SMAD7, TRIM28, TRIM27, SMAD4, SMAD3, SMAD2, KAT5, STAT3, BRCA1, GPS2, ATXN1, HDAC3, HDAC2, HDAC1, ID2, NEDD4, IRF7, MLX, HIVEP1, SMURF2, NCOR1, DNAJB6
GOTERM_BP_FAT	GO:0010551~regulation of specific transcription from RNA polymerase II promoter	23	1.15497e-08	THRA, FOXJ1, SMAD7, CREB1, XRCC6, TP53, NFKBIA, SMAD3, KAT5, SRF, USF2, CTNNB1, GPS2, NR1H2, KDM1A, VDR, HDAC3, NOTCH1, HDAC2, AES, HDAC1, NCOR1, SMARCA4
GOTERM_BP_FAT	GO:0006511~ubiquitin-dependent protein catabolic process	39	1.35948e-08	USP7, FZR1, DERL1, TSG101, UBE3A, UBE2G2, CDC16, LNX1, CUL3, CUL2, UBE2D3, UBE2D2, PPP2CB, RNF11, BUB3, RPS27A, UBE2A, UFD1L, DDB1, UBE2I, UBE2H, SKP1, UBE2C, UBE2B, PSMA6, VCP, TOM1L1, PSMC3, NEDD4, PSMA3, UBC, MDM2, UCHL3, SMURF2, AMFR, TCEB1, SIAH2, SMURF1, USP22
GOTERM_BP_FAT	GO:0010629~negative regulation of gene expression	62	2.24475e-08	PPARD, THRA, THRB, TSG101, CCDC85B, CBFA2T2, TGFB1, CTNNB1, KDM1A, SIN3B, SIN3A, AES, WWP1, EED, MYC, EGR1, CTBP1, CTBP2, FOXJ1, LDB1, TP53, TLE1, UBE2I, RB1, TARBP2, PIAS4, BPTF, NAB2, RPS14, MDM2, SMARCA4, ZBTB16, NR1H2, VDR, SUMO1, ATN1, DRAP1, SKIL, TCF4, SMAD7, TRIM28, TRIM27, SMAD4, SMAD3, SMAD2, SMAD1, KAT5, STAT3, BRCA1, GPS2, ATXN1, HDAC3, HDAC2, HDAC1, ID2, NEDD4, IRF7, MLX, HIVEP1, SMU…
GOTERM_BP_FAT	GO:0045859~regulation of protein kinase activity	48	2.78884e-08	TRAF2, GNAI2, BLM, PDGFB, ERBB2, C5, KITLG, PRDX2, CDC37, TGFB1, AKT1, IRAK3, MAP3K5, SPRY1, PDPK1, PRKAR2A, APP, KRAS, APOE, PPP2CA, NPM1, PRKACA, CDK5RAP3, PAK1, TRAF6, APC, EGFR, PRKCA, PPP2R1A, NF2, MADD, TGFBR1, PKN1, RB1, CDK5, GPS2, GTF2H1, TARBP2, NCK2, ACVR2B, CDKN1A, YWHAG, NUP62, PSEN1, HIPK3, GADD45G, PSEN2, MAP3K13
GOTERM_BP_FAT	GO:0009628~response to abiotic stimulus	50	2.94927e-08	XRCC4, HRAS, IL18, XRCC6, TGFB1, AKT1, FOS, APP, PDPK1, HSF1, NR2F6, NOS3, H2AFX, MYC, PRKCA, EGFR, UBE2A, REV1, RELA, TP53, PKN1, MBD4, LIG4, CDK5, UBE2B, PNKP, JUN, MAPK8, BLM, TIMP3, ERCC8, KRAS, TSC22D4, AGT, RAC1, ERCC3, ERCC1, DHX9, UNC119, HTT, TGFBR1, STAT1, BRCA1, ATXN1, CDKN1A, HDAC2, KCNJ8, NEDD4, POLD1, ARSA
GOTERM_BP_FAT	GO:0010627~regulation of protein kinase cascade	39	3.00452e-08	PPARD, VAPA, IL6ST, TBK1, ERBB2, FKBP1A, ITSN1, PRDX1, TGFB1, CTNNB1, AKT1, TNFRSF1A, MAP3K5, MYD88, PPP2CA, AGT, CASP8, RHOA, PAK1, TRAF6, AKT2, APC, PPP2R1A, NF2, TGFBR1, RELA, PKN1, FADD, BIRC2, GPS2, ZDHHC17, TNFSF10, HDAC3, NUP62, NEDD4, HIPK3, MAPK8IP2, RIPK2, NCOR1
GOTERM_BP_FAT	GO:0045944~positive regulation of transcription from RNA polymerase II promoter	50	3.8456e-08	THRA, THRB, XRCC6, CASK, TGFB1, CTNNB1, FOS, APP, GATA4, MYC, EGR1, RXRB, RELA, TP53, RB1, ARNTL, GTF2H1, EP300, JUN, VEGFA, SMARCA4, NFKBIA, SRF, CALCOCO1, ARNT, NR1H2, STAT6, TNFRSF1A, MYOG, ERCC3, RUNX1, CREB1, SMAD5, CREBBP, SMAD4, NR4A1, SMAD3, SMAD2, SMAD1, KAT5, USF2, STAT3, ATXN1, ATF4, NOTCH1, HDAC2, HDAC1, ATXN7, MAPK14, PBX2
GOTERM_BP_FAT	GO:0007049~cell cycle	83	4.46212e-08	SEPT5, E2F4, PRC1, TSG101, MLH1, CDC16, TGFB1, CTNNB1, AKT1, CUL3, CUL2, APP, H2AFX, TUBG1, MYC, RPS27A, EGFR, RINT1, TP53, UBE2I, RB1, SKP1, CDC5L, LIG4, MYH9, PPP1CC, UBE2C, CDK5, CDK2, DDIT3, ARL3, MAPK1, PPP1CA, EP300, PSMA6, MAPK6, PSMA3, MAPK3, UBC, USH1C, NEK9, MDM2, MAPRE1, USP22, MAPK7, SIAH2, KPNA2, ACVR1, FZR1, BLM, KATNB1, CDC73, ZNF655, NPM1, PAFAH1B1, TNKS, PPP3CA, TERF2, BUB3, APC,…
GOTERM_BP_FAT	GO:0006913~nucleocytoplasmic transport	29	6.30718e-08	XPO1, NFKBIA, TGFB1, AKT1, NUP214, SET, ZFYVE9, NPM1, RANBP2, PPP3CA, HSPA9, MCM3AP, UPF1, IPO13, HTT, TP53, SMG1, ARNTL, NUP155, ATXN1, MAPK1, GSK3B, JUN, MLX, SPTBN1, KPNA5, SMURF1, NUP107, KPNA2
GOTERM_BP_FAT	GO:0007178~transmembrane receptor protein serine/threonine kinase signaling pathway	23	6.79085e-08	SMAD9, PDGFB, SMAD7, CREB1, TGFBR1, SMAD5, SMAD4, SMAD3, FKBP1A, SMAD2, SMAD1, TGFB1, FOS, ACVR2B, UBE2D3, FNTA, ARRB2, JUN, ZFYVE9, SPTBN1, SMURF2, SMURF1, ACVR1
GOTERM_BP_FAT	GO:0051094~positive regulation of developmental process	41	6.88036e-08	XRCC4, PPARD, MSR1, THRB, IL6ST, CLU, XRCC6, KITLG, SRF, TGFB1, CTNNB1, ARNT, AKT1, TNFRSF1A, AGT, NUMB, GATA4, RHOA, RHOB, NOS3, RUNX1, APC, PRKCA, SMAD9, RELA, SMAD5, SMAD4, SMAD3, SMAD2, RB1, SMAD1, LIG4, NUMBL, ACVR2B, NOTCH1, NDEL1, ID2, NME1, MAPK14, JUN, ACVR1
GOTERM_BP_FAT	GO:0048167~regulation of synaptic plasticity	18	7.28742e-08	PLAT, EGR1, HRAS, HTT, SNCA, GIPC1, CDK5, YWHAG, KRAS, PSEN1, APOE, AGT, PSEN2, UBC, RAB5A, DLG4, RAB11A, RPS27A
GOTERM_BP_FAT	GO:0045449~regulation of transcription	209	8.00284e-08	ITGB3BP, XRCC6, MXI1, RAB1A, CTNNB1, MAGED1, APP, SIN3B, SIN3A, MYD88, WWP1, CREB3L1, IKBKAP, PCBD2, RXRB, PCBD1, YY1, MED19, MAPK1, RFC1, PIAS4, NME1, JUN, RPS14, VEGFA, DEAF1, TADA3, NFKBIA, NR1H2, KRAS, ATN1, DRAP1, TCF4, YEATS4, DVL3, SMAD9, SMAD7, TP53BP1, TGFBR1, SMAD5, CREBBP, SMAD4, SMAD3, SMAD2, TFCP2, SMAD1, USF2, NOTCH1, TULP3, NUP62, MLX, SMURF2, NCOR1, TCF12, PPARD, TSG101, TERF2IP, …
GOTERM_BP_FAT	GO:0051169~nuclear transport	29	8.35879e-08	XPO1, NFKBIA, TGFB1, AKT1, NUP214, SET, ZFYVE9, NPM1, RANBP2, PPP3CA, HSPA9, MCM3AP, UPF1, IPO13, HTT, TP53, SMG1, ARNTL, NUP155, ATXN1, MAPK1, GSK3B, JUN, MLX, SPTBN1, KPNA5, SMURF1, NUP107, KPNA2
GOTERM_BP_FAT	GO:0016044~membrane organization	50	8.91906e-08	SNAP29, AP1M1, STX8, HRAS, MSR1, VAPA, AP1G1, SNCA, PEX5, ITSN2, ITSN1, VPS33B, DTNBP1, FTH1, CD9, APP, KRAS, DYSF, APOE, ZFYVE9, RAC1, DLG4, PUM1, RABGEF1, PAFAH1B1, SNAP23, STX11, TRIP10, EMD, EHD2, FTL, EGFR, PLD2, LRSAM1, STX4, RABIF, HTT, TP53, LMNA, VTI1B, CDK5, PLSCR1, NDEL1, ARF1, ARRB2, NME1, JMJD6, NEDD4, IGF2R, RAB5A
GOTERM_BP_FAT	GO:0045597~positive regulation of cell differentiation	36	1.01378e-07	XRCC4, PPARD, MSR1, THRB, IL6ST, CLU, XRCC6, KITLG, SRF, TGFB1, CTNNB1, ARNT, AKT1, AGT, NUMB, RHOA, RUNX1, APC, SMAD9, RELA, SMAD5, SMAD4, SMAD3, SMAD2, RB1, SMAD1, LIG4, NUMBL, ACVR2B, NOTCH1, NDEL1, ID2, NME1, MAPK14, JUN, ACVR1
GOTERM_BP_FAT	GO:0070482~response to oxygen levels	27	1.06204e-07	PDGFB, TXN2, IL18, EGLN3, MMP2, TGFB1, ARNT, HMOX2, NOS3, SERPINA1, ERCC3, DPP4, PLAT, SMAD9, TGFBR1, CREBBP, SMAD4, SMAD3, BIRC2, UBE2B, CDKN1A, EP300, PYGM, PSEN2, VEGFA, ALDH2, PDGFRA
GOTERM_BP_FAT	GO:0006974~response to DNA damage stimulus	49	1.17864e-07	XRCC4, XIAP, BLM, XRCC6, MLH1, UBE2V2, TERF2IP, ERCC8, SUMO1, ACD, H2AFX, ERCC3, ATRIP, ASF1A, ERCC1, TERF2, APC, UBE2A, REV1, UPF1, TP53BP1, DDB1, RINT1, TP53, SMG1, MBD4, LIG4, CEP63, KAT5, UBE2B, DDIT3, BRCA1, GTF2H1, MAPK1, PNKP, CDKN1A, VCP, PSEN1, RFC1, CSNK1E, MAPK14, POLD1, SFPQ, IRF7, GADD45G, PCNA, RUVBL2, PARP1, ABL1
GOTERM_BP_FAT	GO:0009314~response to radiation	33	1.22047e-07	XRCC4, HRAS, BLM, XRCC6, TGFB1, AKT1, ERCC8, FOS, APP, KRAS, NR2F6, H2AFX, ERCC3, MYC, ERCC1, EGFR, UNC119, UBE2A, REV1, HTT, RELA, TP53, MBD4, LIG4, CDK5, UBE2B, BRCA1, ATXN1, PNKP, CDKN1A, NEDD4, POLD1, MAPK8
GOTERM_BP_FAT	GO:0051253~negative regulation of RNA metabolic process	48	1.23066e-07	PPARD, TSG101, ZBTB16, CBFA2T2, CTNNB1, VDR, KDM1A, SIN3B, SIN3A, AES, ATN1, DRAP1, NPM1, SKIL, TCF4, EGR1, CTBP1, CTBP2, FOXJ1, SMAD7, LDB1, TRIM28, TRIM27, TP53, SMAD4, SMAD3, UBE2I, SMAD2, TLE1, RB1, KAT5, STAT3, GPS2, HDAC3, HDAC2, PIAS4, ID2, HDAC1, BPTF, NEDD4, IRF7, MLX, RPS14, MDM2, HIVEP1, NCOR1, DNAJB6, SMARCA4
GOTERM_BP_FAT	GO:0031399~regulation of protein modification process	42	1.2525e-07	FZR1, PDGFB, IL6ST, SNCA, KITLG, FKBP1A, CDC16, TGFB1, MAP3K5, PRKAR2A, FNTA, SET, PPP2CA, AGT, PAK1, BUB3, RPS27A, EGFR, PRKCA, PPP2R1A, NF2, SMAD7, TGFBR1, SMAD4, PKN1, SKP1, UBE2C, CDK5, PRKCD, BRCA1, PSMA6, PIAS4, PSEN1, PSMC3, JUN, HIPK3, PSMA3, PSEN2, UBC, SMURF1, TNK2, VPS28
GOTERM_BP_FAT	GO:0045892~negative regulation of transcription, DNA-dependent	47	1.92185e-07	PPARD, TSG101, ZBTB16, CBFA2T2, CTNNB1, VDR, KDM1A, SIN3B, SIN3A, AES, ATN1, DRAP1, SKIL, TCF4, EGR1, CTBP1, CTBP2, FOXJ1, SMAD7, LDB1, TRIM28, TRIM27, TP53, SMAD4, SMAD3, UBE2I, SMAD2, TLE1, RB1, KAT5, STAT3, GPS2, HDAC3, HDAC2, PIAS4, ID2, HDAC1, BPTF, NEDD4, IRF7, MLX, RPS14, MDM2, HIVEP1, NCOR1, DNAJB6, SMARCA4
GOTERM_BP_FAT	GO:0031400~negative regulation of protein modification process	24	2.378e-07	PRKCA, PPP2R1A, FZR1, NF2, SMAD7, SNCA, FKBP1A, CDC16, UBE2C, CDK5, PRKCD, TGFB1, SET, PSEN1, PSMA6, PSMC3, JUN, PPP2CA, PSEN2, PSMA3, UBC, VPS28, RPS27A, BUB3
GOTERM_BP_FAT	GO:0032496~response to lipopolysaccharide	19	2.51537e-07	RELA, SNCA, ADH5, NFKBIA, PRDX2, STAT1, GCH1, MAPK1, IRAK3, FOS, TNFRSF1A, MYD88, HSF1, KCNJ8, MAPK14, JUN, RIPK2, NOS3, SERPINA1
GOTERM_BP_FAT	GO:0006275~regulation of DNA replication	17	2.72631e-07	PPP2R1A, HRAS, NF2, PDGFB, BLM, TP53, KITLG, POT1, TGFB1, CDK2, ACD, JUN, PPP2CA, PDGFRA, PCNA, TNKS, TERF2
GOTERM_BP_FAT	GO:0022415~viral reproductive process	17	2.72631e-07	XRCC4, CTBP1, LRSAM1, CTBP2, DERL1, CREB3, TSG101, VAPB, XRCC6, SMAD3, LIG4, USF2, TGFB1, NEDD4, WWP1, IRF7, PVRL2
GOTERM_BP_FAT	GO:0051248~negative regulation of protein metabolic process	31	2.84456e-07	A2M, FZR1, SNCA, GIPC1, FKBP1A, CDC16, TIMP3, TGFB1, IRAK3, EIF4EBP1, SET, PPP2CA, BUB3, RPS27A, PRKCA, PPP2R1A, NF2, SMAD7, RELA, UBE2C, CDK5, PRKCD, EIF4A3, PSMA6, PSEN1, PSMC3, JUN, PSEN2, PSMA3, UBC, VPS28
GOTERM_BP_FAT	GO:0002237~response to molecule of bacterial origin	20	3.03266e-07	RELA, SNCA, ADH5, NFKBIA, PRDX2, STAT1, B2M, GCH1, MAPK1, IRAK3, FOS, TNFRSF1A, MYD88, HSF1, KCNJ8, MAPK14, JUN, RIPK2, NOS3, SERPINA1
GOTERM_BP_FAT	GO:0007264~small GTPase mediated signal transduction	42	3.12544e-07	HRAS, GRB2, RAB1B, RRAD, ITSN1, RAB1A, SRC, RRAGC, CDC42, KRAS, APOE, RAC1, ARHGAP1, RHOA, RHOB, RAB11A, RRAS, RAB6A, RAB27A, RAP2A, PLD2, RABIF, G3BP2, ARFIP2, RGS19, GEM, TRIM23, VAV2, RALGDS, ARL3, MAPK1, ARF1, MAPK13, MAPK14, RASSF1, KRIT1, MAPK3, RAB5A, SDCBP, TNK2, SIAH2, ARL4D
GOTERM_BP_FAT	GO:0051101~regulation of DNA binding	24	3.25588e-07	THRA, SMAD7, FOXJ1, RELA, NFKBIA, PRDX2, DDIT3, TGFB1, KDM1A, IRAK3, SUMO1, ACD, MYD88, KRAS, HDAC2, EP300, ID2, NME1, AGT, NPM1, RIPK2, TNKS, MAP3K13, SMARCA4
GOTERM_BP_FAT	GO:0016032~viral reproduction	18	3.74397e-07	XRCC4, LRSAM1, CTBP1, CTBP2, DERL1, CREB3, TSG101, VAPB, XRCC6, SMAD3, CALCOCO2, LIG4, USF2, TGFB1, NEDD4, WWP1, IRF7, PVRL2
GOTERM_BP_FAT	GO:0008283~cell proliferation	53	4.07897e-07	PPARD, PDGFB, PRDX2, TXLNA, CDC16, PRDX1, TGFB1, CTNNB1, KDM1A, COL4A3BP, PRMT5, INSIG1, MYC, DLG1, EGFR, RXRB, TP53, CDK9, VTI1B, LIG4, CDK5, PRKCD, NUMBL, GLUL, NDEL1, PSEN1, NAB2, VEGFA, RIPK2, MAPRE1, ACHE, GNAI2, ERBB2, ELN, KITLG, UBE2V2, FKBP1A, FTH1, SRC, RPS27, AGT, NUMB, RAC1, PAFAH1B1, BUB3, ERCC1, NF2, CREBBP, TRIM27, APPL1, EPS15, EPS8, PCNA
GOTERM_BP_FAT	GO:0007010~cytoskeleton organization	53	4.07897e-07	HRAS, PRC1, PDGFB, MLH1, PRKG1, CTNNB1, WNT2, ACTG1, CDC42, PDPK1, APOE, RHOA, TUBG1, PAK1, DLG1, PLD2, FOXJ1, MYH9, UBE2C, UBE2B, CDK5, BBS1, NCK2, NDEL1, NCK1, SDCBP, WASL, LCP1, ELN, FHL3, ARPC4, TPM1, TUBGCP4, KRAS, SORBS1, RAC1, NPM1, TNKS, PAFAH1B1, TRIP10, EHD2, NF2, RNF19A, ARFIP2, CEP63, BRCA1, HDAC3, EPS8, LASP1, ABL1, NCOR1, DNAJB6, RANBP10
GOTERM_BP_FAT	GO:0043086~negative regulation of catalytic activity	39	5.0535e-07	FZR1, GNAI2, GNAI1, SNCA, FKBP1A, CDC16, POT1, AKT1, IRAK3, SPRY1, PDPK1, APOE, PPP2CA, NOS3, BUB3, RPS27A, APC, PRKCA, PPP2R1A, HERPUD1, NF2, SMAD7, TP53, NR4A1, RB1, UBE2C, GPS2, TARBP2, CDKN1A, YWHAG, PSMA6, NUP62, PSEN1, PSMC3, HIPK3, GADD45G, PSMA3, UBC, DNAJB6
GOTERM_BP_FAT	GO:0042110~T cell activation	24	6.91037e-07	EGR1, XRCC4, BLM, RELB, TP53, SMAD3, FKBP1A, PRDX2, LIG4, MYH9, TGFB1, CTNNB1, IFNAR1, NCK2, PSEN1, JMJD6, NCK1, PSEN2, RIPK2, FAS, DPP4, LCP1, RAB27A, APC
GOTERM_BP_FAT	GO:0006916~anti-apoptosis	32	7.67799e-07	YWHAZ, XIAP, CLU, SNCA, NFKBIA, PRDX2, AKT1, PEA15, MYD88, APOE, NPM1, NOS3, FAS, TRAF6, MYC, RPS27A, HSPA9, STAMBP, HTT, BECN1, RELA, TGFBR1, TAX1BP1, HDAC3, SFRP1, HDAC1, PSEN1, GSK3B, HIPK3, VEGFA, UBC, RIPK2
GOTERM_BP_FAT	GO:0042592~homeostatic process	77	8.14485e-07	PTGES3, PPARD, E2F4, IL6ST, ATOX1, SNCA, XRCC6, PRDX4, PRDX2, TERF2IP, PRDX1, TGFB1, CTNNB1, AKT1, DFNB31, APP, MALL, APOE, COL4A3BP, FAS, MYC, FTL, PRKCA, TP53, RPH3AL, RB1, PFKM, CDK5, DDIT3, BBS1, EP300, PSEN1, RFC1, GNAQ, NAB2, RPS14, JUN, DLD, VEGFA, DERL1, BLM, TXN2, ERBB2, NR3C2, FKBP1A, SRF, FTH1, POT1, CD9, VDR, ACD, AGT, NPM1, RAC1, PPP3CA, NEDD4L, TERF2, APC, P4HB, HERPUD1, HTT, SMAD7,…
GOTERM_BP_FAT	GO:0051252~regulation of RNA metabolic process	152	8.20676e-07	THRA, THRB, XRCC6, CASK, SYNCRIP, TBP, TGFB1, RAB1A, CTNNB1, MAGED1, KDM1A, SIN3B, APP, SIN3A, SMARCD1, ATF6B, GATA4, CREB3L1, IKBKAP, PCBD2, RXRB, RELA, YY1, RELB, MTA1, ARNTL, DDIT3, MED19, EP300, PIAS4, NME1, RPS14, JUN, VEGFA, SMARCA5, SMARCA4, TADA3, NFKBIA, SRF, MEIS1, ARNT, NR1H2, VDR, ATN1, RPL6, DRAP1, SNF8, NPM1, HNRNPD, SKIL, PABPC1, TCF4, RUNX1, ZNF420, ASF1A, EWSR1, DVL3, DHX9, YEATS…
GOTERM_BP_FAT	GO:0042326~negative regulation of phosphorylation	14	8.80914e-07	PRKCA, PPP2R1A, NF2, SMAD7, FKBP1A, PRKCD, TGFB1, ATXN1, CDKN1A, PSEN1, PPP2CA, JUN, ATXN7, PSEN2
GOTERM_BP_FAT	GO:0007183~SMAD protein complex assembly	7	8.93018e-07	ZFYVE9, SMAD4, SMAD3, FKBP1A, SMAD2, SMAD1, TGFB1
GOTERM_BP_FAT	GO:0051276~chromosome organization	56	9.69562e-07	PTGES3, XRCC6, NAP1L1, TERF2IP, CBX7, KDM1A, PRMT5, SMARCD1, H2AFZ, EED, H2AFX, HIST3H3, UBE2A, TP53, RB1, LIG4, DAPK3, UBE2B, TAF10, EP300, RFC1, BPTF, SMARCA5, RUVBL2, USP22, PAF1, SMARCA4, BLM, TADA3, CDC73, POT1, ACD, SET, NPM1, ASF1A, TERF2, BUB3, ERCC1, APC, CHD3, SETDB1, YEATS4, CREBBP, KAT5, SMC2, SUV39H2, RPS6KA5, HDAC3, HDAC2, HDAC1, JMJD6, ATXN7, MSL1, WHSC1L1, PARP1, NCOR1
GOTERM_BP_FAT	GO:0007179~transforming growth factor beta receptor signaling pathway	16	1.00138e-06	SMAD9, PDGFB, CREB1, TGFBR1, SMAD5, SMAD4, SMAD3, SMAD2, SMAD1, TGFB1, FOS, FNTA, ARRB2, JUN, ZFYVE9, ACVR1
GOTERM_BP_FAT	GO:0008284~positive regulation of cell proliferation	50	1.11027e-06	XRCC4, HRAS, PPARD, PDGFB, IL6ST, IL18, NAP1L1, TGFB1, CUL3, FNTA, CALCRL, MYC, PRKCA, EGFR, UBE2A, RELA, LIG4, CDK2, CIAO1, MAPK1, NCK2, NOP2, NME1, JUN, NCK1, VEGFA, PDGFRA, RIPK2, MDM2, DHPS, GNAI2, BLM, ERBB2, CLU, KITLG, CNTFR, ARNT, KRAS, AGT, NPM1, STAMBP, TGFBR1, STAT1, KDR, NOTCH1, CDKN1A, HDAC2, HDAC1, ID2, HBEGF
GOTERM_BP_FAT	GO:0032269~negative regulation of cellular protein metabolic process	29	1.33534e-06	A2M, FZR1, SNCA, GIPC1, FKBP1A, CDC16, TIMP3, TGFB1, EIF4EBP1, SET, PPP2CA, BUB3, RPS27A, PRKCA, PPP2R1A, NF2, SMAD7, UBE2C, CDK5, PRKCD, EIF4A3, PSMA6, PSEN1, PSMC3, JUN, PSEN2, PSMA3, UBC, VPS28
GOTERM_BP_FAT	GO:0051090~regulation of transcription factor activity	21	1.33543e-06	THRA, SMAD7, FOXJ1, RELA, NFKBIA, PRDX2, DDIT3, TGFB1, KDM1A, IRAK3, SUMO1, MYD88, HDAC2, EP300, KRAS, ID2, AGT, NPM1, RIPK2, MAP3K13, SMARCA4
GOTERM_BP_FAT	GO:0009719~response to endogenous stimulus	49	1.37723e-06	A2M, THRA, PDGFB, TGFB1, CTNNB1, AKT1, WNT2, FOS, PRKAR2A, PDPK1, GSTM3, EIF4EBP1, PRKACA, SERPINA1, NOS3, FAS, AKT2, PRKCA, BSG, RELA, UBE2B, DDIT3, MAPK1, EP300, PDGFRA, TXN2, GRB2, ERBB2, FHL2, SRF, TIMP3, SRC, KRAS, SORBS1, ENO2, PPP3CA, PIK3R1, TGFBR1, SMAD1, STAT1, APPL1, BIRC2, STAT3, BRCA1, CDKN1A, NUP62, ALDH2, ARSA, PARP1
GOTERM_BP_FAT	GO:0008633~activation of pro-apoptotic gene products	10	1.64048e-06	AKT1, TRAF2, TNFSF10, CASP8, SMAD3, PPP3CC, MAPK8, FADD, FAS, MYC
GOTERM_BP_FAT	GO:0051129~negative regulation of cellular component organization	25	1.68941e-06	RTN4, SNCA, CLU, KATNB1, TERF2IP, POT1, TGFB1, NR1H2, CDC42, IRAK3, EIF4EBP1, SET, ACD, RAC1, NPM1, RHOA, ERCC1, TERF2, APC, LRSAM1, SMAD7, BRCA1, PSEN1, SPTBN1, MAPRE1
GOTERM_BP_FAT	GO:0006469~negative regulation of protein kinase activity	19	1.71991e-06	PRKCA, PPP2R1A, NF2, RB1, GPS2, AKT1, TARBP2, IRAK3, YWHAG, SPRY1, PDPK1, CDKN1A, PSEN1, NUP62, APOE, HIPK3, PPP2CA, GADD45G, APC
GOTERM_BP_FAT	GO:0051348~negative regulation of transferase activity	20	1.81049e-06	PRKCA, PPP2R1A, NF2, RB1, POT1, GPS2, AKT1, TARBP2, IRAK3, YWHAG, PDPK1, SPRY1, CDKN1A, PSEN1, NUP62, APOE, HIPK3, PPP2CA, GADD45G, APC
GOTERM_BP_FAT	GO:0048584~positive regulation of response to stimulus	34	1.84383e-06	TRAF2, PDGFB, IL6ST, CLU, C5, NFKBIA, C1R, TGFB1, SRC, B2M, ERCC8, IRAK3, TNFRSF1A, MYD88, AGT, PVRL2, CFH, H2AFX, TRAF6, PRKCA, CREB3, BECN1, RELA, SMAD3, BRCA1, KDR, MAPK1, NDEL1, PSEN1, IRF7, VEGFA, PSEN2, MAPK8IP2, RIPK2
GOTERM_BP_FAT	GO:0010563~negative regulation of phosphorus metabolic process	14	1.98295e-06	PRKCA, PPP2R1A, NF2, SMAD7, FKBP1A, PRKCD, TGFB1, ATXN1, CDKN1A, PSEN1, PPP2CA, JUN, ATXN7, PSEN2
GOTERM_BP_FAT	GO:0045936~negative regulation of phosphate metabolic process	14	1.98295e-06	PRKCA, PPP2R1A, NF2, SMAD7, FKBP1A, PRKCD, TGFB1, ATXN1, CDKN1A, PSEN1, PPP2CA, JUN, ATXN7, PSEN2
GOTERM_BP_FAT	GO:0010553~negative regulation of specific transcription from RNA polymerase II promoter	13	1.99418e-06	FOXJ1, SMAD7, SMAD3, KAT5, GPS2, VDR, KDM1A, HDAC3, HDAC2, AES, HDAC1, NCOR1, SMARCA4
GOTERM_BP_FAT	GO:0001666~response to hypoxia	24	2.10621e-06	PLAT, SMAD9, PDGFB, TXN2, TGFBR1, IL18, CREBBP, EGLN3, SMAD4, SMAD3, BIRC2, MMP2, UBE2B, TGFB1, ARNT, HMOX2, EP300, PYGM, VEGFA, PSEN2, NOS3, SERPINA1, ERCC3, DPP4
GOTERM_BP_FAT	GO:0006355~regulation of transcription, DNA-dependent	147	2.59514e-06	THRA, THRB, XRCC6, CASK, TBP, TGFB1, RAB1A, CTNNB1, MAGED1, KDM1A, SIN3B, APP, SIN3A, SMARCD1, ATF6B, GATA4, CREB3L1, IKBKAP, PCBD2, RXRB, RELA, YY1, RELB, MTA1, ARNTL, DDIT3, MED19, EP300, PIAS4, NME1, RPS14, JUN, VEGFA, SMARCA5, SMARCA4, TADA3, NFKBIA, SRF, MEIS1, ARNT, NR1H2, VDR, ATN1, RPL6, DRAP1, SNF8, HNRNPD, SKIL, TCF4, RUNX1, ZNF420, ASF1A, EWSR1, YEATS4, DVL3, SMAD9, SMAD7, TP53BP1, CRE…
GOTERM_BP_FAT	GO:0016569~covalent chromatin modification	23	2.60694e-06	YEATS4, UBE2A, TADA3, CREBBP, CDC73, KAT5, UBE2B, SUV39H2, RPS6KA5, KDM1A, TAF10, HDAC3, HDAC2, EP300, HDAC1, JMJD6, ATXN7, PRMT5, WHSC1L1, RUVBL2, PAF1, USP22, SMARCA4
GOTERM_BP_FAT	GO:0009725~response to hormone stimulus	45	2.80018e-06	A2M, THRA, PDGFB, GRB2, TXN2, ERBB2, FHL2, SRF, TIMP3, TGFB1, SRC, CTNNB1, WNT2, AKT1, FOS, EIF4EBP1, GSTM3, PDPK1, PRKAR2A, KRAS, SORBS1, ENO2, NOS3, PRKACA, SERPINA1, FAS, PIK3R1, AKT2, PRKCA, BSG, TGFBR1, RELA, APPL1, STAT1, UBE2B, BRCA1, STAT3, MAPK1, CDKN1A, EP300, NUP62, PDGFRA, ARSA, ALDH2, PARP1
GOTERM_BP_FAT	GO:0033673~negative regulation of kinase activity	19	2.87933e-06	PRKCA, PPP2R1A, NF2, RB1, GPS2, AKT1, TARBP2, IRAK3, YWHAG, SPRY1, PDPK1, CDKN1A, PSEN1, NUP62, APOE, HIPK3, PPP2CA, GADD45G, APC
GOTERM_BP_FAT	GO:0051247~positive regulation of protein metabolic process	34	3.53417e-06	FZR1, IL6ST, NFKBIA, KITLG, FKBP1A, CDC16, TGFB1, NR1H2, AKT1, FNTA, APOE, AGT, RPS27A, APC, PRKCA, SMAD7, TGFBR1, SMAD4, SKP1, UBE2C, BRCA1, MAPK1, HDAC2, EP300, PSMA6, PSEN1, PIAS4, NEDD4, PSMC3, PSMA3, UBC, MDM2, SMURF1, TNK2
GOTERM_BP_FAT	GO:0032880~regulation of protein localization	24	3.54157e-06	ACHE, TGFBR1, G3BP2, SMAD4, NFKBIA, SMAD3, MXI1, APPL1, CDK5, PRDX1, TGFB1, AKT1, SUMO1, PDPK1, SORBS1, GSK3B, GOPC, RHOA, RAB11A, PRKACA, TRAF6, LCP1, PIK3R1, APC
GOTERM_BP_FAT	GO:0000122~negative regulation of transcription from RNA polymerase II promoter	36	3.74627e-06	PPARD, CTNNB1, VDR, KDM1A, SIN3A, AES, ATN1, DRAP1, SKIL, TCF4, EGR1, CTBP1, FOXJ1, SMAD7, TRIM28, TRIM27, TP53, SMAD3, TLE1, RB1, KAT5, STAT3, GPS2, HDAC3, HDAC2, BPTF, ID2, HDAC1, PIAS4, NEDD4, IRF7, RPS14, MDM2, HIVEP1, NCOR1, SMARCA4
GOTERM_BP_FAT	GO:0006512~ubiquitin cycle	10	3.88532e-06	UBE2D4, UBE2D2, UBE3A, UBE2G2, UBE2W, UBE2V2, NEDD4L, UBE2H, SMURF1, UBE2C
GOTERM_BP_FAT	GO:0007568~aging	21	3.88631e-06	PRKCA, HRAS, HTT, GRB2, RELA, TGFBR1, TP53, SRF, TIMP3, PRKCD, DDIT3, TGFB1, FOS, KRAS, NUP62, JUN, NPM1, DLD, NOS3, TERF2, ERCC1
GOTERM_BP_FAT	GO:0070201~regulation of establishment of protein localization	22	4.83887e-06	ACHE, TGFBR1, G3BP2, SMAD4, NFKBIA, SMAD3, MXI1, APPL1, CDK5, PRDX1, TGFB1, AKT1, PDPK1, SORBS1, GSK3B, GOPC, RHOA, RAB11A, PRKACA, TRAF6, LCP1, PIK3R1
GOTERM_BP_FAT	GO:0016570~histone modification	22	5.53523e-06	YEATS4, UBE2A, TADA3, CREBBP, CDC73, KAT5, UBE2B, SUV39H2, RPS6KA5, KDM1A, TAF10, HDAC3, HDAC2, EP300, HDAC1, JMJD6, ATXN7, PRMT5, WHSC1L1, RUVBL2, PAF1, USP22
GOTERM_BP_FAT	GO:0010647~positive regulation of cell communication	41	5.6171e-06	FKBP8, PPARD, HRAS, VAPA, IL6ST, TBK1, ERBB2, SNCA, GIPC1, FKBP1A, ITSN1, TGFB1, SRC, ARNT, CTNNB1, TNFRSF1A, MYD88, KRAS, AGT, RAC1, CASP8, RHOA, TRAF6, RPS27A, AGPAT2, EGFR, BECN1, TGFBR1, RELA, SMAD4, FADD, BIRC2, ACVR2B, ZDHHC17, TNFSF10, NUP62, NEDD4, VEGFA, MAPK8IP2, UBC, RIPK2
GOTERM_BP_FAT	GO:0043331~response to dsRNA	10	5.7628e-06	MAPK1, TARBP2, IRAK3, KCNJ8, NFKBIA, SMAD3, RIPK2, SMAD2, SMAD1, STAT1
GOTERM_BP_FAT	GO:0033157~regulation of intracellular protein transport	14	6.6215e-06	TGFBR1, SMAD4, G3BP2, SMAD3, NFKBIA, MXI1, PRDX1, CDK5, TGFB1, GSK3B, GOPC, RHOA, PRKACA, LCP1
GOTERM_BP_FAT	GO:0051259~protein oligomerization	27	6.74267e-06	HRAS, BLM, GRB2, PEX5, GCH1, CTNNB1, LNX1, TNFRSF1A, GOPC, CASP8, NPM1, FAS, SKIL, CUTA, PCBD2, PCBD1, TP53, TRIM27, FADD, PFKM, BIRC2, TRIM21, JUP, TAF10, VCP, UQCRH, AMFR
GOTERM_BP_FAT	GO:0006979~response to oxidative stress	26	7.05212e-06	TXN2, ATOX1, SNCA, CLU, PRDX2, PRDX1, TPM1, ARNT, HMOX2, FOS, ERCC8, APOE, PPP2CB, ERCC3, ETV5, ERCC1, EGFR, PRKCA, RELA, OXSR1, STAT1, DDIT3, PNKP, EP300, PSEN1, JUN
GOTERM_BP_FAT	GO:0016568~chromatin modification	36	7.31165e-06	TADA3, CDC73, CBX7, KDM1A, PRMT5, SMARCD1, EED, ASF1A, TERF2, CHD3, SETDB1, YEATS4, UBE2A, CREBBP, RB1, KAT5, DAPK3, UBE2B, SUV39H2, RPS6KA5, TAF10, HDAC3, EP300, HDAC2, HDAC1, BPTF, JMJD6, MSL1, ATXN7, WHSC1L1, SMARCA5, RUVBL2, PAF1, USP22, NCOR1, SMARCA4
GOTERM_BP_FAT	GO:0001933~negative regulation of protein amino acid phosphorylation	11	7.48084e-06	PRKCA, PPP2R1A, PSEN1, NF2, SMAD7, JUN, PPP2CA, PSEN2, FKBP1A, PRKCD, TGFB1
GOTERM_BP_FAT	GO:0043193~positive regulation of gene-specific transcription	18	7.52316e-06	CREB1, XRCC6, TRIM28, TP53, NFKBIA, SMAD3, SMAD2, SRF, USF2, ARNT, CTNNB1, NR1H2, NOTCH1, HDAC2, HDAC1, BPTF, GATA4, SMARCA4
GOTERM_BP_FAT	GO:0007369~gastrulation	16	7.93074e-06	NF2, HTT, LDB1, TP53, SMAD4, SMAD3, SMAD2, SMAD1, CTNNB1, CUL3, ACVR2B, DLD, GATA4, PRKACA, EXT2, ACVR1
GOTERM_BP_FAT	GO:0001775~cell activation	37	8.20781e-06	XRCC4, YWHAZ, BLM, TOLLIP, SNCA, MLH1, PRDX2, FKBP1A, TGFB1, CTNNB1, CD9, AGT, FAS, TRAF6, PIK3R1, ERCC1, DPP4, APC, RAB27A, EGR1, EGFR, RELB, TP53, SMAD3, LIG4, MYH9, PRKCD, IFNAR1, NCK2, PLSCR1, PSEN1, JMJD6, NCK1, PSEN2, PDGFRA, RIPK2, LCP1
GOTERM_BP_FAT	GO:0050804~regulation of synaptic transmission	23	9.43873e-06	PLAT, EGFR, EGR1, HRAS, ACHE, GNAI2, HTT, SNCA, GIPC1, CDK5, YWHAG, KRAS, PSEN1, APOE, AGT, PSEN2, UBC, RAB5A, DLG4, RAB11A, PRKACA, PPP3CA, RPS27A
GOTERM_BP_FAT	GO:0009968~negative regulation of signal transduction	31	9.81697e-06	IL6ST, NFKBIA, PRDX2, AKT1, IRAK3, AGT, PPP2CA, PPP2CB, SKIL, APC, PRKCA, PLD2, PPP2R1A, NF2, SMAD7, RELA, RPH3AL, RGS19, TLE1, PRKCD, GPS2, ATXN1, HDAC3, DKK1, TULP3, NUP62, RGS2, ATXN7, SMURF1, NCOR1, ACVR1
GOTERM_BP_FAT	GO:0032270~positive regulation of cellular protein metabolic process	32	1.05841e-05	FZR1, IL6ST, NFKBIA, KITLG, FKBP1A, CDC16, TGFB1, NR1H2, AKT1, FNTA, APOE, AGT, RPS27A, PRKCA, SMAD7, TGFBR1, SMAD4, SKP1, UBE2C, BRCA1, MAPK1, HDAC2, EP300, PSMA6, PSEN1, PIAS4, PSMC3, PSMA3, UBC, MDM2, SMURF1, TNK2
GOTERM_BP_FAT	GO:0022402~cell cycle process	59	1.13213e-05	E2F4, PRC1, TSG101, MLH1, CDC16, TGFB1, CTNNB1, AKT1, CUL3, CUL2, APP, H2AFX, TUBG1, MYC, RPS27A, EGFR, TP53, UBE2I, RB1, SKP1, MYH9, UBE2C, DDIT3, CDK2, PSMA6, PSMA3, UBC, MDM2, NEK9, USH1C, MAPRE1, KPNA2, ACVR1, FZR1, BLM, KATNB1, ZNF655, NPM1, PAFAH1B1, TNKS, PPP3CA, BUB3, APC, SSSCA1, YEATS4, SMAD3, CEP63, SMC2, BRCA1, SUV39H2, HDAC3, CDKN1A, PSMC3, GSK3B, POLD1, RASSF1, ABL1, MPHOSPH6, NCOR1
GOTERM_BP_FAT	GO:0009416~response to light stimulus	23	1.19959e-05	EGFR, UNC119, HRAS, UBE2A, REV1, HTT, RELA, TP53, CDK5, UBE2B, ATXN1, AKT1, ERCC8, FOS, CDKN1A, APP, KRAS, NEDD4, POLD1, NR2F6, MAPK8, ERCC3, ERCC1
GOTERM_BP_FAT	GO:0045786~negative regulation of cell cycle	17	1.20169e-05	EGFR, CREB3, TP53BP2, TP53, SMAD3, RB1, CDK5, TGFB1, TRIM35, CDKN1A, HDAC3, HDAC2, HDAC1, RHOB, SMARCA4, APC, DLG1
GOTERM_BP_FAT	GO:0032582~negative regulation of gene-specific transcription	13	1.21261e-05	FOXJ1, SMAD7, SMAD3, KAT5, GPS2, VDR, KDM1A, HDAC3, HDAC2, AES, HDAC1, NCOR1, SMARCA4
GOTERM_BP_FAT	GO:0007169~transmembrane receptor protein tyrosine kinase signaling pathway	31	1.28451e-05	PDGFB, GRB2, ERBB2, ABI1, TGFB1, SRC, AKT1, EIF4EBP1, SORBS1, PIK3R1, AKT2, PTPRJ, EGFR, PLAT, AXL, APPL1, CDK5, EPHA2, STAT3, KDR, EPS15, RPS6KA5, NCK2, EPS8, EPHA8, NCK1, VEGFA, MAPK8IP2, PDGFRA, HBEGF, PLEKHA1
GOTERM_BP_FAT	GO:0010648~negative regulation of cell communication	33	1.43352e-05	ACHE, GNAI2, IL6ST, NFKBIA, PRDX2, AKT1, IRAK3, AGT, PPP2CA, PPP2CB, SKIL, APC, PRKCA, PLD2, PPP2R1A, NF2, SMAD7, RELA, RPH3AL, RGS19, TLE1, PRKCD, GPS2, ATXN1, HDAC3, DKK1, TULP3, NUP62, RGS2, ATXN7, SMURF1, NCOR1, ACVR1
GOTERM_BP_FAT	GO:0006259~DNA metabolic process	54	1.55013e-05	PTGES3, XRCC4, PDGFB, XRCC6, NAP1L1, MLH1, TERF2IP, FOS, H2AFX, MYC, MCM3AP, UBE2A, REV1, DFFA, DDB1, CYCS, TP53, MBD4, LIG4, UBE2B, CDK2, GTF2H1, PNKP, RFC1, GADD45G, RUVBL2, KPNA2, XRN2, ACHE, BLM, NFIX, UBE2V2, POT1, ERCC8, SUMO1, ACD, SET, ERCC3, ASF1A, ATRIP, TERF2, ERCC1, UPF1, TP53BP1, SMG1, KAT5, BRCA1, VCP, CSNK1E, POLD1, SFPQ, PCNA, ABL1, PARP1
GOTERM_BP_FAT	GO:0006281~DNA repair	36	1.60791e-05	XRCC4, BLM, XRCC6, MLH1, UBE2V2, ERCC8, SUMO1, H2AFX, ERCC3, ASF1A, ATRIP, ERCC1, UBE2A, REV1, UPF1, DDB1, TP53BP1, TP53, SMG1, MBD4, LIG4, KAT5, UBE2B, BRCA1, GTF2H1, PNKP, VCP, RFC1, CSNK1E, POLD1, SFPQ, GADD45G, PCNA, RUVBL2, ABL1, PARP1
GOTERM_BP_FAT	GO:0014070~response to organic cyclic substance	21	1.71718e-05	PRKCA, TXN2, RELA, TGFBR1, FKBP1A, STAT1, CDK5, TIMP3, BIRC2, STAT3, TGFB1, CTNNB1, FOS, CDKN1A, HDAC2, FNTA, JUN, ENO2, ALDH2, NOS3, SERPINA1
GOTERM_BP_FAT	GO:0010035~response to inorganic substance	29	1.71775e-05	A2M, SNCA, PRDX2, PRDX1, TPM1, CTNNB1, ACTG1, FOS, FNTA, APOE, PPP2CB, NOS3, SERPINA1, NEDD4L, EGFR, PRKCA, CUTA, BSG, HTT, RELA, STAT1, DDIT3, CDKN1A, EP300, NEDD4, JUN, PDGFRA, MAPK8, ASNA1
GOTERM_BP_FAT	GO:0033043~regulation of organelle organization	30	1.85947e-05	XPO1, CEP76, ELN, SNCA, KATNB1, TERF2IP, CDC16, TPM1, POT1, CTNNB1, WNT2, CDC42, ACD, SET, PRMT5, RAC1, NPM1, RHOA, TNKS, MYC, TERF2, ERCC1, APC, NF2, SMAD3, BRCA1, NCK2, NCK1, SPTBN1, MAPRE1
GOTERM_BP_FAT	GO:0008624~induction of apoptosis by extracellular signals	20	1.89886e-05	PRKCA, ITGB3BP, FADD, ITSN1, VAV2, TIMP3, CRADD, MAGED1, VDR, MAP3K5, PSEN1, PSEN2, CASP8, RAC1, UBC, DIABLO, MAPK8, FAS, TRAF6, RPS27A
GOTERM_BP_FAT	GO:0006892~post-Golgi vesicle-mediated transport	14	1.90222e-05	STX4, STX8, AP1M1, AP1G1, VTI1B, OPTN, DTNBP1, FTH1, ARF1, GOPC, PUM1, SNAP23, EXOC5, FTL
GOTERM_BP_FAT	GO:0051347~positive regulation of transferase activity	32	1.92308e-05	TRAF2, GNAI2, PDGFB, ERBB2, C5, KITLG, DUSP12, PRDX2, POT1, TGFB1, AKT1, CDC42, PRKAR2A, PDPK1, MAP3K5, ACD, KRAS, RAC1, NPM1, PRKACA, PAK1, TRAF6, EGFR, MADD, TGFBR1, PKN1, VAV2, CDK5, ACVR2B, PSEN1, GADD45G, MAP3K13
GOTERM_BP_FAT	GO:0080135~regulation of cellular response to stress	19	2.06362e-05	BECN1, PKN1, UBE2V2, PRDX1, BRCA1, GPS2, AKT1, ERCC8, HDAC3, MAP3K5, NDEL1, HIPK3, NPM1, MAPK8IP2, RIPK2, H2AFX, PAK1, NCOR1, AKT2
GOTERM_BP_FAT	GO:0002520~immune system development	35	2.13833e-05	XRCC4, BLM, LMO2, XRCC6, KITLG, MLH1, PRDX2, ZBTB16, TGFB1, CTNNB1, CDC42, CASP8, FAS, RUNX1, TRAF6, CHUK, ERCC1, PIK3R1, APC, EGR1, FOXJ1, TGFBR1, RELB, SMAD5, TP53, RB1, LIG4, MYH9, KDR, ID2, PSEN1, JMJD6, RPS14, VEGFA, PSEN2
GOTERM_BP_FAT	GO:0045321~leukocyte activation	32	2.26812e-05	XRCC4, YWHAZ, BLM, TOLLIP, SNCA, MLH1, PRDX2, FKBP1A, TGFB1, CTNNB1, FAS, TRAF6, DPP4, ERCC1, PIK3R1, RAB27A, APC, EGR1, RELB, TP53, SMAD3, LIG4, MYH9, PRKCD, IFNAR1, NCK2, PSEN1, JMJD6, NCK1, PSEN2, RIPK2, LCP1
GOTERM_BP_FAT	GO:0051100~negative regulation of binding	14	2.31325e-05	KDM1A, IRAK3, SUMO1, AES, THRA, HDAC2, ID2, SMAD7, FOXJ1, NFKBIA, PRDX2, TNKS, PRKCD, DDIT3
GOTERM_BP_FAT	GO:0009411~response to UV	14	2.31325e-05	EGFR, UBE2A, REV1, RELA, TP53, UBE2B, AKT1, ERCC8, CDKN1A, NEDD4, POLD1, MAPK8, ERCC3, ERCC1
GOTERM_BP_FAT	GO:0070555~response to interleukin-1	8	2.34916e-05	PRKCA, IRAK3, AES, MYD88, RELA, SNCA, RIPK2, SRC
GOTERM_BP_FAT	GO:0032204~regulation of telomere maintenance	7	2.4135e-05	ACD, TNKS, TERF2IP, MYC, ERCC1, POT1, TERF2
GOTERM_BP_FAT	GO:0006606~protein import into nucleus	17	2.64191e-05	MCM3AP, XPO1, HTT, IPO13, TP53, NFKBIA, ARNTL, TGFB1, AKT1, MAPK1, JUN, ZFYVE9, SPTBN1, KPNA5, RANBP2, PPP3CA, KPNA2
GOTERM_BP_FAT	GO:0046649~lymphocyte activation	28	2.7271e-05	XRCC4, BLM, MLH1, FKBP1A, PRDX2, TGFB1, CTNNB1, FAS, DPP4, ERCC1, PIK3R1, RAB27A, APC, EGR1, RELB, TP53, SMAD3, LIG4, MYH9, PRKCD, IFNAR1, NCK2, PSEN1, JMJD6, NCK1, PSEN2, RIPK2, LCP1
GOTERM_BP_FAT	GO:0042176~regulation of protein catabolic process	13	2.9056e-05	XPO1, SMAD7, RELA, GIPC1, ARNTL, TIMP3, AKT1, IRAK3, NEDD4, APOE, MDM2, NEDD4L, APC
GOTERM_BP_FAT	GO:0051291~protein heterooligomerization	13	2.9056e-05	JUP, TNFRSF1A, HRAS, PCBD2, PCBD1, GRB2, UQCRH, CASP8, FADD, SKIL, BIRC2, CTNNB1, GCH1
GOTERM_BP_FAT	GO:0010740~positive regulation of protein kinase cascade	25	2.92326e-05	PPARD, VAPA, TBK1, IL6ST, ERBB2, FKBP1A, ITSN1, TGFB1, CTNNB1, TNFRSF1A, MYD88, AGT, CASP8, RHOA, TRAF6, RELA, TGFBR1, FADD, BIRC2, TNFSF10, ZDHHC17, NUP62, NEDD4, MAPK8IP2, RIPK2
GOTERM_BP_FAT	GO:0051969~regulation of transmission of nerve impulse	23	3.30698e-05	PLAT, EGFR, EGR1, HRAS, ACHE, GNAI2, HTT, SNCA, GIPC1, CDK5, YWHAG, KRAS, PSEN1, APOE, AGT, PSEN2, UBC, RAB5A, DLG4, RAB11A, PRKACA, PPP3CA, RPS27A
GOTERM_BP_FAT	GO:0034622~cellular macromolecular complex assembly	38	3.34705e-05	XPO1, CRNKL1, NAP1L1, MLH1, ARPC4, FKBP1A, TGFB1, SRC, NDUFAF3, WNT2, SET, PRMT5, ZFYVE9, RAC1, NPM1, H2AFZ, H2AFX, TUBG1, HIST3H3, ASF1A, SRPK2, PRPF31, ATPAF2, IPO13, SMAD4, SMAD3, SMAD2, SMAD1, CDK5, TARBP2, NCK2, COG4, NCK1, RPS14, MAPK8IP2, SMARCA5, SNRPB, TUBA4A
GOTERM_BP_FAT	GO:0006396~RNA processing	56	3.45016e-05	RNASEL, CRNKL1, LSM7, MLH1, SYNCRIP, APP, PCBP1, TRMT6, PRMT5, RPL11, LSM3, LSM1, RPP25, SRPK2, PRPF31, PPP2R1A, EXOSC8, EXOSC4, EXOSC5, PRPF3, CDC5L, TARBP2, EIF4A3, RBPMS, NOP2, RPS14, SNRPB, CPSF6, CPSF3, NHP2, XRN2, MRPL44, CPSF3L, POLR2G, SF3B3, POLR2A, RRAGC, EXOSC10, SF3B1, PPP2CA, HNRNPD, RPL10A, PABPC1, PRPF40A, DHX8, DHX9, CSTF2, SMAD3, SMAD2, SMAD1, SLBP, ATXN1, JMJD6, SFPQ, WDR4, PUF60
GOTERM_BP_FAT	GO:0051789~response to protein stimulus	19	3.51353e-05	EGR1, HERPUD1, DERL1, VAPB, SKIV2L, CSNK2B, DDIT3, TGFB1, FOS, FNTA, VCP, ID2, ATF6B, CREB3L1, DNAJB1, FAS, AMFR, DNAJB6, DNAJB5
GOTERM_BP_FAT	GO:0051170~nuclear import	17	3.55315e-05	MCM3AP, XPO1, HTT, IPO13, TP53, NFKBIA, ARNTL, TGFB1, AKT1, MAPK1, JUN, ZFYVE9, SPTBN1, KPNA5, RANBP2, PPP3CA, KPNA2
GOTERM_BP_FAT	GO:0045637~regulation of myeloid cell differentiation	15	3.61225e-05	LMO2, LDB1, NFKBIA, KITLG, RB1, ZBTB16, ARNT, CTNNB1, ID2, NME1, JUN, MAPK14, FAS, RUNX1, APC
GOTERM_BP_FAT	GO:0009967~positive regulation of signal transduction	36	3.62421e-05	FKBP8, HRAS, PPARD, VAPA, IL6ST, TBK1, ERBB2, GIPC1, FKBP1A, ITSN1, TGFB1, SRC, CTNNB1, ARNT, TNFRSF1A, MYD88, KRAS, AGT, CASP8, RAC1, RHOA, TRAF6, AGPAT2, TGFBR1, RELA, SMAD4, FADD, BIRC2, ACVR2B, ZDHHC17, TNFSF10, NUP62, NEDD4, VEGFA, MAPK8IP2, RIPK2
GOTERM_BP_FAT	GO:0040012~regulation of locomotion	27	3.9519e-05	RTN4, PDGFB, IL6ST, SNCA, TPM1, TGFB1, VCL, AKT1, APOE, AGT, RAC1, RRAS, PIK3R1, APC, EGFR, PRKCA, CREB3, NF2, SMAD7, SMAD3, CDK5, KDR, BBS1, MAPK1, VEGFA, PDGFRA, HBEGF
GOTERM_BP_FAT	GO:0030036~actin cytoskeleton organization	30	4.0037e-05	HRAS, PDGFB, ELN, FHL3, ARPC4, PRKG1, TPM1, ACTG1, CDC42, PDPK1, KRAS, SORBS1, RAC1, RHOA, PAFAH1B1, TRIP10, EHD2, DLG1, NF2, FOXJ1, ARFIP2, MYH9, CDK5, NCK2, EPS8, NCK1, SDCBP, WASL, ABL1, LCP1
GOTERM_BP_FAT	GO:0032386~regulation of intracellular transport	15	4.26542e-05	TGFBR1, SMAD4, G3BP2, SMAD3, NFKBIA, MXI1, PRDX1, CDK5, TGFB1, NEDD4, GSK3B, GOPC, RHOA, PRKACA, LCP1
GOTERM_BP_FAT	GO:0006508~proteolysis	92	4.74802e-05	METAP2, TSG101, UBE2G2, CDC16, MMP2, CRADD, LNX1, CUL3, CUL2, MAP1LC3B, WWP1, CASP8, RABGEF1, CFH, RANBP2, DPP4, RPS27A, UBE2A, UFD1L, DDB1, RELA, UBE2F, UBE2I, SKP1, UBE2H, MYH9, UBE2C, UBE2B, BLMH, PSMA6, PSEN1, PIAS4, UBE2M, PSMA3, PSEN2, DLD, UBC, UBE2W, MDM2, UCHL3, AMFR, SIAH2, USP22, UBE2U, USP7, FZR1, UBE2Z, DERL1, XIAP, UBE3A, CLU, C5, UBE2V2, C1R, ZBTB16, SUFU, SUMO3, UBE2D4, SUMO1, UBE…
GOTERM_BP_FAT	GO:0043405~regulation of MAP kinase activity	22	5.33553e-05	PRKCA, EGFR, PPP2R1A, PDGFB, MADD, ERBB2, C5, PKN1, KITLG, PRDX2, TGFB1, GPS2, IRAK3, MAP3K5, SPRY1, KRAS, PSEN1, NUP62, APOE, HIPK3, PPP2CA, PAK1
GOTERM_BP_FAT	GO:0017038~protein import	21	5.58565e-05	MCM3AP, XPO1, YWHAZ, HTT, IPO13, MTX2, PEX6, TP53, NFKBIA, PEX5, ARNTL, TGFB1, AKT1, MAPK1, JUN, ZFYVE9, SPTBN1, KPNA5, PPP3CA, RANBP2, KPNA2
GOTERM_BP_FAT	GO:0048193~Golgi vesicle transport	21	5.58565e-05	GABARAPL2, STX4, STX8, AP1M1, HTT, AP1G1, VTI1B, OPTN, LMAN1, DTNBP1, FTH1, TAPBP, COG4, ARF1, VCP, GOPC, STX16, PUM1, SNAP23, EXOC5, FTL
GOTERM_BP_FAT	GO:0044087~regulation of cellular component biogenesis	22	5.93062e-05	PRKCA, NF2, TGFBR1, CLU, ELN, SMAD3, SRF, TPM1, WNT2, CDC42, NCK2, SUMO1, EIF4EBP1, GSK3B, NCK1, RAC1, UBC, RHOA, SPTBN1, MAPRE1, RPS27A, APC
GOTERM_BP_FAT	GO:0033674~positive regulation of kinase activity	30	5.9921e-05	TRAF2, GNAI2, PDGFB, ERBB2, C5, KITLG, PRDX2, DUSP12, TGFB1, AKT1, CDC42, PRKAR2A, PDPK1, MAP3K5, KRAS, RAC1, NPM1, PRKACA, PAK1, TRAF6, EGFR, MADD, TGFBR1, PKN1, VAV2, CDK5, ACVR2B, PSEN1, GADD45G, MAP3K13
GOTERM_BP_FAT	GO:0031644~regulation of neurological system process	23	6.15975e-05	PLAT, EGFR, EGR1, HRAS, ACHE, GNAI2, HTT, SNCA, GIPC1, CDK5, YWHAG, KRAS, PSEN1, APOE, AGT, PSEN2, UBC, RAB5A, DLG4, RAB11A, PRKACA, PPP3CA, RPS27A
GOTERM_BP_FAT	GO:0051054~positive regulation of DNA metabolic process	13	6.36102e-05	STAT6, ERCC8, HRAS, PDGFB, JUN, PDGFRA, KITLG, TNKS, H2AFX, POT1, BRCA1, TERF2, TGFB1
GOTERM_BP_FAT	GO:0006325~chromatin organization	42	6.53971e-05	TADA3, NAP1L1, CDC73, CBX7, KDM1A, SET, PRMT5, NPM1, SMARCD1, H2AFZ, EED, H2AFX, HIST3H3, ASF1A, TERF2, CHD3, SETDB1, YEATS4, UBE2A, CREBBP, RB1, KAT5, DAPK3, UBE2B, SUV39H2, RPS6KA5, TAF10, HDAC3, EP300, HDAC2, HDAC1, BPTF, JMJD6, MSL1, ATXN7, WHSC1L1, SMARCA5, RUVBL2, USP22, PAF1, NCOR1, SMARCA4
GOTERM_BP_FAT	GO:0001701~in utero embryonic development	25	6.92304e-05	XRCC4, TGFBR1, C5, TP53, KEAP1, SMAD2, LIG4, MYH9, SRF, TPM1, ARNT, CUL3, KDM1A, PRMT1, NDEL1, TULP3, HSF1, PSMC3, COL4A3BP, GATA4, PDGFRA, TERF2, APBA1, ACVR1, SMARCA4
GOTERM_BP_FAT	GO:0030099~myeloid cell differentiation	17	7.14406e-05	RELB, SMAD5, RB1, ZBTB16, MYH9, TGFB1, CDC42, ID2, PSEN1, JMJD6, RPS14, PSEN2, CASP8, VEGFA, TRAF6, RUNX1, CHUK
GOTERM_BP_FAT	GO:0010552~positive regulation of specific transcription from RNA polymerase II promoter	13	7.64218e-05	NR1H2, NOTCH1, HDAC2, HDAC1, CREB1, XRCC6, TP53, SMAD3, NFKBIA, SRF, USF2, SMARCA4, CTNNB1
GOTERM_BP_FAT	GO:0034330~cell junction organization	13	7.64218e-05	CD9, CDC42, PDPK1, NF2, SORBS1, ITGA5, SMAD7, NUMB, SMAD3, TGFB1, VCL, NUMBL, APC
GOTERM_BP_FAT	GO:0010608~posttranscriptional regulation of gene expression	28	7.67418e-05	EIF5, PEX6, SYNCRIP, GIPC1, AKT1, APP, EIF4EBP1, TRMT6, HNRNPD, PUM1, PABPC1, PRKCA, DHX9, UPF1, SMAD7, SMAD3, SMAD2, SMAD1, PRKCD, UBE2B, EIF4A3, NCK2, TARBP2, MAPK1, EIF4E, NCK1, EIF2S1, VEGFA
GOTERM_BP_FAT	GO:0034504~protein localization in nucleus	17	8.15938e-05	MCM3AP, XPO1, HTT, IPO13, TP53, NFKBIA, ARNTL, TGFB1, AKT1, MAPK1, JUN, ZFYVE9, SPTBN1, KPNA5, RANBP2, PPP3CA, KPNA2
GOTERM_BP_FAT	GO:0034621~cellular macromolecular complex subunit organization	40	8.40016e-05	XPO1, CRNKL1, NAP1L1, MLH1, ARPC4, FKBP1A, TGFB1, SRC, NDUFAF3, WNT2, SET, PRMT5, ZFYVE9, RAC1, NPM1, H2AFZ, H2AFX, TUBG1, HIST3H3, ASF1A, SRPK2, PRPF31, ATPAF2, IPO13, SMAD4, SMAD3, SMAD2, SMAD1, CDK5, TARBP2, NCK2, COG4, NCK1, RPS14, MAPK8IP2, SMARCA5, SNRPB, TUBA4A, WASL, XRN2
GOTERM_BP_FAT	GO:0030097~hemopoiesis	30	8.83132e-05	XRCC4, LMO2, BLM, KITLG, ZBTB16, TGFB1, CTNNB1, CDC42, CASP8, FAS, RUNX1, TRAF6, CHUK, ERCC1, PIK3R1, APC, EGR1, RELB, SMAD5, TP53, RB1, LIG4, MYH9, KDR, ID2, PSEN1, JMJD6, RPS14, VEGFA, PSEN2
GOTERM_BP_FAT	GO:0046777~protein amino acid autophosphorylation	16	8.84346e-05	EGFR, ERBB2, TGFBR1, TRIM28, SMG1, CDK5, WNT2, AKT1, CLK3, EIF2S1, CLK4, PDGFRA, PRKACA, PAK1, MAPK7, MAP3K13
GOTERM_BP_FAT	GO:0048534~hemopoietic or lymphoid organ development	32	9.0806e-05	XRCC4, LMO2, BLM, KITLG, PRDX2, ZBTB16, TGFB1, CTNNB1, CDC42, CASP8, FAS, RUNX1, TRAF6, CHUK, ERCC1, PIK3R1, APC, EGR1, TGFBR1, RELB, SMAD5, TP53, RB1, LIG4, MYH9, KDR, ID2, PSEN1, JMJD6, RPS14, VEGFA, PSEN2
GOTERM_BP_FAT	GO:0046822~regulation of nucleocytoplasmic transport	13	9.13957e-05	TGFBR1, SMAD4, G3BP2, SMAD3, NFKBIA, MXI1, PRDX1, CDK5, TGFB1, NEDD4, GSK3B, RHOA, PRKACA
GOTERM_BP_FAT	GO:0034976~response to endoplasmic reticulum stress	10	9.27257e-05	HERPUD1, ATF4, DERL1, VCP, VAPB, GSK3B, COL4A3BP, TP53, AMFR, DDIT3
GOTERM_BP_FAT	GO:0030334~regulation of cell migration	24	0.000100417	EGFR, RTN4, NF2, PDGFB, CREB3, SMAD7, IL6ST, SMAD3, CDK5, TPM1, TGFB1, VCL, KDR, AKT1, MAPK1, APOE, AGT, VEGFA, RAC1, PDGFRA, HBEGF, RRAS, PIK3R1, APC
GOTERM_BP_FAT	GO:0048545~response to steroid hormone stimulus	26	0.000105559	A2M, PDGFB, ERBB2, TIMP3, TGFB1, SRC, CTNNB1, WNT2, FOS, GSTM3, KRAS, ENO2, NOS3, SERPINA1, FAS, PRKCA, RELA, TGFBR1, STAT3, BRCA1, MAPK1, CDKN1A, EP300, PDGFRA, ALDH2, ARSA
GOTERM_BP_FAT	GO:0009894~regulation of catabolic process	17	0.000105757	XPO1, SMAD7, BECN1, RELA, ABHD5, GIPC1, ARNTL, TIMP3, ARNT, AKT1, IRAK3, NEDD4, APOE, MDM2, NEDD4L, AKT2, APC
GOTERM_BP_FAT	GO:0060249~anatomical structure homeostasis	18	0.000106572	PTGES3, BLM, XRCC6, TERF2IP, PFKM, SRF, POT1, CTNNB1, KDR, DFNB31, BBS1, ACD, RFC1, VEGFA, RAC1, PARP1, TERF2, APC
GOTERM_BP_FAT	GO:0051325~interphase	18	0.000106572	EGFR, E2F4, BLM, RB1, ZNF655, CDK2, AKT1, CUL3, CUL2, CDKN1A, APP, POLD1, MDM2, USH1C, PPP3CA, ABL1, KPNA2, ACVR1
GOTERM_BP_FAT	GO:0002460~adaptive immune response based on somatic recombination of immune receptors built from immunoglobulin superfamily domains	15	0.000108063	XRCC4, IL18, RELB, C5, CLU, MLH1, C1R, LIG4, PRKCD, MYD88, VEGFA, FAS, TRAF6, ERCC1, RAB27A
GOTERM_BP_FAT	GO:0002250~adaptive immune response	15	0.000108063	XRCC4, IL18, RELB, C5, CLU, MLH1, C1R, LIG4, PRKCD, MYD88, VEGFA, FAS, TRAF6, ERCC1, RAB27A
GOTERM_BP_FAT	GO:0001944~vasculature development	31	0.000112236	RTN4, LMO2, IL18, SRF, MMP2, CTNNB1, AKT1, APOE, AGT, CASP8, RHOB, NOS3, SOX18, ANGPT2, PTPRJ, PLAT, SMAD7, TGFBR1, EFNB2, MYH9, NCL, KDR, HDAC3, NOTCH1, PSEN1, JMJD6, MAPK14, JUN, VEGFA, SMARCA4, ACVR1
GOTERM_BP_FAT	GO:0048169~regulation of long-term neuronal synaptic plasticity	8	0.000114708	EGR1, HRAS, KRAS, AGT, SNCA, RAB5A, DLG4, RAB11A
GOTERM_BP_FAT	GO:0051270~regulation of cell motion	26	0.000114833	EGFR, RTN4, PDGFB, CREB3, NF2, IL6ST, SMAD7, TGFBR1, SMAD3, CDK5, TPM1, TGFB1, KDR, VCL, AKT1, BBS1, MAPK1, APOE, AGT, VEGFA, RAC1, PDGFRA, HBEGF, RRAS, PIK3R1, APC
GOTERM_BP_FAT	GO:0006984~ER-nuclear signaling pathway	10	0.000118527	HERPUD1, DERL1, VCP, VAPB, GSK3B, INSIG1, TP53, AMFR, PAK1, DDIT3
GOTERM_BP_FAT	GO:0045216~cell-cell junction organization	10	0.000118527	CD9, CDC42, NF2, SMAD7, NUMB, SMAD3, TGFB1, VCL, NUMBL, APC
GOTERM_BP_FAT	GO:0043392~negative regulation of DNA binding	12	0.000120137	KDM1A, IRAK3, SUMO1, THRA, HDAC2, ID2, SMAD7, FOXJ1, NFKBIA, PRDX2, TNKS, DDIT3
GOTERM_BP_FAT	GO:0000723~telomere maintenance	9	0.000126867	PTGES3, ACD, BLM, RFC1, XRCC6, TERF2IP, PARP1, POT1, TERF2
GOTERM_BP_FAT	GO:0007173~epidermal growth factor receptor signaling pathway	9	0.000126867	EGFR, EPS15, RPS6KA5, NCK2, EPS8, GRB2, HBEGF, SRC, TGFB1
GOTERM_BP_FAT	GO:0030029~actin filament-based process	30	0.000128264	HRAS, PDGFB, ELN, FHL3, ARPC4, PRKG1, TPM1, ACTG1, CDC42, PDPK1, KRAS, SORBS1, RAC1, RHOA, PAFAH1B1, TRIP10, EHD2, DLG1, NF2, FOXJ1, ARFIP2, MYH9, CDK5, NCK2, EPS8, NCK1, SDCBP, WASL, ABL1, LCP1
GOTERM_BP_FAT	GO:0010720~positive regulation of cell development	14	0.000129812	XRCC4, NOTCH1, NDEL1, RELA, NUMB, XRCC6, RHOA, SMAD4, SMAD3, SMAD2, SMAD1, LIG4, TGFB1, NUMBL
GOTERM_BP_FAT	GO:0001932~regulation of protein amino acid phosphorylation	24	0.000143711	PRKCA, EGFR, PPP2R1A, NF2, PDGFB, SMAD7, IL6ST, TGFBR1, SMAD4, PKN1, KITLG, FKBP1A, PRKCD, TGFB1, PRKAR2A, MAP3K5, PSEN1, JUN, AGT, HIPK3, PPP2CA, PSEN2, PAK1, TNK2
GOTERM_BP_FAT	GO:0043623~cellular protein complex assembly	23	0.000145694	XPO1, ATPAF2, IPO13, SMAD4, MLH1, SMAD3, FKBP1A, SMAD2, ARPC4, SMAD1, CDK5, SRC, TGFB1, NDUFAF3, WNT2, NCK2, COG4, ZFYVE9, NCK1, RAC1, MAPK8IP2, TUBA4A, TUBG1
GOTERM_BP_FAT	GO:0006351~transcription, DNA-dependent	34	0.000153293	DEAF1, POLR2G, THRA, NMI, THRB, LMO4, CRCP, NFIX, TBP, ARNT, POLR2A, MAX, GATA4, TCEA2, SKIL, ERCC3, MYC, CREB1, TP53, CDK9, STAT1, GTF2B, DDIT3, USF2, GTF2H1, TAF10, POLRMT, MED4, IRF7, SMARCA5, PARP1, NCOR1, XRN2, ZNF768
GOTERM_BP_FAT	GO:0051240~positive regulation of multicellular organismal process	30	0.000159347	TRAF2, IL6ST, IL18, SNCA, PEX5, SRF, TPM1, TGFB1, ARNT, AKT1, MYD88, HSF1, AGT, GATA4, NOS3, TRAF6, AGPAT2, RPS27A, EGFR, CREB1, SMAD3, IFNAR1, ACVR2B, HDAC2, PSEN1, PSEN2, UBC, RIPK2, ALOX5, ACVR1
GOTERM_BP_FAT	GO:0018105~peptidyl-serine phosphorylation	9	0.000166456	PRKCA, AKT1, GSK3B, HIPK3, TGFBR1, SMG1, TNKS, PRKACA, CDK5
GOTERM_BP_FAT	GO:0032200~telomere organization	9	0.000166456	PTGES3, ACD, BLM, RFC1, XRCC6, TERF2IP, PARP1, POT1, TERF2
GOTERM_BP_FAT	GO:0030032~lamellipodium assembly	7	0.000171456	NCK2, NCK1, RAC1, ARFIP2, SH2B1, VAV2, VCL
GOTERM_BP_FAT	GO:0001568~blood vessel development	30	0.000172062	RTN4, LMO2, IL18, SRF, MMP2, CTNNB1, AKT1, APOE, AGT, CASP8, RHOB, NOS3, SOX18, ANGPT2, PTPRJ, PLAT, SMAD7, TGFBR1, MYH9, NCL, KDR, HDAC3, NOTCH1, PSEN1, JMJD6, MAPK14, JUN, VEGFA, SMARCA4, ACVR1
GOTERM_BP_FAT	GO:0000278~mitotic cell cycle	40	0.000177882	FZR1, E2F4, PRC1, BLM, KATNB1, CDC16, CUL3, AKT1, CUL2, APP, PAFAH1B1, TNKS, PPP3CA, BUB3, RPS27A, APC, SSSCA1, EGFR, YEATS4, UBE2I, RB1, SKP1, CEP63, UBE2C, SMC2, CDK2, CDKN1A, PSMA6, PSMC3, POLD1, PSMA3, UBC, MDM2, USH1C, NEK9, MAPRE1, ABL1, MPHOSPH6, KPNA2, ACVR1
GOTERM_BP_FAT	GO:0043433~negative regulation of transcription factor activity	11	0.000187456	KDM1A, IRAK3, SUMO1, THRA, HDAC2, ID2, SMAD7, FOXJ1, NFKBIA, PRDX2, DDIT3
GOTERM_BP_FAT	GO:0032774~RNA biosynthetic process	34	0.000198856	DEAF1, POLR2G, THRA, NMI, THRB, LMO4, CRCP, NFIX, TBP, ARNT, POLR2A, MAX, GATA4, TCEA2, SKIL, ERCC3, MYC, CREB1, TP53, CDK9, STAT1, GTF2B, DDIT3, USF2, GTF2H1, TAF10, POLRMT, MED4, IRF7, SMARCA5, PARP1, NCOR1, XRN2, ZNF768
GOTERM_BP_FAT	GO:0019216~regulation of lipid metabolic process	18	0.000212469	PDGFB, THRB, ABHD5, PRKAB2, SNCA, RB1, VAV2, BRCA1, TGFB1, NR1H2, AKT1, CDC42, SORBS1, APOE, AGT, RAC1, CAB39, AKT2
GOTERM_BP_FAT	GO:0043330~response to exogenous dsRNA	6	0.000213177	MAPK1, IRAK3, KCNJ8, NFKBIA, RIPK2, STAT1
GOTERM_BP_FAT	GO:0031663~lipopolysaccharide-mediated signaling pathway	6	0.000213177	MAPK1, MAPK14, NFKBIA, RIPK2, NOS3, STAT1
GOTERM_BP_FAT	GO:0033044~regulation of chromosome organization	9	0.000215669	SET, ACD, SNCA, TNKS, TERF2IP, MYC, ERCC1, POT1, TERF2
GOTERM_BP_FAT	GO:0045834~positive regulation of lipid metabolic process	11	0.000227368	NR1H2, AKT1, CDC42, SORBS1, APOE, AGT, ABHD5, RAC1, VAV2, TGFB1, AKT2
GOTERM_BP_FAT	GO:0051329~interphase of mitotic cell cycle	17	0.000246386	EGFR, E2F4, BLM, RB1, CDK2, AKT1, CUL3, CUL2, CDKN1A, APP, POLD1, MDM2, USH1C, PPP3CA, ABL1, KPNA2, ACVR1
GOTERM_BP_FAT	GO:0030031~cell projection assembly	15	0.000247181	E2F4, PDGFB, FOXJ1, ARFIP2, ARPC4, VAV2, UBE2B, VCL, BBS1, CDC42, NCK2, NCK1, RAC1, SDCBP, SH2B1
GOTERM_BP_FAT	GO:0016477~cell migration	32	0.000269464	PPARD, PDGFB, PLXNA2, PEX5, KITLG, GIPC1, PRKG1, SRF, TGFB1, SRC, WNT2, RAC1, NOS3, PAFAH1B1, APC, PRKCA, PLAT, FOXJ1, TGFBR1, MYH9, VAV2, CDK5, KDR, NCK2, NDEL1, PSEN1, ITGA5, NCK1, LYST, SDCBP, HBEGF, ACVR1
GOTERM_BP_FAT	GO:0042493~response to drug	27	0.000279981	YWHAZ, TXN2, ERBB2, SNCA, TGFB1, WNT2, FOS, ENO2, NOS3, RAB6A, APC, RELA, CREB1, TP53, SMAD1, STAT1, UBE2B, DDIT3, STAT3, HDAC3, CDKN1A, BLMH, HDAC2, EP300, NME1, JUN, MVP
GOTERM_BP_FAT	GO:0000226~microtubule cytoskeleton organization	21	0.000280294	PRC1, RNF19A, MLH1, ARPC4, MYH9, UBE2C, CEP63, UBE2B, BRCA1, CTNNB1, WNT2, TUBGCP4, BBS1, HDAC3, NDEL1, NPM1, TNKS, PAFAH1B1, TUBG1, NCOR1, RANBP10
GOTERM_BP_FAT	GO:0051053~negative regulation of DNA metabolic process	10	0.000289303	ACD, BLM, NF2, TP53, MLH1, TERF2IP, ERCC1, POT1, TERF2, TGFB1
GOTERM_BP_FAT	GO:0060284~regulation of cell development	26	0.000297952	RTN4, XRCC4, XRCC6, TGFB1, ATN1, APOE, NUMB, RHOA, CDK5RAP3, RPS27A, SMAD7, RELA, SMAD4, TP53, SMAD3, SMAD2, SMAD1, LIG4, NUMBL, YWHAG, NOTCH1, HDAC3, NDEL1, HDAC1, PSEN1, UBC
GOTERM_BP_FAT	GO:0007265~Ras protein signal transduction	17	0.000308641	HRAS, GRB2, G3BP2, RALGDS, SRC, MAPK1, KRAS, APOE, MAPK13, MAPK14, RASSF1, ARHGAP1, MAPK3, RHOA, RRAS, SDCBP, RHOB
GOTERM_BP_FAT	GO:0090003~regulation of establishment of protein localization to plasma membrane	5	0.000328694	AKT1, PDPK1, SORBS1, APPL1, PIK3R1
GOTERM_BP_FAT	GO:0006928~cell motion	47	0.000346558	PPARD, PDGFB, PLXNA2, ERBB2, KITLG, PEX5, GIPC1, PRKG1, SRF, TPM1, SRC, TGFB1, VCL, WNT2, ACTG1, CD9, APP, RAC1, NOS3, PAFAH1B1, SH2B1, RPS27A, APC, PRKCA, PLAT, FOXJ1, TGFBR1, ARFIP2, MYH9, VAV2, CDK5, STAT3, KDR, NCK2, NDEL1, PSEN1, ITGA5, MAPK14, LYST, NCK1, UBC, HBEGF, SDCBP, MAPK8, WASL, AMFR, ACVR1
GOTERM_BP_FAT	GO:0016071~mRNA metabolic process	39	0.000360586	POLR2G, RNASEL, CRNKL1, LSM7, MLH1, SYNCRIP, SF3B3, POLR2A, EXOSC10, SF3B1, APP, DNAJB11, PCBP1, PRMT5, HNRNPD, LSM3, PABPC1, LSM1, PRPF40A, DHX8, SRPK2, PRPF31, DHX9, CSTF2, UPF1, SMG1, PRPF3, CDC5L, SLBP, UPF3A, EIF4A3, JMJD6, SFPQ, VEGFA, SNRPB, CPSF6, CPSF3, XRN2, PUF60
GOTERM_BP_FAT	GO:0044057~regulation of system process	34	0.00043532	HRAS, ACHE, THRA, GNAI2, THRB, IL6ST, SNCA, GIPC1, SRF, TPM1, KRAS, APOE, AGT, DLG4, RAB11A, NOS3, PRKACA, PPP3CA, CALCRL, RPS27A, EGR1, EGFR, PRKCA, PLAT, HTT, SMAD7, CDK5, YWHAG, PSEN1, PSEN2, UBC, RAB5A, HBEGF, ALOX5
GOTERM_BP_FAT	GO:0007346~regulation of mitotic cell cycle	21	0.000437596	EGFR, TP53, SMAD3, RB1, CDC16, ZNF655, UBE2C, CDK2, TGFB1, CDC42, HDAC3, TRIM35, APP, PRMT5, MDM2, USP22, MYC, BUB3, SMARCA4, APC, DLG1
GOTERM_BP_FAT	GO:0048489~synaptic vesicle transport	9	0.000438938	SEPT5, STX4, PSEN1, SNCA, DLG4, ITSN1, CDK5, CTNNB1, LIN7A
GOTERM_BP_FAT	GO:0008285~negative regulation of cell proliferation	38	0.000450427	PPARD, TSG101, ERBB2, ABI1, ZBTB16, MXI1, FTH1, TGFB1, MAGED1, WNT2, VDR, BNIPL, CUL2, CD9, HSF1, APOE, AGT, NPM1, NOS3, APC, PRKCA, CTBP1, CTBP2, NF2, FOXJ1, BECN1, SMAD4, TP53, SMAD3, SMAD2, RB1, SMAD1, NCK2, TRIM35, CDKN1A, NUP62, NME1, JUN
GOTERM_BP_FAT	GO:0031401~positive regulation of protein modification process	24	0.000453386	PRKCA, FZR1, SMAD7, IL6ST, TGFBR1, SMAD4, KITLG, FKBP1A, CDC16, SKP1, UBE2C, BRCA1, TGFB1, FNTA, PSEN1, PSMA6, PIAS4, PSMC3, AGT, PSMA3, UBC, TNK2, SMURF1, RPS27A
GOTERM_BP_FAT	GO:0051099~positive regulation of binding	14	0.000459695	RELA, FKBP1A, TGFB1, IRAK3, KRAS, MYD88, EP300, ACD, NME1, AGT, NPM1, RIPK2, MAP3K13, SMARCA4
GOTERM_BP_FAT	GO:0022403~cell cycle phase	42	0.000461586	FZR1, E2F4, PRC1, BLM, KATNB1, MLH1, ZNF655, CDC16, CUL3, AKT1, CUL2, APP, PAFAH1B1, TNKS, H2AFX, PPP3CA, TUBG1, BUB3, APC, SSSCA1, EGFR, YEATS4, UBE2I, RB1, MYH9, CEP63, UBE2C, SMC2, CDK2, SUV39H2, CDKN1A, HDAC3, POLD1, MDM2, USH1C, NEK9, MAPRE1, ABL1, MPHOSPH6, KPNA2, NCOR1, ACVR1
GOTERM_BP_FAT	GO:0043408~regulation of MAPKKK cascade	17	0.000474779	NF2, ERBB2, PKN1, PRDX1, CTNNB1, GPS2, AKT1, HDAC3, MAP3K5, HIPK3, AGT, MAPK8IP2, RIPK2, PAK1, NCOR1, APC, AKT2
GOTERM_BP_FAT	GO:0002521~leukocyte differentiation	19	0.000492476	EGR1, XRCC4, BLM, RELB, TP53, LIG4, MYH9, TGFB1, CTNNB1, CDC42, PSEN1, JMJD6, PSEN2, CASP8, FAS, TRAF6, CHUK, PIK3R1, APC
GOTERM_BP_FAT	GO:0002286~T cell activation during immune response	6	0.000539182	PSEN1, RELB, PSEN2, TP53, LCP1, RAB27A
GOTERM_BP_FAT	GO:0002573~myeloid leukocyte differentiation	9	0.000545465	CDC42, PSEN1, RELB, PSEN2, CASP8, MYH9, TRAF6, CHUK, TGFB1
GOTERM_BP_FAT	GO:0000060~protein import into nucleus, translocation	9	0.000545465	AKT1, MAPK1, ZFYVE9, JUN, TP53, NFKBIA, SPTBN1, ARNTL, TGFB1
GOTERM_BP_FAT	GO:0031396~regulation of protein ubiquitination	16	0.000559171	FZR1, SMAD7, FKBP1A, CDC16, SKP1, UBE2C, CDK5, BRCA1, PSMA6, PSMC3, PSMA3, UBC, SMURF1, VPS28, RPS27A, BUB3
GOTERM_BP_FAT	GO:0048585~negative regulation of response to stimulus	16	0.000559171	PRKCA, A2M, FOXJ1, RELA, PRKCD, TGFB1, GPS2, AKT1, STAT6, IRAK3, TARBP2, HDAC3, AES, APOE, CALCRL, NCOR1
GOTERM_BP_FAT	GO:0002449~lymphocyte mediated immunity	13	0.000579105	XRCC4, MYD88, LYST, CLU, C5, MLH1, C1R, LIG4, FAS, PRDX1, PRKCD, ERCC1, RAB27A
GOTERM_BP_FAT	GO:0043388~positive regulation of DNA binding	13	0.000579105	RELA, TGFB1, IRAK3, KRAS, MYD88, EP300, ACD, NME1, AGT, NPM1, RIPK2, MAP3K13, SMARCA4
GOTERM_BP_FAT	GO:0006414~translational elongation	16	0.000622634	RPSA, RPL19, RPL35, RPS27, RPL30, RPL18A, RPS3A, RPL6, RPLP0, RPL9, RPS14, RPLP1, UBC, RPL11, RPL10A, RPS27A
GOTERM_BP_FAT	GO:0019058~viral infectious cycle	10	0.000626427	XRCC4, CTBP1, LRSAM1, CTBP2, TSG101, WWP1, XRCC6, PVRL2, LIG4, USF2
GOTERM_BP_FAT	GO:0032205~negative regulation of telomere maintenance	5	0.000627505	ACD, TERF2IP, ERCC1, POT1, TERF2
GOTERM_BP_FAT	GO:0000075~cell cycle checkpoint	15	0.00065265	BLM, DDB1, RINT1, TP53, RB1, CEP63, BRCA1, TGFB1, MAPK14, H2AFX, ERCC3, ATRIP, BUB3, APC, DLG1
GOTERM_BP_FAT	GO:0045596~negative regulation of cell differentiation	26	0.000655977	RTN4, LMO2, CCDC85B, NFKBIA, PRDX2, ZBTB16, TGFB1, CTNNB1, NR1H2, RHOA, RUNX1, APC, SMAD7, FOXJ1, LDB1, TGFBR1, CREBBP, TP53, SMAD3, LIG4, MAPK1, HDAC3, NOTCH1, HDAC1, PSEN1, NME1
GOTERM_BP_FAT	GO:0006986~response to unfolded protein	13	0.000661193	HERPUD1, DERL1, VAPB, SKIV2L, CSNK2B, DDIT3, VCP, ATF6B, CREB3L1, DNAJB1, AMFR, DNAJB6, DNAJB5
GOTERM_BP_FAT	GO:0033365~protein localization in organelle	20	0.000691404	MCM3AP, XPO1, YWHAZ, HTT, IPO13, MTX2, TP53, NFKBIA, ARNTL, OPTN, TGFB1, AKT1, MAPK1, JUN, ZFYVE9, SPTBN1, KPNA5, PPP3CA, RANBP2, KPNA2
GOTERM_BP_FAT	GO:0006302~double-strand break repair	12	0.000720519	XRCC4, BLM, VCP, XRCC6, TP53, MLH1, H2AFX, UBE2V2, LIG4, KAT5, ERCC1, BRCA1
GOTERM_BP_FAT	GO:0016233~telomere capping	4	0.00072275	ACD, TERF2IP, POT1, TERF2
GOTERM_BP_FAT	GO:0034332~adherens junction organization	4	0.00072275	CDC42, SMAD7, NUMB, NUMBL
GOTERM_BP_FAT	GO:0043009~chordate embryonic development	35	0.000727422	XRCC4, FKBP8, LMO4, C5, KEAP1, SRF, TPM1, ARNT, CUL3, KDM1A, PRMT1, HSF1, COL4A3BP, CASP8, GATA4, TRAF6, TERF2, APBA1, HTT, TGFBR1, TP53, SMAD2, LIG4, MYH9, BRCA1, NDEL1, TULP3, EP300, SFRP1, PSEN1, PSMC3, PSEN2, PDGFRA, ACVR1, SMARCA4
GOTERM_BP_FAT	GO:0051640~organelle localization	15	0.000730022	SNAP29, SEPT5, STX5, PLXNA2, MLH1, MYH9, VPS33B, CDC42, NDEL1, ARF1, PSEN1, NPM1, PAFAH1B1, SNAP23, RAB27A
GOTERM_BP_FAT	GO:0030509~BMP signaling pathway	10	0.000748011	ACVR2B, UBE2D3, SMAD9, SMAD7, SMAD5, SMAD4, SMURF2, SMAD1, SMURF1, ACVR1
GOTERM_BP_FAT	GO:0051223~regulation of protein transport	17	0.000785698	ACHE, TGFBR1, SMAD4, G3BP2, SMAD3, NFKBIA, MXI1, PRDX1, CDK5, TGFB1, GSK3B, GOPC, RHOA, RAB11A, PRKACA, TRAF6, LCP1
GOTERM_BP_FAT	GO:0019725~cellular homeostasis	45	0.000795315	PPARD, E2F4, IL6ST, ATOX1, TXN2, ERBB2, SNCA, NR3C2, PRDX4, PRDX2, FKBP1A, SRF, PRDX1, FTH1, TGFB1, VDR, CD9, APP, APOE, AGT, NPM1, PPP3CA, NEDD4L, MYC, APC, FTL, PRKCA, P4HB, HERPUD1, HTT, SMAD7, TP53, PFKM, CDK5, TMPRSS3, DDIT3, ATXN1, TXNDC11, PYGM, PSEN1, GNAQ, NAB2, JUN, DLD, ASNA1
GOTERM_BP_FAT	GO:0040007~growth	23	0.000815273	PPARD, PDGFB, RXRB, FHL1, SMAD2, TIMP3, TGFB1, RRAGC, AKT1, BBS1, ACVR2B, APP, NOTCH1, NDEL1, PSEN1, WHSC1L1, NPM1, PSEN2, APBA1, ERCC1, XRN2, SMARCA4, PLEKHA1
GOTERM_BP_FAT	GO:0048168~regulation of neuronal synaptic plasticity	9	0.000821079	EGR1, HRAS, KRAS, APOE, AGT, SNCA, RAB5A, DLG4, RAB11A
GOTERM_BP_FAT	GO:0043407~negative regulation of MAP kinase activity	9	0.000821079	PRKCA, IRAK3, PPP2R1A, SPRY1, NUP62, APOE, PPP2CA, HIPK3, GPS2
GOTERM_BP_FAT	GO:0009792~embryonic development ending in birth or egg hatching	35	0.000844066	XRCC4, FKBP8, LMO4, C5, KEAP1, SRF, TPM1, ARNT, CUL3, KDM1A, PRMT1, HSF1, COL4A3BP, CASP8, GATA4, TRAF6, TERF2, APBA1, HTT, TGFBR1, TP53, SMAD2, LIG4, MYH9, BRCA1, NDEL1, TULP3, EP300, SFRP1, PSEN1, PSMC3, PSEN2, PDGFRA, ACVR1, SMARCA4
GOTERM_BP_FAT	GO:0010638~positive regulation of organelle organization	14	0.000846745	NF2, KATNB1, SMAD3, TPM1, POT1, WNT2, NCK2, NCK1, NPM1, RAC1, RHOA, TNKS, TERF2, APC
GOTERM_BP_FAT	GO:0006887~exocytosis	17	0.000865232	SNAP29, SEPT5, STX4, YWHAZ, RPH3AL, CRCP, VTI1B, SNAPIN, TXLNA, ARFGEF2, VPS33B, CDK5, LIN7A, PSEN1, EXOC5, RAB27A, EXOC1
GOTERM_BP_FAT	GO:0000165~MAPKKK cascade	23	0.000877225	PRKCA, EGFR, PPP2R1A, TNIK, GNAI2, GRB2, MADD, TGFBR1, C5, PKN1, PRDX2, SMAD1, GPS2, MAPK1, MAP3K5, PSEN1, PPP2CA, GADD45G, MAPK8IP2, MAPK8, PAK1, MAPK7, MAP3K13
GOTERM_BP_FAT	GO:0008629~induction of apoptosis by intracellular signals	11	0.000880786	PRKCA, CUL3, CUL2, CDKN1A, TP53, MLH1, DIABLO, MBD4, ABL1, MYC, BRCA1
GOTERM_BP_FAT	GO:0051495~positive regulation of cytoskeleton organization	10	0.00088815	WNT2, NCK2, NF2, NCK1, RAC1, RHOA, KATNB1, SMAD3, TPM1, APC
GOTERM_BP_FAT	GO:0032845~negative regulation of homeostatic process	7	0.000907319	ACD, VEGFA, TERF2IP, ERCC1, POT1, TERF2, TGFB1
GOTERM_BP_FAT	GO:0043627~response to estrogen stimulus	16	0.000941448	PRKCA, PDGFB, TGFBR1, TIMP3, STAT3, TGFB1, BRCA1, CTNNB1, WNT2, MAPK1, GSTM3, PDGFRA, ENO2, ARSA, NOS3, SERPINA1
GOTERM_BP_FAT	GO:0032103~positive regulation of response to external stimulus	12	0.000949575	PRKCA, TNFRSF1A, NDEL1, CREB3, PDGFB, BECN1, IL6ST, AGT, VEGFA, SMAD3, TGFB1, KDR
GOTERM_BP_FAT	GO:0006289~nucleotide-excision repair	11	0.00102214	PNKP, ERCC8, RFC1, DDB1, POLD1, TP53, PCNA, LIG4, ERCC3, ERCC1, GTF2H1
GOTERM_BP_FAT	GO:0045860~positive regulation of protein kinase activity	26	0.00104346	TRAF2, PDGFB, GNAI2, ERBB2, C5, KITLG, PRDX2, TGFB1, AKT1, PRKAR2A, PDPK1, MAP3K5, KRAS, NPM1, PRKACA, PAK1, TRAF6, EGFR, MADD, TGFBR1, PKN1, CDK5, ACVR2B, PSEN1, GADD45G, MAP3K13
GOTERM_BP_FAT	GO:0048514~blood vessel morphogenesis	25	0.0010653	PLAT, PTPRJ, RTN4, SMAD7, TGFBR1, IL18, MYH9, SRF, NCL, KDR, CTNNB1, NOTCH1, HDAC3, APOE, MAPK14, JUN, AGT, VEGFA, CASP8, RHOB, NOS3, SOX18, ANGPT2, ACVR1, SMARCA4
GOTERM_BP_FAT	GO:0010717~regulation of epithelial to mesenchymal transition	5	0.00107827	SMAD7, SMAD4, SMAD3, SMAD2, TGFB1
GOTERM_BP_FAT	GO:0042640~anagen	5	0.00107827	AKT1, PPARD, NOTCH1, PSEN1, PSEN2
GOTERM_BP_FAT	GO:0030900~forebrain development	20	0.00113189	HTT, CREB1, PEX5, PRKG1, CDK5, SRC, CTNNB1, NUMBL, BBS1, KDM1A, NOTCH1, APP, DKK1, GNAQ, PSEN1, NUMB, PSEN2, RAC1, PAFAH1B1, SMARCA4
GOTERM_BP_FAT	GO:0010165~response to X-ray	6	0.00114261	XRCC4, ERCC8, BLM, TP53, LIG4, ERCC1
GOTERM_BP_FAT	GO:0009611~response to wounding	49	0.00115258	A2M, PPARD, S100A8, PDGFB, TOLLIP, PRDX2, TGFB1, AKT1, FOS, DYSF, MYD88, IL1RAP, CFH, SERPINA1, RAB27A, F11R, RELA, CDK5, GNAQ, PDGFRA, RIPK2, ACVR1, YWHAZ, ACHE, NMI, TXN2, ERBB2, C5, CLU, C1R, LMAN1, SRF, DTNBP1, TPM1, TIMP3, CD9, TNFRSF1A, RAC1, PLAT, SMAD3, SMAD1, STAT3, PLSCR1, NOTCH1, ITGA5, CD59, IRF7, HBEGF, ALOX5
GOTERM_BP_FAT	GO:0045930~negative regulation of mitotic cell cycle	7	0.00118758	EGFR, TRIM35, SMAD3, RB1, TGFB1, SMARCA4, DLG1
GOTERM_BP_FAT	GO:0002443~leukocyte mediated immunity	14	0.00118934	XRCC4, YWHAZ, MYD88, LYST, CLU, C5, MLH1, C1R, FAS, LIG4, PRDX1, PRKCD, ERCC1, RAB27A
GOTERM_BP_FAT	GO:0043123~positive regulation of I-kappaB kinase/NF-kappaB cascade	15	0.00124325	VAPA, TBK1, RELA, FADD, FKBP1A, BIRC2, TNFRSF1A, TNFSF10, ZDHHC17, MYD88, NUP62, CASP8, RHOA, RIPK2, TRAF6
GOTERM_BP_FAT	GO:0030030~cell projection organization	37	0.00124598	E2F4, PDGFB, ERBB2, CLU, PIP5K1C, ARPC4, PRKG1, TPM1, VCL, DFNB31, AKT1, CDC42, APP, NUMB, RAC1, PAFAH1B1, SH2B1, RPS27A, APC, EGFR, PRKCA, FOXJ1, CREB1, ARFIP2, MYH9, VAV2, CDK5, UBE2B, NUMBL, BBS1, NCK2, NOTCH1, NDEL1, NEDD4, NCK1, UBC, SDCBP
GOTERM_BP_FAT	GO:0032388~positive regulation of intracellular transport	8	0.00127681	NEDD4, GSK3B, TGFBR1, RHOA, SMAD4, SMAD3, PRKACA, TGFB1
GOTERM_BP_FAT	GO:0051272~positive regulation of cell motion	15	0.00137568	EGFR, PDGFB, CREB3, IL6ST, TGFBR1, SMAD3, TGFB1, KDR, MAPK1, AGT, VEGFA, PDGFRA, HBEGF, PIK3R1, APC
GOTERM_BP_FAT	GO:0040017~positive regulation of locomotion	15	0.00137568	PRKCA, EGFR, PDGFB, CREB3, IL6ST, SMAD3, TGFB1, KDR, MAPK1, AGT, VEGFA, PDGFRA, HBEGF, PIK3R1, APC
GOTERM_BP_FAT	GO:0007507~heart development	25	0.00138186	ERBB2, FKBP1A, TPM1, SRF, CTNNB1, COL4A3BP, CASP8, GATA4, CALCRL, PTPRJ, DVL3, RXRB, SMAD7, TGFBR1, SMAD2, ACVR2B, NOTCH1, EP300, ID2, PSEN1, GNAQ, JMJD6, KCNJ8, ACVR1, SMARCA4
GOTERM_BP_FAT	GO:0010769~regulation of cell morphogenesis involved in differentiation	13	0.00138511	RTN4, NDEL1, PSEN1, SMAD7, APOE, NUMB, RHOA, SMAD4, SMAD3, SMAD2, SMAD1, TGFB1, NUMBL
GOTERM_BP_FAT	GO:0018209~peptidyl-serine modification	9	0.00143332	PRKCA, AKT1, GSK3B, HIPK3, TGFBR1, SMG1, TNKS, PRKACA, CDK5
GOTERM_BP_FAT	GO:0042060~wound healing	23	0.00143604	PLAT, PPARD, PDGFB, ERBB2, SMAD3, SMAD1, LMAN1, SRF, TIMP3, DTNBP1, TPM1, TGFB1, CD9, PLSCR1, NOTCH1, DYSF, GNAQ, ITGA5, CD59, PDGFRA, HBEGF, SERPINA1, RAB27A
GOTERM_BP_FAT	GO:0048661~positive regulation of smooth muscle cell proliferation	8	0.00156866	PRKCA, EGFR, PDGFB, JUN, VEGFA, HBEGF, CALCRL, STAT1
GOTERM_BP_FAT	GO:0043112~receptor metabolic process	8	0.00156866	PLD2, FNTA, ARRB2, NEDD4, SNCA, SMURF1, CDK5, TGFB1
GOTERM_BP_FAT	GO:0032870~cellular response to hormone stimulus	18	0.0015814	THRA, GRB2, STAT1, APPL1, UBE2B, STAT3, AKT1, FOS, EIF4EBP1, PRKAR2A, PDPK1, NUP62, SORBS1, ALDH2, PRKACA, PARP1, PIK3R1, AKT2
GOTERM_BP_FAT	GO:0031124~mRNA 3'-end processing	6	0.00158405	APP, CSTF2, MLH1, PABPC1, CPSF3, SLBP
GOTERM_BP_FAT	GO:0051674~localization of cell	32	0.0016098	PPARD, PDGFB, PLXNA2, PEX5, KITLG, GIPC1, PRKG1, SRF, TGFB1, SRC, WNT2, RAC1, NOS3, PAFAH1B1, APC, PRKCA, PLAT, FOXJ1, TGFBR1, MYH9, VAV2, CDK5, KDR, NCK2, NDEL1, PSEN1, ITGA5, NCK1, LYST, SDCBP, HBEGF, ACVR1
GOTERM_BP_FAT	GO:0048870~cell motility	32	0.0016098	PPARD, PDGFB, PLXNA2, PEX5, KITLG, GIPC1, PRKG1, SRF, TGFB1, SRC, WNT2, RAC1, NOS3, PAFAH1B1, APC, PRKCA, PLAT, FOXJ1, TGFBR1, MYH9, VAV2, CDK5, KDR, NCK2, NDEL1, PSEN1, ITGA5, NCK1, LYST, SDCBP, HBEGF, ACVR1
GOTERM_BP_FAT	GO:0030335~positive regulation of cell migration	14	0.0016404	EGFR, PDGFB, CREB3, IL6ST, SMAD3, TGFB1, KDR, MAPK1, AGT, VEGFA, PDGFRA, HBEGF, PIK3R1, APC
GOTERM_BP_FAT	GO:0007611~learning or memory	16	0.0016717	PRKCA, EGR1, HRAS, GM2A, HTT, CDK5, ATXN1, FOS, APP, KRAS, PSEN1, ITGA5, JUN, PSEN2, DLG4, PAFAH1B1
GOTERM_BP_FAT	GO:0006403~RNA localization	15	0.00167606	XPO1, UPF1, G3BP2, SMG1, NUP155, STAU1, UPF3A, EIF4A3, NUP214, NUP62, NPM1, TNKS, RANBP2, NUP107, MVP
GOTERM_BP_FAT	GO:0032886~regulation of microtubule-based process	10	0.00167687	WNT2, BBS1, XPO1, CEP76, NPM1, KATNB1, MAPRE1, BRCA1, CTNNB1, APC
GOTERM_BP_FAT	GO:0009896~positive regulation of catabolic process	10	0.00167687	AKT1, NEDD4, BECN1, SMAD7, APOE, ABHD5, MDM2, ARNT, APC, AKT2
GOTERM_BP_FAT	GO:0006397~mRNA processing	33	0.00169619	POLR2G, RNASEL, CRNKL1, LSM7, SYNCRIP, MLH1, SF3B3, POLR2A, SF3B1, APP, PRMT5, PCBP1, HNRNPD, LSM3, PABPC1, LSM1, PRPF40A, DHX8, SRPK2, PRPF31, DHX9, CSTF2, PRPF3, CDC5L, SLBP, EIF4A3, JMJD6, SFPQ, SNRPB, CPSF6, CPSF3, XRN2, PUF60
GOTERM_BP_FAT	GO:0001704~formation of primary germ layer	9	0.00170302	NF2, HTT, SMAD3, SMAD2, PRKACA, SMAD1, EXT2, CTNNB1, ACVR1
GOTERM_BP_FAT	GO:0051341~regulation of oxidoreductase activity	9	0.00170302	EGFR, AKT1, VDR, KRAS, APOE, AGT, SNCA, ABL1, GCH1
GOTERM_BP_FAT	GO:0043550~regulation of lipid kinase activity	5	0.00171575	CDC42, RAC1, RB1, VAV2, TGFB1
GOTERM_BP_FAT	GO:0002252~immune effector process	18	0.00171696	XRCC4, YWHAZ, RELA, CLU, C5, MLH1, C1R, PRDX2, LIG4, PRKCD, PRDX1, MYD88, KCNJ8, LYST, CFH, FAS, ERCC1, RAB27A
GOTERM_BP_FAT	GO:0008361~regulation of cell size	24	0.00171707	RTN4, PPP2R1A, E2F4, PDGFB, CCDC85B, CREB1, TGFBR1, FHL1, TP53, SMAD4, SMAD3, RB1, TGFB1, RRAGC, AKT1, APP, CDKN1A, EP300, AGT, PPP2CA, WHSC1L1, NPM1, HBEGF, XRN2
GOTERM_BP_FAT	GO:0090004~positive regulation of establishment of protein localization to plasma membrane	4	0.00172955	AKT1, PDPK1, SORBS1, PIK3R1
GOTERM_BP_FAT	GO:0006883~cellular sodium ion homeostasis	4	0.00172955	AGT, NR3C2, NEDD4L, TMPRSS3
GOTERM_BP_FAT	GO:0032801~receptor catabolic process	4	0.00172955	NEDD4, SMURF1, CDK5, TGFB1
GOTERM_BP_FAT	GO:0070302~regulation of stress-activated protein kinase signaling pathway	12	0.00179469	AKT1, HDAC3, MAP3K5, HIPK3, MAPK8IP2, PKN1, RIPK2, PAK1, PRDX1, NCOR1, GPS2, AKT2
GOTERM_BP_FAT	GO:0051656~establishment of organelle localization	12	0.00179469	SEPT5, SNAP29, CDC42, STX5, ARF1, PSEN1, NPM1, MLH1, PAFAH1B1, SNAP23, MYH9, RAB27A
GOTERM_BP_FAT	GO:0001819~positive regulation of cytokine production	14	0.00181904	TRAF2, IL6ST, IL18, CREB1, SMAD3, TGFB1, ARNT, IFNAR1, MYD88, AGT, GATA4, RIPK2, TRAF6, AGPAT2
GOTERM_BP_FAT	GO:0043254~regulation of protein complex assembly	14	0.00181904	ELN, CLU, SRF, WNT2, NCK2, CDC42, SUMO1, EIF4EBP1, NCK1, GSK3B, RAC1, SPTBN1, MAPRE1, APC
GOTERM_BP_FAT	GO:0032940~secretion by cell	24	0.00183002	SEPT5, SNAP29, STX4, YWHAZ, HTT, RPH3AL, CRCP, VTI1B, SMAD2, SNAPIN, GIPC1, TXLNA, ARFGEF2, VPS33B, CDK5, CANX, LIN7A, ACVR2B, PSEN1, EXOC5, ARL4D, APBA1, RAB27A, EXOC1
GOTERM_BP_FAT	GO:0051051~negative regulation of transport	18	0.00186217	PRKCA, LRSAM1, GNAI2, SNCA, G3BP2, NFKBIA, MXI1, CDK5, TGFB1, NR1H2, AKT1, PEA15, NEDD4, GOPC, RAC1, NOS3, NEDD4L, AKT2
GOTERM_BP_FAT	GO:0009991~response to extracellular stimulus	25	0.00188853	A2M, GNAI2, BECN1, IL6ST, TXN2, SKIV2L, RELA, CSNK2B, TP53, AXL, STAT1, TIMP3, USF2, TGFB1, DDIT3, AKT1, FOS, VDR, CDKN1A, AES, PSEN1, JUN, ARSA, OGT, ALOX5
GOTERM_BP_FAT	GO:0035295~tube development	25	0.00188853	LMO4, SRF, CTNNB1, WNT2, SPRY1, AGT, CASP8, GATA4, NOS3, TRAF6, TRAF4, TGFBR1, SMAD4, SMAD2, KDR, ACVR2B, PPP1CA, NOTCH1, EP300, PSEN1, JMJD6, PSEN2, VEGFA, PDGFRA, ACVR1
GOTERM_BP_FAT	GO:0032535~regulation of cellular component size	29	0.00189595	RTN4, E2F4, PDGFB, CCDC85B, FHL1, ELN, TGFB1, RRAGC, AKT1, APP, AGT, PPP2CA, RAC1, NPM1, PPP2R1A, CREB1, TGFBR1, SMAD4, TP53, SMAD3, RB1, NCK2, CDKN1A, EP300, NCK1, WHSC1L1, SPTBN1, HBEGF, XRN2
GOTERM_BP_FAT	GO:0008380~RNA splicing	30	0.00189897	POLR2G, CRNKL1, LSM7, SYNCRIP, SF3B3, RRAGC, POLR2A, SF3B1, PRMT5, PCBP1, PPP2CA, HNRNPD, LSM3, PABPC1, LSM1, PRPF40A, DHX8, SRPK2, PRPF31, PPP2R1A, DHX9, CSTF2, PRPF3, CDC5L, EIF4A3, JMJD6, SFPQ, SNRPB, CPSF3, PUF60
GOTERM_BP_FAT	GO:0051092~positive regulation of NF-kappaB transcription factor activity	9	0.00201129	IRAK3, MYD88, KRAS, RELA, AGT, NPM1, RIPK2, MAP3K13, TGFB1
GOTERM_BP_FAT	GO:0051493~regulation of cytoskeleton organization	18	0.00201756	XPO1, NF2, CEP76, ELN, KATNB1, SMAD3, TPM1, BRCA1, CTNNB1, WNT2, NCK2, NCK1, NPM1, RAC1, RHOA, SPTBN1, MAPRE1, APC
GOTERM_BP_FAT	GO:0010498~proteasomal protein catabolic process	15	0.00202908	DERL1, UBE2G2, CDC16, UBE2C, CUL3, PSMA6, VCP, PSMC3, PSMA3, PPP2CB, UBC, AMFR, SMURF1, RPS27A, BUB3
GOTERM_BP_FAT	GO:0030323~respiratory tube development	15	0.00202908	TGFBR1, SMAD2, KDR, CTNNB1, WNT2, PPP1CA, ACVR2B, NOTCH1, EP300, JMJD6, PSEN2, VEGFA, PDGFRA, NOS3, TRAF4
GOTERM_BP_FAT	GO:0043161~proteasomal ubiquitin-dependent protein catabolic process	15	0.00202908	DERL1, UBE2G2, CDC16, UBE2C, CUL3, PSMA6, VCP, PSMC3, PSMA3, PPP2CB, UBC, AMFR, SMURF1, RPS27A, BUB3
GOTERM_BP_FAT	GO:0006308~DNA catabolic process	11	0.00203427	PNKP, DFFA, DDB1, CYCS, MBD4, UBE2V2, ERCC3, MYC, XRN2, ERCC1, GTF2H1
GOTERM_BP_FAT	GO:0051168~nuclear export	11	0.00203427	ATXN1, XPO1, NUP214, UPF1, GSK3B, NPM1, SMG1, NUP107, SMURF1, TGFB1, HSPA9
GOTERM_BP_FAT	GO:0051091~positive regulation of transcription factor activity	11	0.00203427	IRAK3, EP300, MYD88, KRAS, RELA, AGT, NPM1, RIPK2, MAP3K13, TGFB1, SMARCA4
GOTERM_BP_FAT	GO:0042787~protein ubiquitination during ubiquitin-dependent protein catabolic process	6	0.002139	NEDD4, DDB1, MDM2, RNF11, SMURF1, LNX1
GOTERM_BP_FAT	GO:0043409~negative regulation of MAPKKK cascade	6	0.002139	AKT1, HDAC3, NF2, NCOR1, GPS2, APC
GOTERM_BP_FAT	GO:0032844~regulation of homeostatic process	16	0.00218579	LMO2, SMAD7, LDB1, FKBP1A, TERF2IP, TGFB1, POT1, ARNT, ACD, MAPK14, AGT, VEGFA, TNKS, MYC, ERCC1, TERF2
GOTERM_BP_FAT	GO:0043524~negative regulation of neuron apoptosis	10	0.00224138	XRCC4, HRAS, KRAS, PSEN1, HTT, AGT, SNCA, RHOA, LIG4, ITSN1
GOTERM_BP_FAT	GO:0007569~cell aging	8	0.00230593	HRAS, KRAS, NUP62, HTT, NPM1, TP53, ERCC1, TERF2
GOTERM_BP_FAT	GO:0070507~regulation of microtubule cytoskeleton organization	9	0.00236183	WNT2, XPO1, CEP76, NPM1, KATNB1, MAPRE1, BRCA1, CTNNB1, APC
GOTERM_BP_FAT	GO:0010639~negative regulation of organelle organization	13	0.0024034	SNCA, KATNB1, TERF2IP, BRCA1, POT1, SET, ACD, NPM1, SPTBN1, MAPRE1, ERCC1, TERF2, APC
GOTERM_BP_FAT	GO:0032768~regulation of monooxygenase activity	7	0.00243236	EGFR, AKT1, VDR, KRAS, APOE, SNCA, GCH1
GOTERM_BP_FAT	GO:0002684~positive regulation of immune system process	26	0.00258001	TRAF2, BLM, IL6ST, IL18, C5, CLU, NFKBIA, C1R, TGFB1, B2M, STAT6, IRAK3, MYD88, PVRL2, CFH, TRAF6, FOXJ1, RELA, NCK2, MAPK1, CDKN1A, PSEN1, NCK1, VEGFA, PSEN2, RIPK2
GOTERM_BP_FAT	GO:0002285~lymphocyte activation during immune response	6	0.00282324	PSEN1, RELB, PSEN2, TP53, LCP1, RAB27A
GOTERM_BP_FAT	GO:0006611~protein export from nucleus	6	0.00282324	XPO1, NUP214, GSK3B, SMURF1, TGFB1, HSPA9
GOTERM_BP_FAT	GO:0018107~peptidyl-threonine phosphorylation	6	0.00282324	PRKCA, PDPK1, HIPK3, TGFBR1, TNKS, MAPK8
GOTERM_BP_FAT	GO:0006350~transcription	150	0.00282679	ITGB3BP, THRA, THRB, LMO4, TBP, MXI1, CBX7, CTNNB1, KDM1A, SIN3B, SIN3A, ATF6B, GATA4, EED, CREB3L1, IKBKAP, RXRB, RELA, YY1, RELB, ARNTL, DDIT3, MED19, EP300, PIAS4, RFC1, NME1, JUN, SMARCA5, PAF1, XRN2, SMARCA4, DEAF1, TADA3, KEAP1, SRF, MEIS1, ARNT, RRAGC, NR1H2, VDR, DRAP1, SNF8, HNRNPD, SKIL, TCF4, RUNX1, ZNF420, ASF1A, EWSR1, SETDB1, YEATS4, SMAD9, SMAD7, TP53BP1, CREBBP, SMAD5, SMAD4, NR4A…
GOTERM_BP_FAT	GO:0007017~microtubule-based process	27	0.00291519	PRC1, MLH1, ARPC4, CTNNB1, TUBGCP4, WNT2, APP, NPM1, TNKS, PAFAH1B1, TUBG1, APBA1, HAP1, RNF19A, HTT, MYH9, CEP63, UBE2C, UBE2B, BRCA1, BBS1, HDAC3, NDEL1, TUBA4A, KPNA2, NCOR1, RANBP10
GOTERM_BP_FAT	GO:0031398~positive regulation of protein ubiquitination	13	0.00295253	FZR1, PSMA6, PSMC3, SMAD7, PSMA3, UBC, FKBP1A, SKP1, CDC16, SMURF1, UBE2C, BRCA1, RPS27A
GOTERM_BP_FAT	GO:0051353~positive regulation of oxidoreductase activity	7	0.00301077	AKT1, VDR, KRAS, APOE, AGT, ABL1, GCH1
GOTERM_BP_FAT	GO:0048598~embryonic morphogenesis	31	0.00311638	LMO4, ZBTB16, CTNNB1, CUL3, ACD, CASP8, GATA4, PRKACA, TRAF6, MYC, NF2, HTT, LDB1, TGFBR1, SMAD4, TP53, SMAD3, SMAD2, SMAD1, ACVR2B, NOTCH1, DKK1, TULP3, PSEN1, GNAQ, DLD, PSEN2, EXT2, PBX2, ACVR1, SMARCA4
GOTERM_BP_FAT	GO:0031397~negative regulation of protein ubiquitination	12	0.00317174	FZR1, PSMA6, PSMC3, SMAD7, PSMA3, UBC, CDC16, VPS28, UBE2C, CDK5, BUB3, RPS27A
GOTERM_BP_FAT	GO:0043122~regulation of I-kappaB kinase/NF-kappaB cascade	15	0.00318779	VAPA, TBK1, RELA, FADD, FKBP1A, BIRC2, TNFRSF1A, TNFSF10, ZDHHC17, MYD88, NUP62, CASP8, RHOA, RIPK2, TRAF6
GOTERM_BP_FAT	GO:0042306~regulation of protein import into nucleus	9	0.00320527	TGFBR1, RHOA, G3BP2, SMAD4, NFKBIA, SMAD3, MXI1, PRDX1, TGFB1
GOTERM_BP_FAT	GO:0031334~positive regulation of protein complex assembly	8	0.00328494	WNT2, NCK2, SUMO1, GSK3B, NCK1, RAC1, SRF, APC
GOTERM_BP_FAT	GO:0043551~regulation of phosphoinositide 3-kinase activity	4	0.00331151	CDC42, RAC1, VAV2, TGFB1
GOTERM_BP_FAT	GO:0006729~tetrahydrobiopterin biosynthetic process	4	0.00331151	PCBD2, PCBD1, PTS, GCH1
GOTERM_BP_FAT	GO:0070198~protein localization to telomere	4	0.00331151	ACD, TNKS, TERF2IP, TERF2
GOTERM_BP_FAT	GO:0010824~regulation of centrosome duplication	4	0.00331151	XPO1, CEP76, NPM1, BRCA1
GOTERM_BP_FAT	GO:0043552~positive regulation of phosphoinositide 3-kinase activity	4	0.00331151	CDC42, RAC1, VAV2, TGFB1
GOTERM_BP_FAT	GO:0051865~protein autoubiquitination	4	0.00331151	ERCC8, LRSAM1, UBE2A, UBE2B
GOTERM_BP_FAT	GO:0031668~cellular response to extracellular stimulus	11	0.00332502	VDR, FOS, CDKN1A, AES, PSEN1, TXN2, BECN1, JUN, AXL, TP53, USF2
GOTERM_BP_FAT	GO:0051960~regulation of nervous system development	22	0.00341549	PRKCA, RTN4, XRCC4, RELA, XRCC6, TP53, LIG4, SMAD1, TGFB1, NUMBL, NOTCH1, YWHAG, TULP3, NDEL1, PSEN1, ATN1, APOE, NUMB, UBC, RHOA, CDK5RAP3, RPS27A
GOTERM_BP_FAT	GO:0060541~respiratory system development	15	0.00347449	TGFBR1, SMAD2, KDR, CTNNB1, WNT2, PPP1CA, ACVR2B, NOTCH1, EP300, TULP3, JMJD6, PSEN2, VEGFA, PDGFRA, NOS3
GOTERM_BP_FAT	GO:0000302~response to reactive oxygen species	12	0.00352894	PRKCA, FOS, EP300, APOE, RELA, JUN, PPP2CB, PRDX2, STAT1, TPM1, PRDX1, DDIT3
GOTERM_BP_FAT	GO:0050658~RNA transport	14	0.00357141	XPO1, UPF1, G3BP2, SMG1, NUP155, UPF3A, EIF4A3, NUP214, NUP62, NPM1, TNKS, RANBP2, NUP107, MVP
GOTERM_BP_FAT	GO:0051236~establishment of RNA localization	14	0.00357141	XPO1, UPF1, G3BP2, SMG1, NUP155, UPF3A, EIF4A3, NUP214, NUP62, NPM1, TNKS, RANBP2, NUP107, MVP
GOTERM_BP_FAT	GO:0050657~nucleic acid transport	14	0.00357141	XPO1, UPF1, G3BP2, SMG1, NUP155, UPF3A, EIF4A3, NUP214, NUP62, NPM1, TNKS, RANBP2, NUP107, MVP
GOTERM_BP_FAT	GO:0009617~response to bacterium	22	0.00363189	RELA, SNCA, ADH5, NFKBIA, PRDX2, STAT1, B2M, GCH1, MAPK1, IRAK3, FOS, TNFRSF1A, MYD88, HSF1, KCNJ8, MAPK14, JUN, LYST, RIPK2, NOS3, SERPINA1, WASL
GOTERM_BP_FAT	GO:0048008~platelet-derived growth factor receptor signaling pathway	6	0.00365271	PLAT, PDGFB, VEGFA, PDGFRA, SRC, PLEKHA1
GOTERM_BP_FAT	GO:0033077~T cell differentiation in the thymus	7	0.00368601	XRCC4, JMJD6, TP53, LIG4, FAS, CTNNB1, APC
GOTERM_BP_FAT	GO:0007051~spindle organization	9	0.00370627	HDAC3, PRC1, MLH1, TNKS, TUBG1, MYH9, CEP63, UBE2C, NCOR1
GOTERM_BP_FAT	GO:0030217~T cell differentiation	11	0.00373231	EGR1, XRCC4, BLM, JMJD6, RELB, TP53, LIG4, FAS, TGFB1, CTNNB1, APC
GOTERM_BP_FAT	GO:0046328~regulation of JNK cascade	11	0.00373231	AKT1, HDAC3, MAP3K5, HIPK3, MAPK8IP2, PKN1, RIPK2, PAK1, NCOR1, GPS2, AKT2
GOTERM_BP_FAT	GO:0001817~regulation of cytokine production	21	0.00375267	TRAF2, FOXJ1, IL6ST, CREB1, IL18, RELA, SMAD4, SMAD3, KAT5, TGFB1, ARNT, IFNAR1, IRAK3, MYD88, MAST2, HSF1, AGT, GATA4, RIPK2, TRAF6, AGPAT2
GOTERM_BP_FAT	GO:0001707~mesoderm formation	8	0.00387966	NF2, HTT, SMAD3, SMAD2, PRKACA, SMAD1, EXT2, ACVR1
GOTERM_BP_FAT	GO:0010741~negative regulation of protein kinase cascade	8	0.00387966	AKT1, PPP2R1A, HDAC3, NF2, PPP2CA, NCOR1, GPS2, APC
GOTERM_BP_FAT	GO:0031331~positive regulation of cellular catabolic process	8	0.00387966	AKT1, BECN1, SMAD7, APOE, ABHD5, MDM2, ARNT, AKT2
GOTERM_BP_FAT	GO:0051028~mRNA transport	13	0.00396283	UPF3A, EIF4A3, XPO1, NUP214, UPF1, NUP62, G3BP2, SMG1, TNKS, NUP107, RANBP2, NUP155, MVP
GOTERM_BP_FAT	GO:0010324~membrane invagination	24	0.00397867	PLD2, HRAS, LRSAM1, MSR1, AP1G1, SNCA, ITSN2, ITSN1, CDK5, APP, KRAS, ARRB2, JMJD6, NME1, APOE, NEDD4, IGF2R, ZFYVE9, RAC1, RAB5A, RABGEF1, DLG4, TRIP10, EHD2
GOTERM_BP_FAT	GO:0006897~endocytosis	24	0.00397867	PLD2, HRAS, LRSAM1, MSR1, AP1G1, SNCA, ITSN2, ITSN1, CDK5, APP, KRAS, ARRB2, JMJD6, NME1, APOE, NEDD4, IGF2R, ZFYVE9, RAC1, RAB5A, RABGEF1, DLG4, TRIP10, EHD2
GOTERM_BP_FAT	GO:0006366~transcription from RNA polymerase II promoter	25	0.00422098	DEAF1, POLR2G, NMI, THRA, LMO4, TBP, NFIX, ARNT, POLR2A, MAX, GATA4, SKIL, ERCC3, MYC, CDK9, STAT1, GTF2B, DDIT3, GTF2H1, TAF10, MED4, IRF7, PARP1, NCOR1, ZNF768
GOTERM_BP_FAT	GO:0048660~regulation of smooth muscle cell proliferation	9	0.00426572	PRKCA, EGFR, PDGFB, JUN, VEGFA, HBEGF, NOS3, CALCRL, STAT1
GOTERM_BP_FAT	GO:0030324~lung development	14	0.00426814	TGFBR1, SMAD2, CTNNB1, KDR, WNT2, PPP1CA, ACVR2B, NOTCH1, EP300, JMJD6, PSEN2, VEGFA, PDGFRA, NOS3
GOTERM_BP_FAT	GO:0019724~B cell mediated immunity	10	0.0043233	XRCC4, MYD88, CLU, C5, MLH1, C1R, LIG4, FAS, PRKCD, ERCC1
GOTERM_BP_FAT	GO:0045740~positive regulation of DNA replication	7	0.00446739	HRAS, PDGFB, JUN, PDGFRA, KITLG, TNKS, POT1
GOTERM_BP_FAT	GO:0008156~negative regulation of DNA replication	7	0.00446739	ACD, BLM, NF2, TP53, POT1, TERF2, TGFB1
GOTERM_BP_FAT	GO:0051648~vesicle localization	8	0.0045526	SEPT5, SNAP29, STX5, ARF1, PSEN1, SNAP23, VPS33B, RAB27A
GOTERM_BP_FAT	GO:0051050~positive regulation of transport	24	0.0046989	PRKCA, SEPT5, ACHE, CREB3, CREB1, TGFBR1, SNCA, SMAD4, NFKBIA, SMAD3, PFKM, CDK5, TGFB1, NR1H2, AKT1, SORBS1, APOE, NEDD4, GSK3B, RHOA, PRKACA, NEDD4L, PIK3R1, AKT2
GOTERM_BP_FAT	GO:0030278~regulation of ossification	12	0.00479716	ACVR2B, SFRP1, THRB, IL6ST, SMAD5, SMAD3, SMAD1, SMURF1, TGFB1, CTNNB1, ACVR1, APC
GOTERM_BP_FAT	GO:0031346~positive regulation of cell projection organization	9	0.00488794	CDC42, NDEL1, TGFBR1, NUMB, RAC1, RHOA, SMAD1, NUMBL, APC
GOTERM_BP_FAT	GO:0001525~angiogenesis	18	0.00489392	RTN4, IL18, MYH9, SRF, NCL, CTNNB1, KDR, NOTCH1, HDAC3, MAPK14, JUN, VEGFA, CASP8, RHOB, NOS3, SOX18, ANGPT2, ACVR1
GOTERM_BP_FAT	GO:0048820~hair follicle maturation	5	0.00508667	AKT1, PPARD, NOTCH1, PSEN1, PSEN2
GOTERM_BP_FAT	GO:0050730~regulation of peptidyl-tyrosine phosphorylation	11	0.00519523	PRKCA, EGFR, PPP2R1A, NF2, PDGFB, IL6ST, AGT, PPP2CA, KITLG, TNK2, PRKCD
GOTERM_BP_FAT	GO:0032869~cellular response to insulin stimulus	11	0.00519523	AKT1, PDPK1, EIF4EBP1, SORBS1, GRB2, APPL1, PARP1, STAT1, UBE2B, PIK3R1, AKT2
GOTERM_BP_FAT	GO:0043523~regulation of neuron apoptosis	13	0.00523383	XRCC4, HRAS, KRAS, PSEN1, HTT, JUN, AGT, SNCA, RHOA, TP53, LIG4, ITSN1, CDK5
GOTERM_BP_FAT	GO:0048332~mesoderm morphogenesis	8	0.00530995	NF2, HTT, SMAD3, SMAD2, PRKACA, SMAD1, EXT2, ACVR1
GOTERM_BP_FAT	GO:0050921~positive regulation of chemotaxis	7	0.00536431	PRKCA, CREB3, PDGFB, VEGFA, SMAD3, TGFB1, KDR
GOTERM_BP_FAT	GO:0001501~skeletal system development	31	0.00545777	ACHE, THRA, FHL2, ZBTB16, PRDX1, MMP2, TGFB1, SUFU, CTNNB1, VDR, ACD, TRAF6, MYC, EGFR, PRKCA, BMP1, UFD1L, TGFBR1, SMAD5, SMAD3, SMAD1, ACVR2B, TULP3, PSEN1, GNAQ, NAB2, MAPK14, PDGFRA, MAPK8, EXT2, PLEKHA1
GOTERM_BP_FAT	GO:0006998~nuclear envelope organization	4	0.00554862	NDEL1, LMNA, PAFAH1B1, EMD
GOTERM_BP_FAT	GO:0055078~sodium ion homeostasis	4	0.00554862	AGT, NR3C2, NEDD4L, TMPRSS3
GOTERM_BP_FAT	GO:0046146~tetrahydrobiopterin metabolic process	4	0.00554862	PCBD2, PCBD1, PTS, GCH1
GOTERM_BP_FAT	GO:0010718~positive regulation of epithelial to mesenchymal transition	4	0.00554862	SMAD4, SMAD3, SMAD2, TGFB1
GOTERM_BP_FAT	GO:0034502~protein localization to chromosome	4	0.00554862	ACD, TNKS, TERF2IP, TERF2
GOTERM_BP_FAT	GO:0032494~response to peptidoglycan	4	0.00554862	IRAK3, MAPK14, NFKBIA, RIPK2
GOTERM_BP_FAT	GO:0010770~positive regulation of cell morphogenesis involved in differentiation	4	0.00554862	SMAD4, SMAD3, SMAD2, TGFB1
GOTERM_BP_FAT	GO:0050865~regulation of cell activation	20	0.00563259	TRAF2, PDGFB, BLM, FOXJ1, IL6ST, ERBB2, IL18, SNCA, PRDX2, TGFB1, STAT6, NCK2, CDKN1A, APOE, NCK1, PVRL2, RIPK2, NOS3, FAS, TRAF6
GOTERM_BP_FAT	GO:0034620~cellular response to unfolded protein	6	0.00581082	HERPUD1, DERL1, VCP, VAPB, AMFR, DDIT3
GOTERM_BP_FAT	GO:0018210~peptidyl-threonine modification	6	0.00581082	PRKCA, PDPK1, HIPK3, TGFBR1, TNKS, MAPK8
GOTERM_BP_FAT	GO:0001702~gastrulation with mouth forming second	6	0.00581082	ACVR2B, LDB1, GATA4, SMAD4, CTNNB1, ACVR1
GOTERM_BP_FAT	GO:0030968~endoplasmic reticulum unfolded protein response	6	0.00581082	HERPUD1, DERL1, VCP, VAPB, AMFR, DDIT3
GOTERM_BP_FAT	GO:0007030~Golgi organization	6	0.00581082	COG4, CTBP1, GORASP1, GORASP2, OPTN, GOLGB1
GOTERM_BP_FAT	GO:0042770~DNA damage response, signal transduction	12	0.00582631	BLM, MAPK14, RINT1, TP53, MLH1, MBD4, H2AFX, KAT5, ABL1, CEP63, ATRIP, BRCA1
GOTERM_BP_FAT	GO:0050769~positive regulation of neurogenesis	10	0.0061547	XRCC4, NOTCH1, NDEL1, RELA, XRCC6, NUMB, RHOA, SMAD1, LIG4, NUMBL
GOTERM_BP_FAT	GO:0007259~JAK-STAT cascade	8	0.00615796	STAMBP, NMI, IL6ST, STAT1, CDK5, STAT3, STAT2, IFNAR1
GOTERM_BP_FAT	GO:0019226~transmission of nerve impulse	33	0.00632659	SEPT5, ACHE, PPARD, ERBB2, SNCA, GIPC1, TGFB1, CTNNB1, DFNB31, WNT2, CD9, APP, FNTA, APOE, DLG4, PAFAH1B1, PPP3CA, RPS27A, APBA1, HAP1, PRKCA, PLAT, UNC119, STX4, SNAPIN, CDK5, LIN7A, ATXN1, MAPK1, PSEN1, NAB2, UBC, SDCBP
GOTERM_BP_FAT	GO:0045638~negative regulation of myeloid cell differentiation	7	0.00638618	LMO2, NME1, LDB1, NFKBIA, ZBTB16, RUNX1, CTNNB1
GOTERM_BP_FAT	GO:0051340~regulation of ligase activity	12	0.00640215	XRCC4, FZR1, PSMA6, PSMC3, SMAD7, PSMA3, UBC, SKP1, CDC16, UBE2C, BUB3, RPS27A
GOTERM_BP_FAT	GO:0051336~regulation of hydrolase activity	32	0.00650969	GM2A, ABHD5, SNCA, FKBP1A, TPM1, POT1, NR1H2, TBC1D17, FNTA, AGT, ARHGAP1, GIT2, TBC1D4, DIABLO, NOS3, PAFAH1B1, MYC, EGFR, GABARAPL2, HERPUD1, FOXJ1, CYCS, TP53, SMAD3, NR4A1, STAT1, NDEL1, VCP, ACAP3, SGSM2, GNAQ, DNAJB6
GOTERM_BP_FAT	GO:0009952~anterior/posterior pattern formation	17	0.00653204	HTT, YY1, LDB1, TGFBR1, SMAD4, SMAD2, ZBTB16, CTNNB1, SF3B1, ACVR2B, NOTCH1, EP300, PSEN1, SFRP1, GATA4, PSEN2, APC
GOTERM_BP_FAT	GO:0002028~regulation of sodium ion transport	5	0.00680162	AKT1, NEDD4, NOS3, NEDD4L, AKT2
GOTERM_BP_FAT	GO:0021795~cerebral cortex cell migration	5	0.00680162	PSEN1, RAC1, PEX5, PAFAH1B1, CDK5
GOTERM_BP_FAT	GO:0050678~regulation of epithelial cell proliferation	11	0.00707302	EGFR, MAGED1, PPARD, NOTCH1, NME1, ERBB2, VEGFA, SMAD3, TGFB1, KDR, APC
GOTERM_BP_FAT	GO:0048538~thymus development	6	0.0071706	PSEN1, TGFBR1, PSEN2, PRDX2, CTNNB1, APC
GOTERM_BP_FAT	GO:0006903~vesicle targeting	6	0.0071706	SEPT5, SNAP29, STX5, ARF1, PSEN1, SNAP23
GOTERM_BP_FAT	GO:0016202~regulation of striated muscle tissue development	9	0.00717568	HDAC3, NOTCH1, HDAC1, GATA4, UBC, SMAD3, RPS27A, TGFB1, ACVR1
GOTERM_BP_FAT	GO:0002253~activation of immune response	13	0.00741103	MAPK1, IRAK3, MYD88, PSEN1, RELA, CLU, PSEN2, C5, CFH, NFKBIA, RIPK2, C1R, TRAF6
GOTERM_BP_FAT	GO:0050920~regulation of chemotaxis	7	0.00754238	PRKCA, CREB3, PDGFB, VEGFA, SMAD3, TGFB1, KDR
GOTERM_BP_FAT	GO:0048729~tissue morphogenesis	20	0.00758429	NF2, HTT, SMAD7, LMO4, SMAD4, SMAD3, FKBP1A, SMAD2, SMAD1, TPM1, CTNNB1, NOTCH1, AGT, CASP8, PRKACA, TRAF6, EXT2, CHUK, SMARCA4, ACVR1
GOTERM_BP_FAT	GO:0022613~ribonucleoprotein complex biogenesis	20	0.00758429	SRPK2, PRPF31, RNASEL, EXOSC8, CRNKL1, BYSL, EXOSC4, EXOSC5, ISG20L2, EXOSC10, EIF4A3, TARBP2, NOP2, RPS14, RPLP0, PRMT5, NPM1, SNRPB, RPL11, NHP2
GOTERM_BP_FAT	GO:0031329~regulation of cellular catabolic process	10	0.007673	AKT1, BECN1, SMAD7, APOE, ABHD5, MDM2, GIPC1, TIMP3, ARNT, AKT2
GOTERM_BP_FAT	GO:0006352~transcription initiation	12	0.00768705	TAF10, POLR2G, MED4, IRF7, SMARCA5, CDK9, TBP, ERCC3, GTF2B, MYC, GTF2H1, POLR2A
GOTERM_BP_FAT	GO:0040008~regulation of growth	32	0.00771577	RTN4, CCDC85B, TSG101, PEX5, TGFB1, NOV, AKT1, BNIPL, APP, HSF1, APOE, AGT, PPP2CA, GATA4, RPS27A, YEATS4, PPP2R1A, CREB1, TGFBR1, SMAD4, TP53, SMAD3, RB1, KAT5, STAT3, UBE2E3, CDKN1A, EP300, UBC, HBEGF, RUVBL2, PARP1
GOTERM_BP_FAT	GO:0048634~regulation of muscle development	9	0.00809369	HDAC3, NOTCH1, HDAC1, GATA4, UBC, SMAD3, RPS27A, TGFB1, ACVR1
GOTERM_BP_FAT	GO:0006354~RNA elongation	9	0.00809369	TAF10, POLR2G, CDK9, TBP, TCEA2, ERCC3, GTF2B, GTF2H1, POLR2A
GOTERM_BP_FAT	GO:0002761~regulation of myeloid leukocyte differentiation	8	0.00815123	ID2, NME1, JUN, KITLG, RB1, RUNX1, CTNNB1, APC
GOTERM_BP_FAT	GO:0022604~regulation of cell morphogenesis	16	0.00815353	RTN4, SMAD7, SMAD4, SMAD3, SMAD2, SMAD1, MYH9, TGFB1, KDR, NUMBL, NDEL1, PSEN1, APOE, NUMB, VEGFA, RHOA
GOTERM_BP_FAT	GO:0060341~regulation of cellular localization	25	0.00847763	SEPT5, ACHE, SNCA, NFKBIA, MXI1, PRDX1, TGFB1, AGT, GOPC, RHOA, PRKACA, TRAF6, APC, PRKCA, TGFBR1, CREB1, RPH3AL, SMAD4, G3BP2, SMAD3, PFKM, CDK5, NEDD4, GSK3B, LCP1
GOTERM_BP_FAT	GO:0046605~regulation of centrosome cycle	4	0.00850129	XPO1, CEP76, NPM1, BRCA1
GOTERM_BP_FAT	GO:0006301~postreplication repair	4	0.00850129	UBE2A, REV1, UBE2B, BRCA1
GOTERM_BP_FAT	GO:0010256~endomembrane organization	4	0.00850129	NDEL1, LMNA, PAFAH1B1, EMD
GOTERM_BP_FAT	GO:0055093~response to hyperoxia	4	0.00850129	CDKN1A, PDGFRA, ALDH2, NOS3
GOTERM_BP_FAT	GO:0007184~SMAD protein nuclear translocation	4	0.00850129	ZFYVE9, JUN, SPTBN1, TGFB1
GOTERM_BP_FAT	GO:0031349~positive regulation of defense response	11	0.00859062	PRKCA, TNFRSF1A, IRAK3, MYD88, IL6ST, RELA, AGT, IRF7, PVRL2, NFKBIA, RIPK2
GOTERM_BP_FAT	GO:0042058~regulation of epidermal growth factor receptor signaling pathway	6	0.00873756	NCK2, APP, PSEN1, NUP62, AGT, PSEN2
GOTERM_BP_FAT	GO:0006970~response to osmotic stress	7	0.00884219	EGFR, PDPK1, TSC22D4, AGT, RAC1, TP53, PKN1
GOTERM_BP_FAT	GO:0048255~mRNA stabilization	5	0.00885945	DHX9, VEGFA, HNRNPD, SYNCRIP, PABPC1
GOTERM_BP_FAT	GO:0043489~RNA stabilization	5	0.00885945	DHX9, VEGFA, HNRNPD, SYNCRIP, PABPC1
GOTERM_BP_FAT	GO:0050778~positive regulation of immune response	17	0.00907647	TRAF2, IL6ST, RELA, CLU, C5, NFKBIA, C1R, B2M, IRAK3, MAPK1, MYD88, PSEN1, PSEN2, PVRL2, CFH, RIPK2, TRAF6
GOTERM_BP_FAT	GO:0048609~reproductive process in a multicellular organism	42	0.00908701	DEAF1, SPATA20, ERBB2, MLH1, TBP, ZBTB16, TGFB1, WNT2, AKT1, HSF1, AGT, PVRL2, PAFAH1B3, NOS3, MYCBP, PAFAH1B1, H2AFX, PAFAH1B2, ERCC1, EGFR, HTT, FOXJ1, CREB1, TGFBR1, SMAD5, TRIM27, LMNA, SMAD1, UBE2B, USF2, KDR, NOTCH1, GMCL1, MAST2, RGS2, SBF1, NME1, VEGFA, DLD, XRN2, ACVR1, PNMA1
GOTERM_BP_FAT	GO:0032504~multicellular organism reproduction	42	0.00908701	DEAF1, SPATA20, ERBB2, MLH1, TBP, ZBTB16, TGFB1, WNT2, AKT1, HSF1, AGT, PVRL2, PAFAH1B3, NOS3, MYCBP, PAFAH1B1, H2AFX, PAFAH1B2, ERCC1, EGFR, HTT, FOXJ1, CREB1, TGFBR1, SMAD5, TRIM27, LMNA, SMAD1, UBE2B, USF2, KDR, NOTCH1, GMCL1, MAST2, RGS2, SBF1, NME1, VEGFA, DLD, XRN2, ACVR1, PNMA1
GOTERM_BP_FAT	GO:0002757~immune response-activating signal transduction	9	0.00909703	MAPK1, IRAK3, MYD88, PSEN1, RELA, PSEN2, NFKBIA, RIPK2, TRAF6
GOTERM_BP_FAT	GO:0051591~response to cAMP	8	0.00930911	FOS, BSG, PYGM, NME1, RELA, JUN, STAT1, BIRC2
GOTERM_BP_FAT	GO:0016055~Wnt receptor signaling pathway	16	0.00933201	CSNK1A1, DVL3, LDB1, CSNK2B, TLE1, UBE2B, CALCOCO1, CTNNB1, WNT2, CSNK2A2, AES, DKK1, PIAS4, SFRP1, GSK3B, APC
GOTERM_BP_FAT	GO:0007498~mesoderm development	11	0.00943733	ACVR2B, NF2, HTT, PPP2CA, VEGFA, SMAD3, SMAD2, PRKACA, SMAD1, EXT2, ACVR1
GOTERM_BP_FAT	GO:0031667~response to nutrient levels	21	0.00950476	A2M, GNAI2, BECN1, IL6ST, TXN2, SKIV2L, RELA, CSNK2B, TP53, STAT1, TIMP3, USF2, DDIT3, TGFB1, AKT1, VDR, PSEN1, JUN, ARSA, OGT, ALOX5
GOTERM_BP_FAT	GO:0003002~regionalization	21	0.00950476	FKBP8, HTT, YY1, LDB1, TGFBR1, SMAD4, SMAD2, ZBTB16, CTNNB1, SF3B1, ACVR2B, NOTCH1, ACD, EP300, TULP3, PSEN1, SFRP1, GATA4, PSEN2, PBX2, APC
GOTERM_BP_FAT	GO:0042692~muscle cell differentiation	15	0.00950504	HRAS, RXRB, ERBB2, RB1, MYH9, TPM1, CTNNB1, ACTG1, APP, KRAS, AGT, MYOG, PPP3CA, ACVR1, SNTA1
GOTERM_BP_FAT	GO:0043247~telomere maintenance in response to DNA damage	3	0.00950724	ACD, TERF2IP, TERF2
GOTERM_BP_FAT	GO:0031848~protection from non-homologous end joining at telomere	3	0.00950724	ACD, TERF2IP, TERF2
GOTERM_BP_FAT	GO:0006944~membrane fusion	9	0.0101903	SNAP29, CD9, STX4, RABIF, VAPA, VTI1B, SNAP23, STX11, VPS33B
GOTERM_BP_FAT	GO:0044264~cellular polysaccharide metabolic process	9	0.0101903	AKT1, PPP1CA, PYGM, PYGL, IL6ST, GSK3B, MAT2B, PPP1CC, EXT2
GOTERM_BP_FAT	GO:0030162~regulation of proteolysis	9	0.0101903	AKT1, A2M, EP300, HDAC2, SMAD7, APOE, MDM2, GIPC1, TIMP3
GOTERM_BP_FAT	GO:0046324~regulation of glucose import	7	0.0102947	PRKCA, AKT1, PEA15, SORBS1, APPL1, PIK3R1, AKT2
GOTERM_BP_FAT	GO:0045639~positive regulation of myeloid cell differentiation	7	0.0102947	ID2, MAPK14, JUN, KITLG, RB1, RUNX1, ARNT
GOTERM_BP_FAT	GO:0051650~establishment of vesicle localization	7	0.0102947	SEPT5, SNAP29, STX5, ARF1, PSEN1, SNAP23, RAB27A
GOTERM_BP_FAT	GO:0045471~response to ethanol	10	0.0104654	PRKCA, GOT2, TNFRSF1A, EP300, EPS8, APOE, ARSA, NOS3, BIRC2, STAT3
GOTERM_BP_FAT	GO:0030433~ER-associated protein catabolic process	6	0.010526	DERL1, VCP, UBE2G2, UBC, AMFR, RPS27A
GOTERM_BP_FAT	GO:0045667~regulation of osteoblast differentiation	8	0.0105828	ACVR2B, IL6ST, SMAD5, SMAD3, SMAD1, CTNNB1, ACVR1, APC
GOTERM_BP_FAT	GO:0007389~pattern specification process	26	0.0111207	FKBP8, ZBTB16, CTNNB1, SF3B1, ACD, GATA4, APC, FOXJ1, HTT, TGFBR1, LDB1, YY1, SMAD5, SMAD4, SMAD2, SMAD1, ACVR2B, NOTCH1, EP300, TULP3, SFRP1, PSEN1, PSEN2, VEGFA, PBX2, ACVR1
GOTERM_BP_FAT	GO:0050999~regulation of nitric-oxide synthase activity	5	0.0112846	EGFR, AKT1, KRAS, APOE, GCH1
GOTERM_BP_FAT	GO:0007172~signal complex assembly	5	0.0112846	NCK2, NCK1, MAPK8IP2, CDK5, SRC
GOTERM_BP_FAT	GO:0022029~telencephalon cell migration	5	0.0112846	PSEN1, RAC1, PEX5, PAFAH1B1, CDK5
GOTERM_BP_FAT	GO:0016064~immunoglobulin mediated immune response	9	0.011378	XRCC4, MYD88, CLU, C5, MLH1, C1R, LIG4, PRKCD, ERCC1
GOTERM_BP_FAT	GO:0042063~gliogenesis	10	0.0115475	EGFR, NOTCH1, NF2, NAB2, ERBB2, AGT, PDGFRA, CDK5, SMARCA4, CTNNB1
GOTERM_BP_FAT	GO:0051146~striated muscle cell differentiation	12	0.0117793	ACTG1, APP, HRAS, KRAS, RXRB, ERBB2, MYOG, RB1, PPP3CA, MYH9, TPM1, SNTA1
GOTERM_BP_FAT	GO:0010827~regulation of glucose transport	7	0.0119088	PRKCA, AKT1, PEA15, SORBS1, APPL1, PIK3R1, AKT2
GOTERM_BP_FAT	GO:0048520~positive regulation of behavior	7	0.0119088	PRKCA, CREB3, PDGFB, VEGFA, SMAD3, TGFB1, KDR
GOTERM_BP_FAT	GO:0050732~negative regulation of peptidyl-tyrosine phosphorylation	4	0.0122128	PPP2R1A, NF2, PPP2CA, PRKCD
GOTERM_BP_FAT	GO:0006513~protein monoubiquitination	4	0.0122128	TSG101, CDC73, PAF1, UBE2B
GOTERM_BP_FAT	GO:0047496~vesicle transport along microtubule	4	0.0122128	NDEL1, HTT, PAFAH1B1, HAP1
GOTERM_BP_FAT	GO:0051000~positive regulation of nitric-oxide synthase activity	4	0.0122128	AKT1, KRAS, APOE, GCH1
GOTERM_BP_FAT	GO:0034405~response to fluid shear stress	4	0.0122128	AKT1, SMAD7, NOS3, TGFB1
GOTERM_BP_FAT	GO:0040029~regulation of gene expression, epigenetic	11	0.0123622	TARBP2, FOS, HDAC2, SMARCD1, TRIM27, SMAD3, SMAD2, SMAD1, ASF1A, BRCA1, SMARCA4
GOTERM_BP_FAT	GO:0045862~positive regulation of proteolysis	6	0.0125494	AKT1, EP300, HDAC2, SMAD7, APOE, MDM2
GOTERM_BP_FAT	GO:0000186~activation of MAPKK activity	6	0.0125494	EGFR, PSEN1, GNAI2, TGFBR1, GADD45G, MAP3K13
GOTERM_BP_FAT	GO:0045669~positive regulation of osteoblast differentiation	6	0.0125494	ACVR2B, IL6ST, SMAD5, SMAD1, CTNNB1, ACVR1
GOTERM_BP_FAT	GO:0048878~chemical homeostasis	43	0.0125808	PPARD, DERL1, IL6ST, ATOX1, ERBB2, SNCA, NR3C2, FKBP1A, FTH1, TGFB1, VDR, CD9, APP, MALL, APOE, COL4A3BP, AGT, PPP3CA, NEDD4L, MYC, FTL, PRKCA, HERPUD1, HTT, SMAD7, TP53, RPH3AL, PFKM, CDK5, STAT3, TMPRSS3, USF2, KDR, ATXN1, PYGM, PSEN1, GNAQ, PYGL, NAB2, JUN, VEGFA, DLD, ASNA1
GOTERM_BP_FAT	GO:0007519~skeletal muscle tissue development	10	0.0127111	APP, EP300, MAPK14, ERBB2, ELN, RHOA, MYOG, PPP3CA, CDK5, SNTA1
GOTERM_BP_FAT	GO:0060538~skeletal muscle organ development	10	0.0127111	APP, EP300, MAPK14, ERBB2, ELN, RHOA, MYOG, PPP3CA, CDK5, SNTA1
GOTERM_BP_FAT	GO:0015931~nucleobase, nucleoside, nucleotide and nucleic acid transport	14	0.0127499	XPO1, UPF1, G3BP2, SMG1, NUP155, UPF3A, EIF4A3, NUP214, NUP62, NPM1, TNKS, RANBP2, NUP107, MVP
GOTERM_BP_FAT	GO:0031344~regulation of cell projection organization	12	0.0127666	RTN4, CDC42, NDEL1, PSEN1, APOE, TGFBR1, NUMB, RAC1, RHOA, SMAD1, NUMBL, APC
GOTERM_BP_FAT	GO:0021700~developmental maturation	13	0.0128681	PPARD, MMP2, CTNNB1, KDR, AKT1, APP, NOTCH1, PSEN1, GNAQ, DLD, PSEN2, VEGFA, DLG4
GOTERM_BP_FAT	GO:0002697~regulation of immune effector process	13	0.0128681	STAT6, TRAF2, TARBP2, IRAK3, A2M, AP2B1, FOXJ1, PVRL2, TRAF6, DPP4, TGFB1, AP2M1, B2M
GOTERM_BP_FAT	GO:0007268~synaptic transmission	28	0.0128724	SEPT5, ACHE, SNCA, GIPC1, CTNNB1, DFNB31, WNT2, APP, FNTA, APOE, DLG4, PAFAH1B1, PPP3CA, RPS27A, APBA1, HAP1, PRKCA, PLAT, UNC119, STX4, SNAPIN, CDK5, LIN7A, ATXN1, MAPK1, PSEN1, UBC, SDCBP
GOTERM_BP_FAT	GO:0006260~DNA replication	20	0.0131227	MCM3AP, ACHE, REV1, UPF1, PDGFB, BLM, NAP1L1, NFIX, TERF2IP, LIG4, POT1, BRCA1, CDK2, PNKP, SET, RFC1, POLD1, PCNA, ATRIP, TERF2
GOTERM_BP_FAT	GO:0051438~regulation of ubiquitin-protein ligase activity	11	0.0134747	FZR1, PSMA6, PSMC3, SMAD7, PSMA3, UBC, SKP1, CDC16, UBE2C, BUB3, RPS27A
GOTERM_BP_FAT	GO:0005977~glycogen metabolic process	7	0.013693	AKT1, PPP1CA, PYGM, PYGL, IL6ST, GSK3B, PPP1CC
GOTERM_BP_FAT	GO:0048145~regulation of fibroblast proliferation	7	0.013693	XRCC4, CDKN1A, PDGFB, AGT, PDGFRA, TP53, LIG4
GOTERM_BP_FAT	GO:0043406~positive regulation of MAP kinase activity	13	0.0138485	EGFR, MAP3K5, KRAS, PSEN1, PDGFB, MADD, ERBB2, C5, PKN1, KITLG, PRDX2, PAK1, TGFB1
GOTERM_BP_FAT	GO:0051444~negative regulation of ubiquitin-protein ligase activity	10	0.0139596	FZR1, PSMA6, PSMC3, SMAD7, PSMA3, UBC, CDC16, UBE2C, BUB3, RPS27A
GOTERM_BP_FAT	GO:0051352~negative regulation of ligase activity	10	0.0139596	FZR1, PSMA6, PSMC3, SMAD7, PSMA3, UBC, CDC16, UBE2C, BUB3, RPS27A
GOTERM_BP_FAT	GO:0002819~regulation of adaptive immune response	9	0.014055	STAT6, TRAF2, FOXJ1, IL6ST, PVRL2, TRAF6, DPP4, TGFB1, B2M
GOTERM_BP_FAT	GO:0000082~G1/S transition of mitotic cell cycle	9	0.014055	EGFR, AKT1, CUL3, CUL2, CDKN1A, E2F4, RB1, PPP3CA, ACVR1
GOTERM_BP_FAT	GO:0002764~immune response-regulating signal transduction	9	0.014055	MAPK1, IRAK3, MYD88, PSEN1, RELA, PSEN2, NFKBIA, RIPK2, TRAF6
GOTERM_BP_FAT	GO:0021885~forebrain cell migration	5	0.0140986	PSEN1, RAC1, PEX5, PAFAH1B1, CDK5
GOTERM_BP_FAT	GO:0002221~pattern recognition receptor signaling pathway	5	0.0140986	IRAK3, MYD88, RELA, NFKBIA, RIPK2
GOTERM_BP_FAT	GO:0051225~spindle assembly	5	0.0140986	HDAC3, MLH1, TNKS, CEP63, NCOR1
GOTERM_BP_FAT	GO:0019953~sexual reproduction	39	0.0145171	DEAF1, SPATA20, MLH1, CRCP, TBP, ZBTB16, TGFB1, AKT1, CD9, HSF1, AGT, PVRL2, PAFAH1B3, NOS3, MYCBP, PAFAH1B1, H2AFX, PAFAH1B2, ERCC1, HTT, FOXJ1, TGFBR1, SMAD5, TRIM27, LMNA, SMAD1, UBE2B, STAT3, BBS1, NOTCH1, GMCL1, MAST2, SBF1, RGS2, DLD, ARSA, XRN2, ACVR1, PNMA1
GOTERM_BP_FAT	GO:0007584~response to nutrient	16	0.0145496	A2M, GNAI2, TXN2, IL6ST, SKIV2L, RELA, CSNK2B, STAT1, TIMP3, USF2, DDIT3, TGFB1, VDR, ARSA, OGT, ALOX5
GOTERM_BP_FAT	GO:0001503~ossification	14	0.0146221	EGFR, ACHE, THRA, BMP1, NAB2, SMAD5, SMAD3, FHL2, MAPK8, SMAD1, TRAF6, EXT2, MMP2, TGFB1
GOTERM_BP_FAT	GO:0043281~regulation of caspase activity	11	0.0146607	HERPUD1, VCP, CYCS, SNCA, TP53, SMAD3, NR4A1, DIABLO, STAT1, MYC, DNAJB6
GOTERM_BP_FAT	GO:0051345~positive regulation of hydrolase activity	19	0.014697	EGFR, GABARAPL2, GM2A, FOXJ1, ABHD5, CYCS, TP53, SMAD3, STAT1, TPM1, POT1, NR1H2, FNTA, NDEL1, GNAQ, VCP, AGT, DIABLO, MYC
GOTERM_BP_FAT	GO:0006006~glucose metabolic process	17	0.0147251	PDK2, PPARD, IL6ST, PFKM, PPP1CC, AKT1, PPP1CA, UEVLD, ATF4, PYGM, PYGL, MAPK14, GSK3B, ENO2, GLYR1, MYC, MDH2
GOTERM_BP_FAT	GO:0050767~regulation of neurogenesis	18	0.0147655	RTN4, XRCC4, RELA, XRCC6, TP53, LIG4, SMAD1, TGFB1, NUMBL, NOTCH1, YWHAG, NDEL1, PSEN1, ATN1, APOE, NUMB, RHOA, CDK5RAP3
GOTERM_BP_FAT	GO:0048146~positive regulation of fibroblast proliferation	6	0.0148205	XRCC4, CDKN1A, PDGFB, AGT, PDGFRA, LIG4
GOTERM_BP_FAT	GO:0000209~protein polyubiquitination	6	0.0148205	ERCC8, LRSAM1, UBE2V2, AMFR, TRAF6, UBE2B
GOTERM_BP_FAT	GO:0018108~peptidyl-tyrosine phosphorylation	8	0.0151603	CLK3, ERBB2, CLK4, PDGFRA, ABI1, ABL1, STAT1, SRC
GOTERM_BP_FAT	GO:0006367~transcription initiation from RNA polymerase II promoter	10	0.0152966	TAF10, POLR2G, MED4, IRF7, CDK9, TBP, ERCC3, GTF2B, GTF2H1, POLR2A
GOTERM_BP_FAT	GO:0043434~response to peptide hormone stimulus	17	0.0155897	PRKCA, BSG, GRB2, RELA, APPL1, STAT1, UBE2B, STAT3, WNT2, AKT1, EIF4EBP1, PDPK1, SORBS1, NOS3, PARP1, PIK3R1, AKT2
GOTERM_BP_FAT	GO:0002263~cell activation during immune response	7	0.0156557	YWHAZ, PSEN1, RELB, PSEN2, TP53, LCP1, RAB27A
GOTERM_BP_FAT	GO:0002366~leukocyte activation during immune response	7	0.0156557	YWHAZ, PSEN1, RELB, PSEN2, TP53, LCP1, RAB27A
GOTERM_BP_FAT	GO:0006073~cellular glucan metabolic process	7	0.0156557	AKT1, PPP1CA, PYGM, PYGL, IL6ST, GSK3B, PPP1CC
GOTERM_BP_FAT	GO:0044042~glucan metabolic process	7	0.0156557	AKT1, PPP1CA, PYGM, PYGL, IL6ST, GSK3B, PPP1CC
GOTERM_BP_FAT	GO:0006873~cellular ion homeostasis	33	0.0158523	PPARD, IL6ST, ATOX1, ERBB2, SNCA, NR3C2, FKBP1A, FTH1, TGFB1, VDR, CD9, APP, APOE, AGT, PPP3CA, NEDD4L, MYC, FTL, PRKCA, HERPUD1, HTT, SMAD7, TP53, CDK5, TMPRSS3, ATXN1, PSEN1, GNAQ, PYGM, NAB2, JUN, DLD, ASNA1
GOTERM_BP_FAT	GO:0006103~2-oxoglutarate metabolic process	4	0.0167115	GOT2, DLST, DLD, IDH3B
GOTERM_BP_FAT	GO:0070303~negative regulation of stress-activated protein kinase signaling pathway	4	0.0167115	AKT1, HDAC3, NCOR1, GPS2
GOTERM_BP_FAT	GO:0046329~negative regulation of JNK cascade	4	0.0167115	AKT1, HDAC3, NCOR1, GPS2
GOTERM_BP_FAT	GO:0032925~regulation of activin receptor signaling pathway	4	0.0167115	ACVR2B, SMAD7, FKBP1A, ACVR1
GOTERM_BP_FAT	GO:0006303~double-strand break repair via nonhomologous end joining	4	0.0167115	XRCC4, XRCC6, MLH1, LIG4
GOTERM_BP_FAT	GO:0042088~T-helper 1 type immune response	4	0.0167115	IL18, RELB, VEGFA, TRAF6
GOTERM_BP_FAT	GO:0030858~positive regulation of epithelial cell differentiation	4	0.0167115	NOTCH1, NME1, CTNNB1, APC
GOTERM_BP_FAT	GO:0010469~regulation of receptor activity	5	0.0173201	NCK2, APP, PSEN1, PSEN2, PRKCD
GOTERM_BP_FAT	GO:0008088~axon cargo transport	5	0.0173201	APP, NDEL1, HTT, PAFAH1B1, APBA1
GOTERM_BP_FAT	GO:0033993~response to lipid	5	0.0173201	EGFR, TGFBR1, SMAD2, SERPINA1, TGFB1
GOTERM_BP_FAT	GO:0002763~positive regulation of myeloid leukocyte differentiation	5	0.0173201	ID2, JUN, KITLG, RB1, RUNX1
GOTERM_BP_FAT	GO:0016574~histone ubiquitination	5	0.0173201	UBE2A, CDC73, PAF1, USP22, UBE2B
GOTERM_BP_FAT	GO:0031123~RNA 3'-end processing	6	0.017351	APP, CSTF2, MLH1, PABPC1, CPSF3, SLBP
GOTERM_BP_FAT	GO:0008542~visual learning	6	0.017351	ATXN1, APP, HRAS, KRAS, HTT, CDK5
GOTERM_BP_FAT	GO:0045732~positive regulation of protein catabolic process	6	0.017351	AKT1, NEDD4, SMAD7, APOE, MDM2, APC
GOTERM_BP_FAT	GO:0008286~insulin receptor signaling pathway	7	0.0178047	AKT1, EIF4EBP1, SORBS1, GRB2, APPL1, PIK3R1, AKT2
GOTERM_BP_FAT	GO:0019221~cytokine-mediated signaling pathway	10	0.0182492	STAT6, TNFRSF1A, IRAK3, KRAS, IL6ST, RELA, CNTFR, FKBP1A, STAT1, STAT3
GOTERM_BP_FAT	GO:0042518~negative regulation of tyrosine phosphorylation of Stat3 protein	3	0.0182917	PPP2R1A, NF2, PPP2CA
GOTERM_BP_FAT	GO:0043149~stress fiber formation	3	0.0182917	SORBS1, ELN, RHOA
GOTERM_BP_FAT	GO:0070431~nucleotide-binding oligomerization domain containing 2 signaling pathway	3	0.0182917	RELA, NFKBIA, RIPK2
GOTERM_BP_FAT	GO:0070723~response to cholesterol	3	0.0182917	TGFBR1, SMAD2, TGFB1
GOTERM_BP_FAT	GO:0010544~negative regulation of platelet activation	3	0.0182917	PDGFB, APOE, NOS3
GOTERM_BP_FAT	GO:0070423~nucleotide-binding oligomerization domain containing signaling pathway	3	0.0182917	RELA, NFKBIA, RIPK2
GOTERM_BP_FAT	GO:0052548~regulation of endopeptidase activity	11	0.0186861	HERPUD1, VCP, CYCS, SNCA, TP53, SMAD3, NR4A1, DIABLO, STAT1, MYC, DNAJB6
GOTERM_BP_FAT	GO:0000077~DNA damage checkpoint	8	0.018901	BLM, MAPK14, RINT1, TP53, H2AFX, CEP63, ATRIP, BRCA1
GOTERM_BP_FAT	GO:0018212~peptidyl-tyrosine modification	8	0.018901	CLK3, ERBB2, CLK4, PDGFRA, ABI1, ABL1, STAT1, SRC
GOTERM_BP_FAT	GO:0006368~RNA elongation from RNA polymerase II promoter	8	0.018901	TAF10, POLR2G, CDK9, TBP, ERCC3, GTF2B, GTF2H1, POLR2A
GOTERM_BP_FAT	GO:0014706~striated muscle tissue development	14	0.0189894	RXRB, SMAD7, ERBB2, ELN, FKBP1A, TPM1, CDK5, APP, EP300, MAPK14, RHOA, MYOG, PPP3CA, SNTA1
GOTERM_BP_FAT	GO:0007517~muscle organ development	21	0.0190516	ACHE, SMAD7, RXRB, ERBB2, FHL1, ELN, LMNA, FHL3, FKBP1A, CDK5, TPM1, APP, EP300, MAPK14, RHOA, HBEGF, MYOG, PPP3CA, EMD, TCF12, SNTA1
GOTERM_BP_FAT	GO:0030182~neuron differentiation	37	0.019348	ERBB2, CLU, PIP5K1C, PEX5, PRKG1, SRF, RTN1, DFNB31, CDC42, APP, RAC1, NUMB, NR2F6, PAFAH1B1, RPS27A, APC, EGFR, PRKCA, HTT, CREB1, TGFBR1, LDB1, SMAD4, CDK5, DAPK3, EPHA2, STAT3, NUMBL, BBS1, NOTCH1, NDEL1, TULP3, PSEN1, GNAQ, NEDD4, VEGFA, UBC
GOTERM_BP_FAT	GO:0055082~cellular chemical homeostasis	33	0.0194988	PPARD, IL6ST, ATOX1, ERBB2, SNCA, NR3C2, FKBP1A, FTH1, TGFB1, VDR, CD9, APP, APOE, AGT, PPP3CA, NEDD4L, MYC, FTL, PRKCA, HERPUD1, HTT, SMAD7, TP53, CDK5, TMPRSS3, ATXN1, PSEN1, GNAQ, PYGM, NAB2, JUN, DLD, ASNA1
GOTERM_BP_FAT	GO:0007276~gamete generation	34	0.019786	DEAF1, SPATA20, MLH1, TBP, ZBTB16, TGFB1, AKT1, HSF1, AGT, PVRL2, PAFAH1B3, NOS3, MYCBP, H2AFX, PAFAH1B1, PAFAH1B2, ERCC1, HTT, FOXJ1, TGFBR1, SMAD5, TRIM27, LMNA, SMAD1, UBE2B, NOTCH1, GMCL1, MAST2, RGS2, SBF1, DLD, XRN2, ACVR1, PNMA1
GOTERM_BP_FAT	GO:0051439~regulation of ubiquitin-protein ligase activity during mitotic cell cycle	10	0.0198716	FZR1, PSMA6, PSMC3, PSMA3, UBC, SKP1, CDC16, UBE2C, BUB3, RPS27A
GOTERM_BP_FAT	GO:0006914~autophagy	7	0.0201474	TM9SF1, GABARAPL2, PSEN1, BECN1, MAP1LC3B, ARSA, RGS19
GOTERM_BP_FAT	GO:0010212~response to ionizing radiation	9	0.0207379	XRCC4, ERCC8, BLM, XRCC6, TP53, H2AFX, LIG4, ERCC1, BRCA1
GOTERM_BP_FAT	GO:0043543~protein amino acid acylation	9	0.0207379	TAF10, YEATS4, ZDHHC17, EP300, TADA3, NAA10, CREBBP, RUVBL2, KAT5
GOTERM_BP_FAT	GO:0007612~learning	9	0.0207379	ATXN1, FOS, APP, HRAS, KRAS, HTT, JUN, DLG4, CDK5
GOTERM_BP_FAT	GO:0002758~innate immune response-activating signal transduction	5	0.0209648	IRAK3, MYD88, RELA, NFKBIA, RIPK2
GOTERM_BP_FAT	GO:0002218~activation of innate immune response	5	0.0209648	IRAK3, MYD88, RELA, NFKBIA, RIPK2
GOTERM_BP_FAT	GO:0050926~regulation of positive chemotaxis	5	0.0209648	PRKCA, CREB3, VEGFA, SMAD3, KDR
GOTERM_BP_FAT	GO:0051402~neuron apoptosis	5	0.0209648	APP, PSEN1, HTT, LIG4, CDK5
GOTERM_BP_FAT	GO:0050927~positive regulation of positive chemotaxis	5	0.0209648	PRKCA, CREB3, VEGFA, SMAD3, KDR
GOTERM_BP_FAT	GO:0019217~regulation of fatty acid metabolic process	8	0.0209948	NR1H2, AKT1, AGT, PRKAB2, SNCA, CAB39, BRCA1, AKT2
GOTERM_BP_FAT	GO:0032989~cellular component morphogenesis	34	0.0210972	E2F4, ERBB2, CLU, PIP5K1C, ARPC4, TPM1, TGFB1, CTNNB1, CUL3, ACTG1, CDC42, CD9, APP, COL4A3BP, RAC1, NUMB, RHOA, PAFAH1B1, RPS27A, DLG1, APC, EGFR, PRKCA, FOXJ1, CREB1, TRIM28, MYH9, CDK5, UBE2B, NUMBL, BBS1, NOTCH1, NDEL1, UBC
GOTERM_BP_FAT	GO:0007015~actin filament organization	10	0.0215956	NCK2, SORBS1, NCK1, ELN, RAC1, RHOA, ARPC4, WASL, LCP1, DLG1
GOTERM_BP_FAT	GO:0042391~regulation of membrane potential	15	0.0217595	PPARD, SMAD7, HTT, ERBB2, SNCA, CDK5, TGFB1, ATXN1, CD9, GNAQ, PSEN1, NAB2, JUN, DLD, PPP3CA
GOTERM_BP_FAT	GO:0042982~amyloid precursor protein metabolic process	4	0.022013	ACHE, PSEN1, PSEN2, FKBP1A
GOTERM_BP_FAT	GO:0031623~receptor internalization	4	0.022013	PLD2, ARRB2, NEDD4, SNCA
GOTERM_BP_FAT	GO:0031293~membrane protein intracellular domain proteolysis	4	0.022013	PSEN1, RELA, PSEN2, TRAF6
GOTERM_BP_FAT	GO:0006378~mRNA polyadenylation	4	0.022013	APP, CSTF2, PABPC1, CPSF3
GOTERM_BP_FAT	GO:0032434~regulation of proteasomal ubiquitin-dependent protein catabolic process	4	0.022013	AKT1, SMAD7, MDM2, GIPC1
GOTERM_BP_FAT	GO:0002244~hemopoietic progenitor cell differentiation	4	0.022013	XRCC4, PSEN1, PSEN2, LIG4
GOTERM_BP_FAT	GO:0007004~telomere maintenance via telomerase	4	0.022013	RFC1, TERF2IP, POT1, TERF2
GOTERM_BP_FAT	GO:0042475~odontogenesis of dentine-containing tooth	7	0.022691	ACVR2B, BSG, NF2, PDGFRA, TRAF6, CHUK, CTNNB1
GOTERM_BP_FAT	GO:0017015~regulation of transforming growth factor beta receptor signaling pathway	7	0.022691	SMAD4, SMAD3, SMAD2, GIPC1, SMURF2, SKIL, TGFB1
GOTERM_BP_FAT	GO:0042254~ribosome biogenesis	14	0.0228604	RNASEL, EXOSC8, EXOSC4, BYSL, EXOSC5, ISG20L2, EXOSC10, EIF4A3, NOP2, RPLP0, RPS14, NPM1, RPL11, NHP2
GOTERM_BP_FAT	GO:0048641~regulation of skeletal muscle tissue development	6	0.0232325	HDAC3, NOTCH1, HDAC1, UBC, RPS27A, ACVR1
GOTERM_BP_FAT	GO:0010970~microtubule-based transport	6	0.0232325	APP, NDEL1, HTT, PAFAH1B1, HAP1, APBA1
GOTERM_BP_FAT	GO:0051351~positive regulation of ligase activity	10	0.0234244	XRCC4, FZR1, PSMA6, PSMC3, PSMA3, UBC, SKP1, CDC16, UBE2C, RPS27A
GOTERM_BP_FAT	GO:0003001~generation of a signal involved in cell-cell signaling	11	0.0234694	SEPT5, ACVR2B, STX4, YWHAZ, PSEN1, HTT, SMAD2, GIPC1, SNAPIN, APBA1, LIN7A
GOTERM_BP_FAT	GO:0001655~urogenital system development	13	0.0238624	TGFBR1, SMAD4, ZBTB16, SMAD1, SPRY1, ACVR2B, ACD, SFRP1, JMJD6, KCNJ8, AGT, APC, ACVR1
GOTERM_BP_FAT	GO:0046903~secretion	27	0.0240144	SNAP29, SEPT5, YWHAZ, NR3C2, CRCP, GIPC1, TXLNA, VPS33B, ARFGEF2, CANX, AGT, NEDD4L, EXOC5, APBA1, EXOC1, RAB27A, STX4, HTT, RPH3AL, VTI1B, SMAD2, SNAPIN, CDK5, LIN7A, ACVR2B, PSEN1, ARL4D
GOTERM_BP_FAT	GO:0060348~bone development	14	0.0242726	EGFR, ACHE, THRA, BMP1, NAB2, SMAD5, SMAD3, FHL2, MAPK8, SMAD1, TRAF6, EXT2, MMP2, TGFB1
GOTERM_BP_FAT	GO:0042129~regulation of T cell proliferation	9	0.0248105	NCK2, BLM, FOXJ1, IL6ST, IL18, ERBB2, NCK1, RIPK2, TGFB1
GOTERM_BP_FAT	GO:0051385~response to mineralocorticoid stimulus	5	0.0250451	PRKCA, FOS, CDKN1A, KRAS, SRC
GOTERM_BP_FAT	GO:0019048~virus-host interaction	5	0.0250451	DERL1, VAPB, IRF7, SMAD3, TGFB1
GOTERM_BP_FAT	GO:0033619~membrane protein proteolysis	5	0.0250451	PSEN1, RELA, PSEN2, MYH9, TRAF6
GOTERM_BP_FAT	GO:0032570~response to progesterone stimulus	5	0.0250451	FOS, RELA, ERBB2, ALDH2, TGFB1
GOTERM_BP_FAT	GO:0052547~regulation of peptidase activity	11	0.0252442	HERPUD1, VCP, CYCS, SNCA, TP53, SMAD3, NR4A1, DIABLO, STAT1, MYC, DNAJB6
GOTERM_BP_FAT	GO:0006417~regulation of translation	15	0.0257879	PRKCA, UPF1, EIF5, AKT1, EIF4A3, NCK2, TARBP2, MAPK1, APP, EIF4EBP1, EIF4E, EIF2S1, TRMT6, NCK1, PUM1
GOTERM_BP_FAT	GO:0006412~translation	29	0.0261265	RPL19, EIF5, RPL35, RPS6KB2, QARS, RPS27, RPL30, RPS3A, RPL6, TRMT6, RPLP0, RPL9, EIF3F, RPLP1, RPL11, RPL10A, TNIP1, RPS27A, EGFR, RPSA, GTF2B, TARS, EIF4E, RPL18A, EIF2S1, RPS14, UBC, DHPS, FARSA
GOTERM_BP_FAT	GO:0045792~negative regulation of cell size	12	0.0263957	RTN4, AKT1, PPP2R1A, CDKN1A, CCDC85B, AGT, PPP2CA, SMAD4, TP53, SMAD3, RB1, TGFB1
GOTERM_BP_FAT	GO:0042990~regulation of transcription factor import into nucleus	6	0.0266018	RHOA, G3BP2, NFKBIA, SMAD3, MXI1, PRDX1
GOTERM_BP_FAT	GO:0007249~I-kappaB kinase/NF-kappaB cascade	9	0.0270431	TRAF2, IKBKAP, TBK1, G3BP2, PRDX4, NFKBIA, TRAF6, STAT1, CHUK
GOTERM_BP_FAT	GO:0035113~embryonic appendage morphogenesis	11	0.0271134	NOTCH1, ACD, DKK1, TULP3, GNAQ, PSEN1, PSEN2, ZBTB16, PBX2, SMARCA4, CTNNB1
GOTERM_BP_FAT	GO:0030326~embryonic limb morphogenesis	11	0.0271134	NOTCH1, ACD, DKK1, TULP3, GNAQ, PSEN1, PSEN2, ZBTB16, PBX2, SMARCA4, CTNNB1
GOTERM_BP_FAT	GO:0045087~innate immune response	15	0.0272462	TBK1, CLU, C5, SNCA, CALCOCO2, C1R, PRDX1, TGFB1, GCH1, TNFRSF1A, MYD88, LYST, IL1RAP, CFH, RAB27A
GOTERM_BP_FAT	GO:0007005~mitochondrion organization	15	0.0272462	YWHAZ, HTT, MTX2, SNCA, CLU, TP53, SMAD3, PEX5, NDUFAF3, AKT1, POLRMT, COL4A3BP, JUN, NOS3, MYC
GOTERM_BP_FAT	GO:0060537~muscle tissue development	14	0.0272889	RXRB, SMAD7, ERBB2, ELN, FKBP1A, TPM1, CDK5, APP, EP300, MAPK14, RHOA, MYOG, PPP3CA, SNTA1
GOTERM_BP_FAT	GO:0030522~intracellular receptor-mediated signaling pathway	10	0.0274086	NR1H2, VDR, MED4, NEDD4, FHL2, RB1, KAT5, CALCOCO1, BRCA1, CTNNB1
GOTERM_BP_FAT	GO:0014068~positive regulation of phosphoinositide 3-kinase cascade	4	0.0281215	PPARD, NEDD4, ERBB2, AGT
GOTERM_BP_FAT	GO:0035196~gene silencing by miRNA, production of miRNAs	4	0.0281215	TARBP2, SMAD3, SMAD2, SMAD1
GOTERM_BP_FAT	GO:0002204~somatic recombination of immunoglobulin genes during immune response	4	0.0281215	XRCC4, MLH1, LIG4, ERCC1
GOTERM_BP_FAT	GO:0051496~positive regulation of stress fiber formation	4	0.0281215	NF2, RHOA, SMAD3, TPM1
GOTERM_BP_FAT	GO:0010833~telomere maintenance via telomere lengthening	4	0.0281215	RFC1, TERF2IP, POT1, TERF2
GOTERM_BP_FAT	GO:0002208~somatic diversification of immunoglobulins during immune response	4	0.0281215	XRCC4, MLH1, LIG4, ERCC1
GOTERM_BP_FAT	GO:0045190~isotype switching	4	0.0281215	XRCC4, MLH1, LIG4, ERCC1
GOTERM_BP_FAT	GO:0032868~response to insulin stimulus	12	0.0281821	AKT1, PDPK1, EIF4EBP1, SORBS1, GRB2, RELA, APPL1, PARP1, STAT1, UBE2B, PIK3R1, AKT2
GOTERM_BP_FAT	GO:0031570~DNA integrity checkpoint	8	0.0282304	BLM, MAPK14, RINT1, TP53, H2AFX, CEP63, ATRIP, BRCA1
GOTERM_BP_FAT	GO:0006997~nucleus organization	8	0.0282304	NDEL1, DFFA, ATXN7, CYCS, LMNA, PAFAH1B1, EMD, MYC
GOTERM_BP_FAT	GO:0006473~protein amino acid acetylation	8	0.0282304	TAF10, YEATS4, EP300, TADA3, NAA10, CREBBP, RUVBL2, KAT5
GOTERM_BP_FAT	GO:0030705~cytoskeleton-dependent intracellular transport	8	0.0282304	APP, NDEL1, HTT, PAFAH1B1, MYH9, TPM1, HAP1, APBA1
GOTERM_BP_FAT	GO:0034329~cell junction assembly	7	0.0284059	CD9, PDPK1, SORBS1, ITGA5, SMAD7, VCL, APC
GOTERM_BP_FAT	GO:0045165~cell fate commitment	15	0.0287645	FKBP8, TGFBR1, SMAD5, TP53, SMAD4, SMAD2, SMAD1, KDR, CTNNB1, CDC42, NOTCH1, SPRY1, PSEN1, PSEN2, SMARCA4
GOTERM_BP_FAT	GO:0002694~regulation of leukocyte activation	17	0.0292976	TRAF2, BLM, IL6ST, FOXJ1, ERBB2, IL18, SNCA, PRDX2, TGFB1, STAT6, NCK2, CDKN1A, NCK1, PVRL2, RIPK2, FAS, TRAF6
GOTERM_BP_FAT	GO:0031053~primary microRNA processing	3	0.0293332	SMAD3, SMAD2, SMAD1
GOTERM_BP_FAT	GO:0032206~positive regulation of telomere maintenance	3	0.0293332	TNKS, POT1, TERF2
GOTERM_BP_FAT	GO:0007440~foregut morphogenesis	3	0.0293332	ACVR2B, NOTCH1, GATA4
GOTERM_BP_FAT	GO:0016925~protein sumoylation	3	0.0293332	SUMO3, SUMO1, PIAS4
GOTERM_BP_FAT	GO:0050435~beta-amyloid metabolic process	3	0.0293332	PSEN1, PSEN2, FKBP1A
GOTERM_BP_FAT	GO:0002709~regulation of T cell mediated immunity	5	0.0295709	TRAF2, PVRL2, TRAF6, DPP4, B2M
GOTERM_BP_FAT	GO:0001836~release of cytochrome c from mitochondria	5	0.0295709	JUN, CLU, TP53, SMAD3, MYC
GOTERM_BP_FAT	GO:0000398~nuclear mRNA splicing, via spliceosome	16	0.0299006	SRPK2, POLR2G, PRPF31, DHX9, CSTF2, CRNKL1, LSM7, PRPF3, SF3B3, POLR2A, SF3B1, PCBP1, PRMT5, HNRNPD, SNRPB, CPSF3
GOTERM_BP_FAT	GO:0000377~RNA splicing, via transesterification reactions with bulged adenosine as nucleophile	16	0.0299006	SRPK2, POLR2G, PRPF31, DHX9, CSTF2, CRNKL1, LSM7, PRPF3, SF3B3, POLR2A, SF3B1, PCBP1, PRMT5, HNRNPD, SNRPB, CPSF3
GOTERM_BP_FAT	GO:0000375~RNA splicing, via transesterification reactions	16	0.0299006	SRPK2, POLR2G, PRPF31, DHX9, CSTF2, CRNKL1, LSM7, PRPF3, SF3B3, POLR2A, SF3B1, PCBP1, PRMT5, HNRNPD, SNRPB, CPSF3
GOTERM_BP_FAT	GO:0007632~visual behavior	6	0.0302671	ATXN1, APP, HRAS, KRAS, HTT, CDK5
GOTERM_BP_FAT	GO:0008637~apoptotic mitochondrial changes	6	0.0302671	AKT1, JUN, CLU, TP53, SMAD3, MYC
GOTERM_BP_FAT	GO:0010564~regulation of cell cycle process	13	0.0305072	XPO1, FZR1, CEP76, RB1, CDC16, UBE2C, TGFB1, BRCA1, CDC42, PRMT5, NPM1, APC, SMARCA4
GOTERM_BP_FAT	GO:0035239~tube morphogenesis	14	0.030571	LMO4, SMAD4, SRF, CTNNB1, KDR, PPP1CA, NOTCH1, PSEN1, AGT, CASP8, GATA4, VEGFA, TRAF6, ACVR1
GOTERM_BP_FAT	GO:0050801~ion homeostasis	34	0.0306996	PPARD, IL6ST, ATOX1, ERBB2, SNCA, NR3C2, FKBP1A, FTH1, TGFB1, VDR, CD9, APP, APOE, AGT, PPP3CA, NEDD4L, MYC, FTL, PRKCA, HERPUD1, HTT, SMAD7, TP53, CDK5, TMPRSS3, KDR, ATXN1, PSEN1, GNAQ, PYGM, NAB2, JUN, DLD, ASNA1
GOTERM_BP_FAT	GO:0010001~glial cell differentiation	8	0.0309756	EGFR, NOTCH1, NAB2, ERBB2, AGT, CDK5, SMARCA4, CTNNB1
GOTERM_BP_FAT	GO:0022405~hair cycle process	7	0.0315887	AKT1, PPARD, NOTCH1, PSEN1, RELA, PSEN2, APC
GOTERM_BP_FAT	GO:0001942~hair follicle development	7	0.0315887	AKT1, PPARD, NOTCH1, PSEN1, RELA, PSEN2, APC
GOTERM_BP_FAT	GO:0022404~molting cycle process	7	0.0315887	AKT1, PPARD, NOTCH1, PSEN1, RELA, PSEN2, APC
GOTERM_BP_FAT	GO:0051436~negative regulation of ubiquitin-protein ligase activity during mitotic cell cycle	9	0.0319186	FZR1, PSMA6, PSMC3, PSMA3, UBC, CDC16, UBE2C, BUB3, RPS27A
GOTERM_BP_FAT	GO:0046578~regulation of Ras protein signal transduction	20	0.0333644	HRAS, FOXJ1, ERBB2, ARHGEF5, ITSN2, ARFGEF2, ITSN1, VAV2, DNMBP, TBC1D17, NDEL1, KRAS, SGSM2, NUP62, ACAP3, RAC1, PPP2CB, GIT2, TBC1D4, PAFAH1B1
GOTERM_BP_FAT	GO:0051301~cell division	26	0.0336326	SEPT5, FZR1, PRC1, TSG101, KATNB1, ZBTB16, CDC16, CDC42, PAFAH1B1, APC, SSSCA1, UBE2I, RB1, LIG4, MYH9, CEP63, UBE2C, PPP1CC, SMC2, CDK5, CDK2, ARL3, NOTCH1, PPP1CA, NEK9, MAPRE1
GOTERM_BP_FAT	GO:0032355~response to estradiol stimulus	8	0.0338944	PRKCA, PDGFB, PDGFRA, ENO2, NOS3, SERPINA1, STAT3, TGFB1
GOTERM_BP_FAT	GO:0002706~regulation of lymphocyte mediated immunity	8	0.0338944	STAT6, TRAF2, FOXJ1, PVRL2, TRAF6, DPP4, TGFB1, B2M
GOTERM_BP_FAT	GO:0000079~regulation of cyclin-dependent protein kinase activity	8	0.0338944	EGFR, AKT1, CDKN1A, BLM, CDK5RAP3, CDC37, GTF2H1, APC
GOTERM_BP_FAT	GO:0042476~odontogenesis	8	0.0338944	ACVR2B, BSG, NF2, PDGFRA, TRAF6, CHUK, TGFB1, CTNNB1
GOTERM_BP_FAT	GO:0030098~lymphocyte differentiation	12	0.0340606	EGR1, XRCC4, BLM, JMJD6, RELB, TP53, LIG4, FAS, PIK3R1, TGFB1, CTNNB1, APC
GOTERM_BP_FAT	GO:0007050~cell cycle arrest	12	0.0340606	CUL3, CUL2, CDKN1A, TSG101, RASSF1, TP53, SMAD3, RB1, MYC, DDIT3, TGFB1, APC
GOTERM_BP_FAT	GO:0060021~palate development	6	0.0342346	ACVR2B, TGFBR1, PDGFRA, SMAD4, SMAD2, PLEKHA1
GOTERM_BP_FAT	GO:0046824~positive regulation of nucleocytoplasmic transport	5	0.0345487	NEDD4, GSK3B, RHOA, SMAD3, PRKACA
GOTERM_BP_FAT	GO:0019059~initiation of viral infection	5	0.0345487	XRCC4, WWP1, XRCC6, PVRL2, LIG4
GOTERM_BP_FAT	GO:0000718~nucleotide-excision repair, DNA damage removal	5	0.0345487	PNKP, DDB1, ERCC3, ERCC1, GTF2H1
GOTERM_BP_FAT	GO:0032387~negative regulation of intracellular transport	5	0.0345487	GOPC, G3BP2, NFKBIA, MXI1, CDK5
GOTERM_BP_FAT	GO:0043488~regulation of mRNA stability	5	0.0345487	DHX9, VEGFA, HNRNPD, SYNCRIP, PABPC1
GOTERM_BP_FAT	GO:0034599~cellular response to oxidative stress	7	0.034995	FOS, SNCA, PRDX2, TPM1, ETV5, PRDX1, ARNT
GOTERM_BP_FAT	GO:0042303~molting cycle	7	0.034995	AKT1, PPARD, NOTCH1, PSEN1, RELA, PSEN2, APC
GOTERM_BP_FAT	GO:0006402~mRNA catabolic process	7	0.034995	EXOSC10, UPF3A, EIF4A3, UPF1, HNRNPD, MLH1, SMG1
GOTERM_BP_FAT	GO:0006112~energy reserve metabolic process	7	0.034995	AKT1, PPP1CA, PYGM, PYGL, IL6ST, GSK3B, PPP1CC
GOTERM_BP_FAT	GO:0042633~hair cycle	7	0.034995	AKT1, PPARD, NOTCH1, PSEN1, RELA, PSEN2, APC
GOTERM_BP_FAT	GO:0031050~dsRNA fragmentation	4	0.0350319	TARBP2, SMAD3, SMAD2, SMAD1
GOTERM_BP_FAT	GO:0048854~brain morphogenesis	4	0.0350319	BBS1, PSEN1, PSEN2, PAFAH1B1
GOTERM_BP_FAT	GO:0010595~positive regulation of endothelial cell migration	4	0.0350319	PDGFB, AGT, VEGFA, TGFB1
GOTERM_BP_FAT	GO:0002381~immunoglobulin production during immune response	4	0.0350319	XRCC4, MLH1, LIG4, ERCC1
GOTERM_BP_FAT	GO:0032770~positive regulation of monooxygenase activity	4	0.0350319	AKT1, KRAS, APOE, GCH1
GOTERM_BP_FAT	GO:0014066~regulation of phosphoinositide 3-kinase cascade	4	0.0350319	PPARD, NEDD4, ERBB2, AGT
GOTERM_BP_FAT	GO:0000902~cell morphogenesis	30	0.0362294	E2F4, ERBB2, CLU, PIP5K1C, ARPC4, TGFB1, CTNNB1, CUL3, CDC42, APP, COL4A3BP, RAC1, NUMB, RHOA, PAFAH1B1, RPS27A, DLG1, APC, EGFR, PRKCA, FOXJ1, CREB1, TRIM28, MYH9, CDK5, NUMBL, BBS1, NOTCH1, NDEL1, UBC
GOTERM_BP_FAT	GO:0002822~regulation of adaptive immune response based on somatic recombination of immune receptors built from immunoglobulin superfamily domains	8	0.0369904	STAT6, TRAF2, FOXJ1, PVRL2, TRAF6, DPP4, TGFB1, B2M
GOTERM_BP_FAT	GO:0030308~negative regulation of cell growth	11	0.0379545	RTN4, PPP2R1A, CDKN1A, CCDC85B, AGT, PPP2CA, SMAD4, TP53, SMAD3, RB1, TGFB1
GOTERM_BP_FAT	GO:0021987~cerebral cortex development	6	0.0385096	BBS1, PSEN1, RAC1, PEX5, PAFAH1B1, CDK5
GOTERM_BP_FAT	GO:0031669~cellular response to nutrient levels	7	0.0386292	VDR, PSEN1, TXN2, BECN1, JUN, TP53, USF2
GOTERM_BP_FAT	GO:0050852~T cell receptor signaling pathway	5	0.0399826	MAPK1, PSEN1, PSEN2, RIPK2, TRAF6
GOTERM_BP_FAT	GO:0030004~cellular monovalent inorganic cation homeostasis	5	0.0399826	AGT, TP53, NR3C2, NEDD4L, TMPRSS3
GOTERM_BP_FAT	GO:0043271~negative regulation of ion transport	5	0.0399826	GNAI2, NEDD4, NOS3, NEDD4L, TGFB1
GOTERM_BP_FAT	GO:0032101~regulation of response to external stimulus	16	0.0400524	PRKCA, TNFRSF1A, A2M, NDEL1, CREB3, PDGFB, BECN1, APOE, IL6ST, AGT, VEGFA, SMAD3, NOS3, CALCRL, TGFB1, KDR
GOTERM_BP_FAT	GO:0042542~response to hydrogen peroxide	8	0.0402669	EP300, RELA, JUN, PPP2CB, PRDX2, STAT1, PRDX1, DDIT3
GOTERM_BP_FAT	GO:0006338~chromatin remodeling	8	0.0402669	HDAC2, HDAC1, BPTF, SMARCD1, SMARCA5, RB1, SMARCA4, SUV39H2
GOTERM_BP_FAT	GO:0051437~positive regulation of ubiquitin-protein ligase activity during mitotic cell cycle	9	0.0403043	FZR1, PSMA6, PSMC3, PSMA3, UBC, SKP1, CDC16, UBE2C, RPS27A
GOTERM_BP_FAT	GO:0002696~positive regulation of leukocyte activation	12	0.0407558	STAT6, TRAF2, NCK2, CDKN1A, BLM, IL6ST, IL18, NCK1, PVRL2, RIPK2, TRAF6, TGFB1
GOTERM_BP_FAT	GO:0034470~ncRNA processing	18	0.04089	CPSF3L, RPP25, RNASEL, EXOSC8, EXOSC4, EXOSC5, SMAD3, SMAD2, SMAD1, EXOSC10, EIF4A3, TARBP2, NOP2, TRMT6, RPS14, WDR4, RPL11, NHP2
GOTERM_BP_FAT	GO:0010959~regulation of metal ion transport	10	0.0421702	AKT1, CREB3, GNAI2, NEDD4, NOS3, FKBP1A, NEDD4L, KCNE3, TGFB1, AKT2
GOTERM_BP_FAT	GO:0060390~regulation of SMAD protein nuclear translocation	3	0.042344	TGFBR1, SMAD4, TGFB1
GOTERM_BP_FAT	GO:0042532~negative regulation of tyrosine phosphorylation of STAT protein	3	0.042344	PPP2R1A, NF2, PPP2CA
GOTERM_BP_FAT	GO:0032210~regulation of telomere maintenance via telomerase	3	0.042344	ACD, TNKS, POT1
GOTERM_BP_FAT	GO:0010875~positive regulation of cholesterol efflux	3	0.042344	NR1H2, APOE, NFKBIA
GOTERM_BP_FAT	GO:0050775~positive regulation of dendrite morphogenesis	3	0.042344	NUMB, SMAD1, NUMBL
GOTERM_BP_FAT	GO:0060391~positive regulation of SMAD protein nuclear translocation	3	0.042344	TGFBR1, SMAD4, TGFB1
GOTERM_BP_FAT	GO:0007252~I-kappaB phosphorylation	3	0.042344	IKBKAP, PRDX4, CHUK
GOTERM_BP_FAT	GO:0009299~mRNA transcription	3	0.042344	USF2, DDIT3, ARNT
GOTERM_BP_FAT	GO:0060395~SMAD protein signal transduction	3	0.042344	FOS, JUN, SMAD4
GOTERM_BP_FAT	GO:0046890~regulation of lipid biosynthetic process	7	0.0424948	NR1H2, AKT1, SORBS1, PDGFB, APOE, AGT, BRCA1
GOTERM_BP_FAT	GO:0042559~pteridine and derivative biosynthetic process	4	0.0427311	PCBD2, PCBD1, PTS, GCH1
GOTERM_BP_FAT	GO:0032233~positive regulation of actin filament bundle formation	4	0.0427311	NF2, RHOA, SMAD3, TPM1
GOTERM_BP_FAT	GO:0048488~synaptic vesicle endocytosis	4	0.0427311	SNCA, DLG4, ITSN1, CDK5
GOTERM_BP_FAT	GO:0051220~cytoplasmic sequestering of protein	4	0.0427311	GOPC, G3BP2, NFKBIA, MXI1
GOTERM_BP_FAT	GO:0043631~RNA polyadenylation	4	0.0427311	APP, CSTF2, PABPC1, CPSF3
GOTERM_BP_FAT	GO:0021904~dorsal/ventral neural tube patterning	4	0.0427311	FKBP8, TULP3, PSEN1, PSEN2
GOTERM_BP_FAT	GO:0031365~N-terminal protein amino acid modification	4	0.0427311	METAP2, EP300, NAA10, CREBBP
GOTERM_BP_FAT	GO:0002224~toll-like receptor signaling pathway	4	0.0427311	IRAK3, MYD88, NFKBIA, RIPK2
GOTERM_BP_FAT	GO:0030865~cortical cytoskeleton organization	4	0.0427311	LASP1, CDK5, EHD2, DLG1
GOTERM_BP_FAT	GO:0000726~non-recombinational repair	4	0.0427311	XRCC4, XRCC6, MLH1, LIG4
GOTERM_BP_FAT	GO:0043648~dicarboxylic acid metabolic process	6	0.043096	GOT2, DLST, HTT, DLD, IDH3B, MDH2
GOTERM_BP_FAT	GO:0030336~negative regulation of cell migration	8	0.0437268	NF2, PDGFB, SMAD7, APOE, RRAS, TPM1, TGFB1, VCL
GOTERM_BP_FAT	GO:0010565~regulation of cellular ketone metabolic process	8	0.0437268	NR1H2, AKT1, AGT, PRKAB2, SNCA, CAB39, BRCA1, AKT2
GOTERM_BP_FAT	GO:0051249~regulation of lymphocyte activation	15	0.0453264	TRAF2, BLM, IL6ST, FOXJ1, ERBB2, IL18, PRDX2, TGFB1, STAT6, NCK2, CDKN1A, NCK1, RIPK2, FAS, TRAF6
GOTERM_BP_FAT	GO:0051260~protein homooligomerization	11	0.0457293	CUTA, TAF10, VCP, PCBD2, PCBD1, GOPC, FAS, SKIL, PFKM, LNX1, GCH1
GOTERM_BP_FAT	GO:0045778~positive regulation of ossification	5	0.045874	ACVR2B, THRB, SMAD3, TGFB1, ACVR1
GOTERM_BP_FAT	GO:0002562~somatic diversification of immune receptors via germline recombination within a single locus	5	0.045874	XRCC4, XRCC6, MLH1, LIG4, ERCC1
GOTERM_BP_FAT	GO:0016444~somatic cell DNA recombination	5	0.045874	XRCC4, XRCC6, MLH1, LIG4, ERCC1
GOTERM_BP_FAT	GO:0043487~regulation of RNA stability	5	0.045874	DHX9, VEGFA, HNRNPD, SYNCRIP, PABPC1
GOTERM_BP_FAT	GO:0050795~regulation of behavior	7	0.046595	PRKCA, CREB3, PDGFB, VEGFA, SMAD3, TGFB1, KDR
GOTERM_BP_FAT	GO:0051443~positive regulation of ubiquitin-protein ligase activity	9	0.0466414	FZR1, PSMA6, PSMC3, PSMA3, UBC, SKP1, CDC16, UBE2C, RPS27A
GOTERM_BP_FAT	GO:0030518~steroid hormone receptor signaling pathway	8	0.0473728	MED4, NEDD4, FHL2, RB1, KAT5, CALCOCO1, BRCA1, CTNNB1
GOTERM_BP_FAT	GO:0000956~nuclear-transcribed mRNA catabolic process	6	0.0479965	EXOSC10, UPF3A, EIF4A3, UPF1, MLH1, SMG1
GOTERM_BP_FAT	GO:0050670~regulation of lymphocyte proliferation	10	0.0480906	NCK2, CDKN1A, BLM, FOXJ1, IL6ST, IL18, ERBB2, NCK1, RIPK2, TGFB1
GOTERM_BP_FAT	GO:0009615~response to virus	12	0.0483117	PLSCR1, IRAK3, XPO1, KCNJ8, TBK1, BECN1, LYST, RELA, IRF7, STAT1, STAT2, IFNAR1
GOTERM_BP_FAT	GO:0060627~regulation of vesicle-mediated transport	11	0.0485434	PRKCA, NR1H2, SEPT5, LRSAM1, GOPC, SNCA, RAC1, RPH3AL, NEDD4L, CDK5, TGFB1

## Sheet: HK-MDS CC
Category	Term	Count	PValue	Genes
GOTERM_CC_FAT	GO:0005829~cytosol	200	1.41139e-44	ITGB3BP, XRCC4, RPL19, SNCA, CDC16, ITSN1, CTNNB1, ACTG1, MYD88, RPLP0, COL4A3BP, RPLP1, RPL11, FAS, OGT, FTL, PIK3CD, SKP1, MYH9, JUP, MAPK1, GLUL, PPP1CA, NME1, JUN, EIF2S1, RPS14, MAPK3, TUBA4A, MAPK8, GNAI2, NFKBIA, ARFGEF2, CDC37, RPS27, GORASP1, RAC1, DIABLO, PABPC1, RPSA, UNC119, SMAD9, SMAD7, SMAD5, SMAD4, SMAD3, SMAD2, SMAD1, FXR2, PTPN12, RPL18A, ARF1, POMP, UBE2G2, VBP1, QARS, BNIPL, P…
GOTERM_CC_FAT	GO:0031981~nuclear lumen	203	1.8158e-40	ITGB3BP, XRCC6, SYNCRIP, CDC16, CTNNB1, SIN3A, GIT2, H2AFX, RPL11, OGT, IKBKAP, MCRS1, YY1, BYSL, ISG20L2, SKP1, MED19, PNKP, MAPK1, PPP1CA, NOP2, RFC1, PIAS4, NAV2, RPS14, JUN, MAPK3, MAPK8, MAPK7, PNMA1, DEAF1, CPSF3L, LMNB1, TADA3, TXN2, COIL, ACD, TCF4, PRPF40A, DHX9, YEATS4, SMAD9, SMAD7, TP53BP1, SMAD5, CREBBP, SMAD4, SMAD3, SMAD2, SMAD1, PAXIP1, NUP62, PCNA, PARP1, TCF12, NCOR1, CRNKL1, TS…
GOTERM_CC_FAT	GO:0043233~organelle lumen	228	3.95254e-38	ITGB3BP, A2M, XRCC6, SYNCRIP, CDC16, CTNNB1, GOT2, APP, SIN3A, DNAJB11, GIT2, H2AFX, RPL11, OGT, IKBKAP, MCRS1, YY1, BYSL, ISG20L2, SKP1, MED19, MAPK1, PNKP, PPP1CA, NOP2, RFC1, PIAS4, NAV2, JUN, RPS14, VEGFA, DLD, MAPK3, ATP5C1, MAPK8, MAPK7, MDH2, PNMA1, DEAF1, CPSF3L, LMNB1, TADA3, TXN2, COIL, HADHB, ACD, TCF4, PRPF40A, DHX9, YEATS4, SMAD9, SMAD7, TP53BP1, CREBBP, SMAD5, SMAD4, SMAD3, SMAD2, S…
GOTERM_CC_FAT	GO:0031974~membrane-enclosed lumen	229	3.0369e-37	ITGB3BP, A2M, XRCC6, SYNCRIP, CDC16, CTNNB1, GOT2, APP, SIN3A, DNAJB11, GIT2, H2AFX, RPL11, OGT, IKBKAP, MCRS1, YY1, BYSL, ISG20L2, SKP1, MED19, MAPK1, PNKP, PPP1CA, NOP2, RFC1, PIAS4, NAV2, JUN, RPS14, MAPK3, VEGFA, DLD, ATP5C1, MAPK8, MAPK7, MDH2, PNMA1, DEAF1, CPSF3L, LMNB1, TADA3, TXN2, COIL, HADHB, ACD, TCF4, PRPF40A, DHX9, YEATS4, SMAD9, SMAD7, TP53BP1, CREBBP, SMAD5, SMAD4, SMAD3, SMAD2, S…
GOTERM_CC_FAT	GO:0070013~intracellular organelle lumen	222	1.12466e-36	ITGB3BP, XRCC6, SYNCRIP, CDC16, CTNNB1, GOT2, SIN3A, DNAJB11, GIT2, H2AFX, RPL11, OGT, IKBKAP, MCRS1, YY1, BYSL, ISG20L2, SKP1, MED19, MAPK1, PNKP, PPP1CA, NOP2, RFC1, PIAS4, NAV2, RPS14, JUN, DLD, MAPK3, ATP5C1, MAPK8, MAPK7, MDH2, PNMA1, DEAF1, CPSF3L, LMNB1, TADA3, TXN2, COIL, HADHB, ACD, TCF4, PRPF40A, DHX9, YEATS4, SMAD9, SMAD7, TP53BP1, CREBBP, SMAD5, SMAD4, SMAD3, SMAD2, SMAD1, POLRMT, PAX…
GOTERM_CC_FAT	GO:0005654~nucleoplasm	142	8.21526e-34	ITGB3BP, XPO1, LMO4, XRCC6, SYNCRIP, RPS6KB2, TBP, CDC16, CTNNB1, KDM1A, SIN3A, SMARCD1, GIT2, H2AFX, OGT, HIST3H3, RPS27A, IKBKAP, MCRS1, DFFA, RELA, YY1, PRKAB2, MTA1, ARNTL, SKP1, PPP1CC, MED19, MAPK1, PPP1CA, EP300, RFC1, JUN, MAPK3, SMARCA5, SNRPB, MAPK8, PAF1, MAPK7, DEAF1, CPSF3L, FZR1, BLM, TADA3, COIL, ACD, TRIM69, NPM1, TCF4, ATRIP, PRPF40A, YEATS4, SMAD9, SMAD7, TP53BP1, CREBBP, SMAD5,…
GOTERM_CC_FAT	GO:0044451~nucleoplasm part	90	2.61353e-21	XPO1, E2F4, CRNKL1, LMO4, XRCC6, TBP, CTNNB1, KDM1A, FOS, SIN3A, OGT, MYC, IKBKAP, PRPF31, CTBP1, ATPAF2, CTBP2, YY1, RELA, TP53, CDK9, MTA1, UBE2I, TLE1, PRPF3, RB1, ARNTL, CDC5L, PPP1CC, GTF2B, CDK2, GTF2H1, MED19, TAF10, EIF4A3, MED4, PPP1CA, EP300, JUN, CPSF6, RUVBL2, PAF1, USP22, NHP2, DEAF1, CPSF3L, POLR2G, BLM, TADA3, NFYC, NFYB, CDC73, ZBTB16, COIL, POLR2A, SF3B1, SUMO1, TOE1, TRIM69, NPM…
GOTERM_CC_FAT	GO:0043228~non-membrane-bounded organelle	232	1.99527e-17	ITGB3BP, XRCC4, RPL19, VAPA, PPP2R5A, XRCC6, SNCA, CDC16, CTNNB1, ACTG1, SIN3B, APP, SIN3A, HOMER3, RPLP0, RPLP1, H2AFZ, H2AFX, RPL11, FTL, IKBKAP, MCRS1, BYSL, ISG20L2, LIG4, MYH9, JUP, MAPK1, PNKP, NOP2, RFC1, NME1, NAV2, JUN, RPS14, MAPK3, TUBA4A, PNMA1, MRPL44, LMNB1, TXN2, COIL, HADHB, PEA15, RPS27, ACD, TNKS, EMD, HAP1, RPSA, DHX9, TP53BP1, CREBBP, FXR2, POLRMT, EPS8, RPL18A, NUP62, LASP1, …
GOTERM_CC_FAT	GO:0043232~intracellular non-membrane-bounded organelle	232	1.99527e-17	ITGB3BP, XRCC4, RPL19, VAPA, PPP2R5A, XRCC6, SNCA, CDC16, CTNNB1, ACTG1, SIN3B, APP, SIN3A, HOMER3, RPLP0, RPLP1, H2AFZ, H2AFX, RPL11, FTL, IKBKAP, MCRS1, BYSL, ISG20L2, LIG4, MYH9, JUP, MAPK1, PNKP, NOP2, RFC1, NME1, NAV2, JUN, RPS14, MAPK3, TUBA4A, PNMA1, MRPL44, LMNB1, TXN2, COIL, HADHB, PEA15, RPS27, ACD, TNKS, EMD, HAP1, RPSA, DHX9, TP53BP1, CREBBP, FXR2, POLRMT, EPS8, RPL18A, NUP62, LASP1, …
GOTERM_CC_FAT	GO:0005667~transcription factor complex	40	7.64313e-12	DEAF1, E2F4, TADA3, LMO4, XRCC6, NFYC, TBP, NFYB, CTNNB1, FOS, KDM1A, TCF4, ERCC3, CTBP1, SMAD9, SMAD7, CREB1, RELA, YY1, CREBBP, SMAD5, SMAD4, TP53, SMAD3, SMAD2, TLE1, RB1, ARNTL, SMAD1, KAT5, GTF2B, CDK2, GTF2H1, TAF10, ATF4, EP300, JUN, PARP1, PBX2, TCF12
GOTERM_CC_FAT	GO:0005730~nucleolus	83	1.07426e-11	XPO1, TSG101, FOS, SIN3A, GPKOW, HSF1, RPS3A, DDX24, CASP8, SMARCD1, RPL11, NOS3, SRPK2, IKBKAP, STX5, MCRS1, EXOSC8, BYSL, EXOSC4, EXOSC5, TP53, CDK9, MTA1, MBD4, POLR1B, CDC5L, ISG20L2, NCL, RBBP6, PCGF1, MAPK1, PNKP, MED4, EP300, NOP2, NAV2, RPS14, MAPK3, SMARCA5, MDM2, WASL, ARL4D, NHP2, XRN2, PNMA1, UBE2Z, BLM, TXN2, RPL35, KEAP1, ZBTB16, ZNF655, SRF, COIL, SUFU, POLR2A, STAT6, EXOSC10, TOE1…
GOTERM_CC_FAT	GO:0005694~chromosome	63	1.52283e-11	ITGB3BP, PTGES3, XRCC4, XPO1, PPP2R5A, XRCC6, MLH1, TERF2IP, CBX7, SIN3B, SIN3A, H2AFZ, H2AFX, TUBG1, HIST3H3, UBE2A, TP53, MBD4, UBE2I, RB1, LIG4, UBE2B, CDK2, NDEL1, PSEN1, RFC1, JUN, SMARCA5, NUP107, SMARCA4, BLM, POT1, CALCOCO1, SUMO3, VDR, ACD, PPP2CA, PPP2CB, HNRNPD, PAFAH1B1, TNKS, TERF2, BUB3, ERCC1, CHD3, APC, SETDB1, UPF1, CREB1, TP53BP1, TRIM28, CREBBP, KAT5, BIRC2, SMC2, BRCA1, SUV39H…
GOTERM_CC_FAT	GO:0044427~chromosomal part	56	2.66654e-11	ITGB3BP, PTGES3, XPO1, PPP2R5A, XRCC6, MLH1, TERF2IP, CBX7, SIN3B, SIN3A, H2AFZ, H2AFX, HIST3H3, UBE2A, TP53, UBE2I, MBD4, RB1, UBE2B, CDK2, NDEL1, PSEN1, RFC1, JUN, NUP107, SMARCA4, BLM, POT1, CALCOCO1, SUMO3, VDR, ACD, PPP2CA, PPP2CB, PAFAH1B1, TNKS, TERF2, BUB3, ERCC1, APC, CHD3, UPF1, CREB1, TP53BP1, TRIM28, CREBBP, KAT5, BIRC2, SMC2, SUV39H2, HDAC3, HDAC2, HDAC1, ID2, NEDD4, PCNA
GOTERM_CC_FAT	GO:0000267~cell fraction	107	5.91306e-10	SEPT5, ITGB3BP, HRAS, VAPA, VAPB, PPP2R5A, SNCA, XRCC6, SYNCRIP, CASK, ITSN1, RAB1A, TAPBP, FDFT1, CTNNB1, WNT2, ACTG1, PRKAR2A, GSTM3, APP, PRKACA, FAS, JUP, MAPK1, NME1, AMFR, GNAI2, GIPC1, NAGK, LMAN1, KRAS, STX16, RAC1, TNKS, TRAF6, GABARAPL2, P4HB, UNC119, VAC14, HTT, SNAPIN, PTPN12, LIN7A, TNFSF10, VCP, EPS8, KCNJ8, NEDD4, ITGA5, CD59, ASNA1, AKT1, HMOX2, FOS, GOPC, SRD5A3, DLG4, RHOB, NOS3…
GOTERM_CC_FAT	GO:0031982~vesicle	70	1.19894e-07	SEPT5, A2M, VAPA, PDGFB, AP1G1, NAP1L1, ITSN1, VPS33B, CANX, PRDX1, TGFB1, WNT2, RABAC1, PDPK1, APP, AP2B1, MALL, DYSF, CLK3, MAP1LC3B, GOPC, DLG4, SERPINA1, RAB27A, AKT2, EGFR, TM9SF1, BSG, STX4, RPH3AL, PKN1, OPTN, NCK2, ZDHHC17, PSEN1, ARRB2, IGF2R, NCK1, DLD, VEGFA, RAB5A, SDCBP, MDM2, YWHAZ, AP1M1, GRB2, CLU, GIPC1, OCRL, GCH1, CD9, RAC1, RAB11A, SNAP23, APBA1, HAP1, AP2M1, PLAT, P4HB, BMP1,…
GOTERM_CC_FAT	GO:0012505~endomembrane system	78	1.3994e-07	RTN4, XPO1, VAPA, AP1G1, VAPB, CLSTN1, UBQLN4, ITSN1, RTN1, TAPBP, B2M, FDFT1, WNT2, AP2B1, APP, MALL, COL4A3BP, DLG4, NOS3, RANBP2, RAB27A, DLG1, EGFR, STX5, BSG, RPH3AL, NCK2, NDEL1, PSEN1, IGF2R, NCK1, RAB5A, MDM2, KPNA5, AMFR, WASL, NUP107, KPNA2, EXT2, MVP, ARL6IP1, FKBP8, AP1M1, DERL1, LMNB1, GRB2, GPAA1, FKBP1A, GIPC1, ARFGEF2, LMAN1, CD9, SUMO1, NUP214, PAFAH1B1, TNKS, EMD, AP2M1, GABARAP…
GOTERM_CC_FAT	GO:0005625~soluble fraction	41	3.01508e-07	YWHAZ, ADH5, CALCOCO2, ABI1, GIPC1, NAGK, RAB1A, GCH1, WNT2, ACTG1, AKT1, ERCC8, GSTM3, AGT, PPP2CA, ENO2, RHOB, NOS3, PAFAH1B1, PPP3CA, FAS, DPP4, AKT2, PPP2R1A, UNC119, HTT, PFKM, PTPN12, JUP, MAPK1, FBLN1, BLMH, TNFSF10, PYGM, MAPK13, NME1, PYGL, FARSA, ALOX5, ASNA1, AP4B1
GOTERM_CC_FAT	GO:0019717~synaptosome	19	4.64918e-07	PRKCA, SNAP29, SEPT5, SNCA, CASK, SNAPIN, ABI1, ITSN1, LIN7A, FOS, APP, PSEN1, EPS8, ITGA5, GOPC, RAB5A, ENO2, DLG4, SNAP23
GOTERM_CC_FAT	GO:0044445~cytosolic part	26	5.21363e-07	RPL19, VBP1, RPL35, GIPC1, CTNNB1, RPS27, RPL30, RPS3A, RPL6, RPLP0, RPLP1, ENO2, RPL11, RPS27A, PIK3R1, FTL, RPSA, PIK3CD, RGS19, PFKM, CCT6A, FXR2, RPL18A, RPS14, UBC, MAP3K13
GOTERM_CC_FAT	GO:0034399~nuclear periphery	16	5.50899e-07	YEATS4, RNASEL, BLM, LMNB1, YY1, LMNA, TP53, ATXN1, ERCC8, GMCL1, PIAS4, ATXN7, SFPQ, PCNA, RUVBL2, ALOX5
GOTERM_CC_FAT	GO:0031988~membrane-bounded vesicle	60	7.86995e-07	SEPT5, A2M, PDGFB, AP1G1, NAP1L1, VPS33B, ITSN1, PRDX1, CANX, TGFB1, WNT2, RABAC1, PDPK1, APP, AP2B1, MALL, CLK3, GOPC, DLG4, SERPINA1, RAB27A, AKT2, EGFR, BSG, STX4, RPH3AL, PKN1, OPTN, NCK2, IGF2R, NCK1, DLD, VEGFA, RAB5A, SDCBP, MDM2, YWHAZ, GRB2, CLU, GIPC1, OCRL, CD9, RAC1, RAB11A, SNAP23, HAP1, APBA1, AP2M1, PLAT, P4HB, BMP1, HTT, BECN1, RGS19, SNAPIN, APPL1, NOTCH1, PLEKHF2, ARSA, ATP6V0A1
GOTERM_CC_FAT	GO:0016363~nuclear matrix	15	1.05872e-06	YEATS4, RNASEL, BLM, LMNB1, YY1, LMNA, TP53, ATXN1, ERCC8, GMCL1, PIAS4, ATXN7, SFPQ, RUVBL2, ALOX5
GOTERM_CC_FAT	GO:0005626~insoluble fraction	79	1.18644e-06	SEPT5, ITGB3BP, HRAS, VAPA, VAPB, PPP2R5A, SNCA, XRCC6, SYNCRIP, CASK, ITSN1, RAB1A, TAPBP, CTNNB1, FDFT1, WNT2, FOS, HMOX2, PRKAR2A, APP, GOPC, DLG4, SRD5A3, RHOB, PRKACA, DPP4, AKT2, PRKCA, STX4, ANKRA2, MPP1, TP53, CYB5A, JUP, MAPK1, GNAQ, PSEN1, NME1, IGF2R, PSEN2, RAB5A, MDM2, AMFR, MAP3K13, SNAP29, GNAI2, FKBP1A, GIPC1, ABI1, LMAN1, KRAS, STX16, RAC1, ENO2, PAFAH1B1, TNKS, PPP3CA, SNAP23, T…
GOTERM_CC_FAT	GO:0030529~ribonucleoprotein complex	55	1.75298e-06	PTGES3, XPO1, RPL19, CRNKL1, LSM7, SYNCRIP, RPS6KB2, RPS3A, RPLP0, PCBP1, EDC3, CASP8, RPLP1, RPL11, LSM3, LSM1, RPS27A, FTL, PRPF31, PRPF3, CDC5L, NCL, TARBP2, EIF4A3, EIF2S1, RPS14, UBC, SNRPB, CPSF6, NHP2, MVP, MRPL44, RPL35, SF3B3, STAU1, SF3B1, RPL30, RPS27, RPL6, RPL9, NPM1, HNRNPD, RPL10A, PABPC1, DHX8, RPSA, DHX9, UPF1, FXR2, TRIM21, BRCA1, SLBP, NUP62, RPL18A, PUF60
GOTERM_CC_FAT	GO:0031410~cytoplasmic vesicle	64	2.27256e-06	SEPT5, A2M, PDGFB, AP1G1, NAP1L1, ITSN1, VPS33B, PRDX1, CANX, TGFB1, WNT2, RABAC1, PDPK1, AP2B1, APP, MALL, DYSF, CLK3, MAP1LC3B, GOPC, DLG4, SERPINA1, RAB27A, AKT2, EGFR, TM9SF1, BSG, STX4, RPH3AL, PKN1, OPTN, ZDHHC17, PSEN1, ARRB2, IGF2R, DLD, VEGFA, RAB5A, SDCBP, MDM2, YWHAZ, AP1M1, CLU, GIPC1, OCRL, GCH1, CD9, RAC1, RAB11A, SNAP23, HAP1, APBA1, AP2M1, PLAT, P4HB, HTT, BECN1, RGS19, SNAPIN, AG…
GOTERM_CC_FAT	GO:0005794~Golgi apparatus	79	5.19566e-06	HRAS, AP1G1, VAPB, CLSTN1, RAB1B, PRKG1, DSE, RAB1A, TGFB1, TAPBP, B2M, RABAC1, CUL3, APP, MALL, APOE, COL4A3BP, GOPC, GKAP1, PRKACA, NOS3, PAK1, RAB6A, GOLM1, DPP4, RAB27A, GOLGA2, STX5, BSG, STX4, VTI1B, OPTN, YIF1A, ARL3, EAPP, ZDHHC17, GLUL, PSEN1, IGF2R, PSEN2, MAPRE1, WASL, EXT2, STX8, ACHE, AP1M1, GALNT6, GRB2, CALCOCO2, ARFGEF2, OCRL, LMAN1, RRAGB, SERINC3, GORASP1, GORASP2, PLA2G12A, STX…
GOTERM_CC_FAT	GO:0009898~internal side of plasma membrane	38	6.81087e-06	FKBP8, AP1M1, HRAS, GM2A, AP1G1, RAB1B, PIP5K1C, CRCP, VPS33B, VCL, CDC42, AP2B1, KRAS, FRMD6, PEX19, GORASP1, RAC1, DLG4, RHOA, RRAS, VPS11, EHD2, AP2M1, RNF31, RAP2A, NF2, CYB5A, SNAPIN, GEM, NUP155, ARL3, JUP, EPS15, COG4, MAST2, RAB5A, SPTBN1, SNTA1
GOTERM_CC_FAT	GO:0044454~nuclear chromosome part	21	7.46872e-06	BLM, XRCC6, TRIM28, MLH1, UBE2I, TERF2IP, BIRC2, CALCOCO1, POT1, SUV39H2, VDR, SIN3B, SIN3A, ACD, HDAC2, HDAC1, JUN, H2AFX, TNKS, TERF2, ERCC1
GOTERM_CC_FAT	GO:0005624~membrane fraction	74	7.91347e-06	SEPT5, ITGB3BP, HRAS, VAPA, VAPB, PPP2R5A, SNCA, XRCC6, SYNCRIP, CASK, ITSN1, TAPBP, CTNNB1, FDFT1, WNT2, FOS, HMOX2, PRKAR2A, APP, GOPC, DLG4, SRD5A3, RHOB, PRKACA, DPP4, AKT2, PRKCA, STX4, ANKRA2, MPP1, CYB5A, JUP, GNAQ, PSEN1, NME1, IGF2R, PSEN2, RAB5A, AMFR, MAP3K13, SNAP29, GNAI2, FKBP1A, GIPC1, ABI1, LMAN1, KRAS, STX16, RAC1, ENO2, PAFAH1B1, TNKS, PPP3CA, SNAP23, TRAF6, EHD2, SLC39A1, GABAR…
GOTERM_CC_FAT	GO:0019898~extrinsic to membrane	51	1.1465e-05	TSG101, PEX5, CASK, CTNNB1, MAGED1, SPRY1, PDPK1, APOE, GOPC, DLG4, DLG1, GOLGA2, PRKCA, PLD2, MPP1, ANKRA2, STRN4, RINT1, PRKCD, JUP, KRIT1, SDCBP, MAP3K13, SNAP29, ACHE, GNAI1, NR3C2, GIPC1, CNTFR, NUMB, RAC1, RAB11A, VPS35, TNKS, SNAP23, APPBP2, STX11, EHD2, STAMBP, P4HB, NF2, SMAD7, BECN1, RGS19, APPL1, LIN7A, AKTIP, ARSA, ALOX5, VPS28, PLEKHA1
GOTERM_CC_FAT	GO:0005819~spindle	23	1.2077e-05	PRC1, KATNB1, RB1, CDC16, MYH9, CEP63, ARL3, TUBGCP4, AKT1, HDAC3, APP, NDEL1, MAPK14, RASSF1, PPP2CA, PPP2CB, NPM1, PAFAH1B1, MAPRE1, TUBG1, MYC, NCOR1, EMD
GOTERM_CC_FAT	GO:0016023~cytoplasmic membrane-bounded vesicle	55	1.2289e-05	SEPT5, A2M, PDGFB, AP1G1, NAP1L1, VPS33B, ITSN1, PRDX1, CANX, TGFB1, WNT2, RABAC1, PDPK1, AP2B1, APP, MALL, CLK3, GOPC, DLG4, SERPINA1, AKT2, RAB27A, EGFR, BSG, STX4, RPH3AL, PKN1, OPTN, IGF2R, DLD, VEGFA, RAB5A, SDCBP, MDM2, YWHAZ, CLU, GIPC1, OCRL, CD9, RAC1, RAB11A, SNAP23, HAP1, APBA1, AP2M1, PLAT, P4HB, HTT, BECN1, RGS19, SNAPIN, NOTCH1, PLEKHF2, ARSA, ATP6V0A1
GOTERM_CC_FAT	GO:0000781~chromosome, telomeric region	10	1.36159e-05	PTGES3, ACD, BLM, XRCC6, TNKS, TERF2IP, ERCC1, POT1, TERF2, CDK2
GOTERM_CC_FAT	GO:0022626~cytosolic ribosome	16	2.33051e-05	RPSA, RPL19, RPL35, FXR2, RPS27, RPL30, RPL18A, RPS3A, RPL6, RPLP0, RPS14, RPLP1, UBC, RPL11, RPS27A, FTL
GOTERM_CC_FAT	GO:0005635~nuclear envelope	27	4.0836e-05	RTN4, XPO1, LMNB1, SUMO1, NUP214, PAFAH1B1, TNKS, RANBP2, EMD, IPO13, LMNA, TRIM27, SMAD3, SMAD1, NUP155, NDEL1, GMCL1, PSEN1, NUP62, IGF2R, PCNA, KPNA5, ALOX5, NUP107, PARP1, KPNA2, MVP
GOTERM_CC_FAT	GO:0017053~transcriptional repressor complex	11	4.68314e-05	CTBP1, HDAC3, CTBP2, HDAC2, HDAC1, MTA1, ZBTB16, APPL1, NCOR1, GPS2, CHD3
GOTERM_CC_FAT	GO:0031090~organelle membrane	90	4.76756e-05	RTN4, VAPA, VAPB, AP1G1, CLSTN1, PEX6, UBQLN4, PEX5, VPS33B, RTN1, TAPBP, FDFT1, B2M, NDUFAF3, WNT2, GOT2, AP2B1, MALL, MAP1LC3B, COL4A3BP, ZFYVE9, CASP8, DLG4, RHOB, NOS3, VPS11, DLG1, RAB27A, EGFR, STX5, BSG, RPH3AL, VTI1B, CYB5A, PPP1CC, NCK2, PSEN1, UQCRH, NCK1, RAB5A, ATP5C1, MDM2, AMFR, WASL, EXT2, MDH2, ARL6IP1, FKBP8, STX8, AP1M1, DERL1, LMNB1, GRB2, MTX2, GPAA1, FKBP1A, GIPC1, ARFGEF2, L…
GOTERM_CC_FAT	GO:0031252~cell leading edge	21	4.7745e-05	ENAH, NF2, ARFIP2, ABI1, MYH9, ITSN1, CDK5, TPM1, CTNNB1, AKT1, SPRY1, NDEL1, ITGA5, NME1, ARHGAP1, RAC1, RAB5A, PAFAH1B1, WASL, LCP1, AKT2
GOTERM_CC_FAT	GO:0000228~nuclear chromosome	23	5.61357e-05	BLM, XRCC6, TRIM28, MLH1, UBE2I, TERF2IP, SMC2, BIRC2, CALCOCO1, POT1, SUV39H2, VDR, SIN3B, SIN3A, ACD, HDAC2, HDAC1, JUN, H2AFX, TNKS, TUBG1, TERF2, ERCC1
GOTERM_CC_FAT	GO:0000785~chromatin	26	7.26476e-05	UBE2A, UPF1, CREB1, TRIM28, MBD4, RB1, KAT5, BIRC2, CBX7, UBE2B, CALCOCO1, SUV39H2, VDR, HDAC3, SIN3B, SIN3A, HDAC2, HDAC1, ID2, NEDD4, JUN, H2AFZ, H2AFX, HIST3H3, CHD3, SMARCA4
GOTERM_CC_FAT	GO:0005912~adherens junction	21	0.000243757	ENAH, NF2, LPP, SMAD7, FHL2, TRIM25, KEAP1, LIG4, MYH9, MLF2, CTNNB1, VCL, WNT2, JUP, SORBS1, ITGA5, LASP1, PVRL2, SDCBP, PAK1, APC
GOTERM_CC_FAT	GO:0016604~nuclear body	22	0.000268535	XPO1, PRPF31, ATPAF2, CRNKL1, BLM, TP53, PRPF3, UBE2I, RB1, ZBTB16, CDC5L, COIL, EIF4A3, SF3B1, SUMO1, TOE1, TRIM69, NPM1, CPSF6, MYC, NHP2, PRPF40A
GOTERM_CC_FAT	GO:0016585~chromatin remodeling complex	13	0.000368457	HDAC3, SIN3A, HDAC2, HDAC1, SMARCD1, SMARCA5, MTA1, RB1, APPL1, ASF1A, NCOR1, CHD3, SMARCA4
GOTERM_CC_FAT	GO:0070161~anchoring junction	22	0.000371171	ENAH, NF2, LPP, SMAD7, FHL2, TRIM25, KEAP1, LIG4, MYH9, MLF2, CTNNB1, VCL, WNT2, JUP, SORBS1, ITGA5, LASP1, PVRL2, PKP4, SDCBP, PAK1, APC
GOTERM_CC_FAT	GO:0005913~cell-cell adherens junction	9	0.00043547	JUP, SORBS1, SMAD7, PVRL2, KEAP1, MYH9, CTNNB1, VCL, APC
GOTERM_CC_FAT	GO:0031965~nuclear membrane	13	0.000479569	LMNB1, LMNA, TRIM27, SMAD3, SMAD1, SUMO1, NUP62, PSEN1, PCNA, TNKS, PAFAH1B1, ALOX5, EMD
GOTERM_CC_FAT	GO:0000790~nuclear chromatin	11	0.000618099	VDR, SIN3B, SIN3A, HDAC2, HDAC1, JUN, TRIM28, H2AFX, BIRC2, CALCOCO1, SUV39H2
GOTERM_CC_FAT	GO:0000784~nuclear chromosome, telomeric region	7	0.000643406	ACD, XRCC6, TNKS, TERF2IP, ERCC1, POT1, TERF2
GOTERM_CC_FAT	GO:0022625~cytosolic large ribosomal subunit	9	0.000784414	RPL30, RPL19, RPL18A, RPL6, RPLP0, RPLP1, RPL35, RPL11, FXR2
GOTERM_CC_FAT	GO:0000783~nuclear telomere cap complex	5	0.000843436	ACD, XRCC6, TERF2IP, POT1, TERF2
GOTERM_CC_FAT	GO:0000782~telomere cap complex	5	0.000843436	ACD, XRCC6, TERF2IP, POT1, TERF2
GOTERM_CC_FAT	GO:0015630~microtubule cytoskeleton	48	0.00104267	PRC1, VAPA, CCDC85B, CEP76, KATNB1, KEAP1, ARPC4, CDC16, CEP70, STAU1, CTNNB1, AKT1, TUBGCP4, PEA15, APP, FNTA, MAP1LC3B, PPP2CA, PPP2CB, NPM1, PAFAH1B1, TNKS, APPBP2, TUBG1, EMD, MYC, MTUS2, APC, DHX9, PPP2R1A, RNF19A, RB1, MYH9, CEP63, BRCA1, ARL3, HDAC3, NDEL1, NUP62, NME1, MAPK14, LYST, TBCD, RASSF1, TUBA4A, MAPRE1, NCOR1, RANBP10
GOTERM_CC_FAT	GO:0030027~lamellipodium	12	0.001201	AKT1, SPRY1, ENAH, NF2, NME1, RAC1, ABI1, WASL, ITSN1, CDK5, CTNNB1, AKT2
GOTERM_CC_FAT	GO:0016591~DNA-directed RNA polymerase II, holoenzyme	13	0.00124581	CPSF3L, TAF10, IKBKAP, POLR2G, TADA3, TP53, CDC73, TBP, PAF1, ERCC3, ZNF768, GTF2H1, POLR2A
GOTERM_CC_FAT	GO:0005657~replication fork	8	0.00131121	HDAC2, BLM, RFC1, TP53BP1, TP53, PCNA, H2AFX, UBE2B
GOTERM_CC_FAT	GO:0016323~basolateral plasma membrane	23	0.00138018	EGFR, STX4, ENAH, LPP, ERBB2, TGFBR1, FHL2, CASK, TRIM25, KEAP1, LIG4, MLF2, CTNNB1, LIN7A, VCL, WNT2, SORBS1, ITGA5, LASP1, NUMB, SDCBP, PAK1, DLG1
GOTERM_CC_FAT	GO:0033279~ribosomal subunit	17	0.00139153	RPSA, RPL19, RPL35, FXR2, RPS27, RPL30, RPL18A, RPS3A, RPL6, RPS14, RPLP0, NPM1, RPLP1, UBC, RPL11, RPS27A, FTL
GOTERM_CC_FAT	GO:0005881~cytoplasmic microtubule	6	0.00212149	PAFAH1B1, TUBG1, MAPRE1, RANBP10, APC, MTUS2
GOTERM_CC_FAT	GO:0005938~cell cortex	18	0.00218448	SEPT5, GM2A, MPP1, SNCA, ARFIP2, GIPC1, MYH9, NCL, CTNNB1, ACTG1, LASP1, NEDD4, DLG4, SPTBN1, PAFAH1B1, MAPRE1, TRIP10, EXOC1
GOTERM_CC_FAT	GO:0005856~cytoskeleton	99	0.00234222	SEPT5, ENAH, VAPA, PRC1, CEP76, CCDC85B, SNCA, CASK, CDC16, KLHL2, CEP70, CTNNB1, VCL, ACTG1, APP, FNTA, HOMER3, TUBG1, MTUS2, MYH9, JUP, MAPK1, NDEL1, NME1, LYST, PSMA3, MAPK3, SDCBP, TUBA4A, LMNB1, KATNB1, ARPC4, KEAP1, PEA15, NPM1, TNKS, EMD, HAP1, DHX9, BRCA1, DNMBP, TRAF3IP1, HDAC3, NUP62, EPS8, LASP1, SPTBN1, ABL1, NCOR1, RANBP10, AKT1, DFNB31, FRMD6, MAP1LC3B, CASP8, GOPC, DLG4, RHOA, NOS3…
GOTERM_CC_FAT	GO:0044431~Golgi apparatus part	29	0.00241766	AP1M1, AP1G1, CLSTN1, ARFGEF2, LMAN1, OCRL, TGFB1, B2M, TAPBP, MALL, GORASP2, GOPC, RAB11A, NOS3, GABARAPL2, STX5, STX4, BSG, BECN1, NSFL1C, TRIM23, DNMBP, COG4, ARF1, TOM1L1, IGF2R, WASL, AP4B1, GOLGB1
GOTERM_CC_FAT	GO:0042995~cell projection	56	0.00265579	RTN4, ENAH, CLSTN1, SNCA, ITSN1, TGFB1, CTNNB1, WNT2, AKT1, NOV, DFNB31, CDC42, APP, SPRY1, APOE, ARHGAP1, GOPC, RAB27A, AKT2, PLD2, MPP1, MYH9, CDK5, BBS1, MAPK1, PPP1CA, NDEL1, PSEN1, NME1, DLD, RAB5A, USH1C, WASL, MAPRE1, LCP1, ERBB2, KATNB1, ARPC4, GIPC1, ABI1, DTNBP1, TPM1, STAU1, PEX19, RAC1, PAFAH1B1, APC, NF2, HTT, ARFIP2, RGS19, STAT1, TULP3, ITGA5, GSK3B, ALOX5
GOTERM_CC_FAT	GO:0000775~chromosome, centromeric region	16	0.002682	ITGB3BP, XPO1, PPP2R5A, TP53BP1, CREBBP, SUV39H2, SUMO3, SIN3A, NDEL1, PSEN1, PPP2CA, PPP2CB, PAFAH1B1, NUP107, BUB3, APC
GOTERM_CC_FAT	GO:0045202~synapse	33	0.00294778	SNAP29, SEPT5, ACHE, YWHAZ, ENAH, ERBB2, CLSTN1, CASK, ABI1, GIPC1, ITSN1, CTNNB1, RABAC1, APP, HOMER3, GOPC, DLG4, PRKACA, SNAP23, APBA1, DLG1, PLAT, CTBP2, SNAPIN, MYH9, PPP1CC, CDK5, LIN7A, DNMBP, EPS8, PSEN1, RAB5A, SNTA1
GOTERM_CC_FAT	GO:0005643~nuclear pore	12	0.00323881	XPO1, SUMO1, NUP214, NUP62, IPO13, TNKS, KPNA5, NUP107, RANBP2, NUP155, KPNA2, MVP
GOTERM_CC_FAT	GO:0000159~protein phosphatase type 2A complex	6	0.00351043	PPP2R1A, PPP2R5A, PPP2CA, CYCS, STRN4, PPP2CB
GOTERM_CC_FAT	GO:0030141~secretory granule	20	0.00381589	PLAT, A2M, STX4, PDGFB, CLU, RPH3AL, VPS33B, TGFB1, CD9, NOTCH1, APP, CLK3, VEGFA, DLD, RAB5A, ARSA, SERPINA1, SNAP23, RAB27A, AKT2
GOTERM_CC_FAT	GO:0016581~NuRD complex	5	0.00402616	HDAC2, HDAC1, MTA1, APPL1, CHD3
GOTERM_CC_FAT	GO:0045121~membrane raft	17	0.00432834	PRKCA, BSG, GNAI2, ERBB2, FADD, BIRC2, SRC, WNT2, TNFRSF1A, MALL, KRAS, PSEN1, SORBS1, CASP8, RAB5A, NOS3, SMURF2
GOTERM_CC_FAT	GO:0005924~cell-substrate adherens junction	14	0.00445766	ENAH, LPP, FHL2, TRIM25, KEAP1, LIG4, MLF2, VCL, WNT2, SORBS1, LASP1, ITGA5, SDCBP, PAK1
GOTERM_CC_FAT	GO:0046930~pore complex	13	0.00486001	XPO1, SUMO1, NUP214, NUP62, IPO13, C5, TNKS, KPNA5, NUP107, RANBP2, NUP155, KPNA2, MVP
GOTERM_CC_FAT	GO:0019897~extrinsic to plasma membrane	9	0.00487998	GNAI1, SMAD7, APOE, NUMB, RAC1, ARSA, DLG4, RGS19, CTNNB1
GOTERM_CC_FAT	GO:0030054~cell junction	43	0.0050537	SNAP29, ACHE, ENAH, VAPA, CLSTN1, FHL2, KEAP1, ABI1, ITSN1, MLF2, VCL, CTNNB1, WNT2, RABAC1, SORBS1, HOMER3, GOPC, PVRL2, DLG4, PAK1, SNAP23, DPP4, APC, DLG1, PTPRJ, F11R, CTBP2, NF2, LPP, SMAD7, SNAPIN, TRIM25, LIG4, MYH9, LIN7A, DNMBP, JUP, LASP1, ITGA5, PKP4, SDCBP, LCP1, SNTA1
GOTERM_CC_FAT	GO:0000118~histone deacetylase complex	8	0.00575707	HDAC3, SIN3A, HDAC2, HDAC1, MTA1, APPL1, NCOR1, CHD3
GOTERM_CC_FAT	GO:0000792~heterochromatin	8	0.00575707	VDR, SIN3B, HDAC2, TRIM28, H2AFX, BIRC2, SMARCA4, SUV39H2
GOTERM_CC_FAT	GO:0005637~nuclear inner membrane	6	0.00666567	LMNB1, PSEN1, LMNA, PCNA, SMAD3, SMAD1
GOTERM_CC_FAT	GO:0030055~cell-substrate junction	14	0.00709813	ENAH, LPP, FHL2, TRIM25, KEAP1, LIG4, MLF2, VCL, WNT2, SORBS1, LASP1, ITGA5, SDCBP, PAK1
GOTERM_CC_FAT	GO:0000776~kinetochore	11	0.00803008	SUMO3, XPO1, SIN3A, NDEL1, PSEN1, TP53BP1, CREBBP, PAFAH1B1, NUP107, BUB3, APC
GOTERM_CC_FAT	GO:0034747~Axin-APC-beta-catenin-GSK3B complex	3	0.00836906	GSK3B, CTNNB1, APC
GOTERM_CC_FAT	GO:0005925~focal adhesion	13	0.00854931	ENAH, LPP, FHL2, TRIM25, KEAP1, LIG4, MLF2, VCL, WNT2, LASP1, ITGA5, SDCBP, PAK1
GOTERM_CC_FAT	GO:0043025~cell soma	18	0.00907954	RTN4, CDK5, TGFB1, RAB1A, STAU1, DFNB31, NOV, MAPK1, PPP1CA, PSEN1, APOE, GSK3B, PSEN2, MAPK8IP2, RAB5A, ENO2, PAFAH1B1, GNB2L1
GOTERM_CC_FAT	GO:0016607~nuclear speck	13	0.00921871	PRPF31, ATPAF2, CRNKL1, PRPF3, ZBTB16, CDC5L, SF3B1, EIF4A3, SUMO1, TOE1, TRIM69, NPM1, PRPF40A
GOTERM_CC_FAT	GO:0015934~large ribosomal subunit	10	0.00937933	RPL30, RPL19, RPL18A, RPL6, RPLP0, RPLP1, NPM1, RPL35, RPL11, FXR2
GOTERM_CC_FAT	GO:0005813~centrosome	22	0.00946364	DHX9, RNF19A, CCDC85B, CEP76, KATNB1, KEAP1, CDC16, CEP63, CTNNB1, CEP70, TUBGCP4, NDEL1, NUP62, NME1, RASSF1, NPM1, TNKS, PAFAH1B1, MAPRE1, TUBG1, MTUS2, APC
GOTERM_CC_FAT	GO:0005840~ribosome	21	0.0120841	RPSA, RPL19, RPL35, RPS6KB2, FXR2, RPS27, RPL30, RPL18A, RPS3A, RPL6, RPS14, RPLP0, RPL9, NPM1, RPLP1, UBC, RPL11, RPL10A, RPS27A, MRPL44, FTL
GOTERM_CC_FAT	GO:0048471~perinuclear region of cytoplasm	26	0.0125746	STX4, ACHE, NF2, VAPA, GALNT6, AP1G1, TP53BP2, ERBB2, CLU, LMNA, CALCOCO2, OPTN, UBQLN1, VPS33B, KAT5, TARBP2, TAF10, APP, SET, ARF1, NME1, NEDD4, RAB5A, PAFAH1B1, TRIP10, DNAJB6
GOTERM_CC_FAT	GO:0008023~transcription elongation factor complex	5	0.0139088	IKBKAP, CDK9, CDC73, PAF1, TCEA2
GOTERM_CC_FAT	GO:0030877~beta-catenin destruction complex	3	0.0161419	GSK3B, CTNNB1, APC
GOTERM_CC_FAT	GO:0030016~myofibril	13	0.0161465	JUP, ARF1, KCNJ8, PSEN2, FHL3, FHL2, SPTBN1, PPP3CA, LMAN1, TPM1, MMP2, CTNNB1, VCL
GOTERM_CC_FAT	GO:0000123~histone acetyltransferase complex	8	0.0168777	TAF10, YEATS4, EP300, TADA3, CREBBP, RUVBL2, USP22, KAT5
GOTERM_CC_FAT	GO:0030131~clathrin adaptor complex	6	0.0180409	EGFR, AP1M1, AP2B1, AP1G1, AP4B1, AP2M1
GOTERM_CC_FAT	GO:0005720~nuclear heterochromatin	6	0.0180409	VDR, SIN3B, TRIM28, H2AFX, BIRC2, SUV39H2
GOTERM_CC_FAT	GO:0005876~spindle microtubule	6	0.0180409	HDAC3, PRC1, PAFAH1B1, CDC16, TUBG1, NCOR1
GOTERM_CC_FAT	GO:0005815~microtubule organizing center	23	0.0181106	DHX9, RNF19A, CCDC85B, CEP76, KATNB1, KEAP1, CDC16, CEP63, BRCA1, CTNNB1, CEP70, TUBGCP4, NDEL1, NUP62, NME1, RASSF1, NPM1, TNKS, PAFAH1B1, MAPRE1, TUBG1, MTUS2, APC
GOTERM_CC_FAT	GO:0000307~cyclin-dependent protein kinase holoenzyme complex	4	0.0185145	CDKN1A, PCNA, CDK5, CDK2
GOTERM_CC_FAT	GO:0022627~cytosolic small ribosomal subunit	7	0.0191257	RPSA, RPS27, RPS3A, RPS14, UBC, RPS27A, FTL
GOTERM_CC_FAT	GO:0008287~protein serine/threonine phosphatase complex	7	0.0191257	PPP2R1A, PPP2R5A, PPP2CA, CYCS, STRN4, PPP2CB, PPP3CA
GOTERM_CC_FAT	GO:0043073~germ cell nucleus	5	0.0202269	BLM, MLH1, H2AFX, COIL, TERF2
GOTERM_CC_FAT	GO:0030119~AP-type membrane coat adaptor complex	6	0.0207176	EGFR, AP1M1, AP2B1, AP1G1, AP4B1, AP2M1
GOTERM_CC_FAT	GO:0044437~vacuolar part	9	0.0208909	GABARAPL2, STX8, PSEN1, AKTIP, DLD, VTI1B, VPS11, TRIM23, VPS33B
GOTERM_CC_FAT	GO:0042470~melanosome	11	0.0210081	P4HB, BSG, YWHAZ, RAC1, NAP1L1, RAB5A, SDCBP, ATP6V0A1, CANX, PRDX1, RAB27A
GOTERM_CC_FAT	GO:0048770~pigment granule	11	0.0210081	P4HB, BSG, YWHAZ, RAC1, NAP1L1, RAB5A, SDCBP, ATP6V0A1, CANX, PRDX1, RAB27A
GOTERM_CC_FAT	GO:0000793~condensed chromosome	14	0.0215236	XRCC4, NDEL1, BLM, TP53BP1, CREBBP, SMARCA5, MLH1, UBE2I, NUP107, LIG4, TUBG1, SMC2, BRCA1, CDK2
GOTERM_CC_FAT	GO:0043235~receptor complex	13	0.0221308	EPS8, SORBS1, ITGA5, TOLLIP, IL6ST, ERBB2, TGFBR1, DLG4, SMAD3, SDCBP, ITGB5, MYH9, ACVR1
GOTERM_CC_FAT	GO:0000151~ubiquitin ligase complex	11	0.0225389	CUL3, CUL2, FZR1, NEDD4, WWP1, RNF11, SMURF2, SKP1, TCEB1, RBBP6, BRCA1
GOTERM_CC_FAT	GO:0000178~exosome (RNase complex)	4	0.023716	EXOSC10, EXOSC8, EXOSC4, EXOSC5
GOTERM_CC_FAT	GO:0044433~cytoplasmic vesicle part	18	0.0239946	EGFR, A2M, PDGFB, CLU, RPH3AL, TGFB1, WNT2, CD9, AP2B1, APP, DLD, VEGFA, RAB5A, DLG4, MDM2, SERPINA1, RAB27A, AP2M1
GOTERM_CC_FAT	GO:0030426~growth cone	8	0.0249091	DFNB31, PSEN1, GSK3B, SNCA, ABI1, PAFAH1B1, CDK5, APC
GOTERM_CC_FAT	GO:0005958~DNA-dependent protein kinase-DNA ligase 4 complex	3	0.0259493	XRCC4, XRCC6, LIG4
GOTERM_CC_FAT	GO:0031264~death-inducing signaling complex	3	0.0259493	CASP8, FADD, FAS
GOTERM_CC_FAT	GO:0070419~nonhomologous end joining complex	3	0.0259493	XRCC4, XRCC6, LIG4
GOTERM_CC_FAT	GO:0001726~ruffle	9	0.0267811	NF2, ITGA5, NME1, ARHGAP1, RAB5A, ARFIP2, MYH9, TPM1, LCP1
GOTERM_CC_FAT	GO:0030427~site of polarized growth	8	0.0272657	DFNB31, PSEN1, GSK3B, SNCA, ABI1, PAFAH1B1, CDK5, APC
GOTERM_CC_FAT	GO:0031594~neuromuscular junction	5	0.0280595	APP, PSEN1, PRKACA, MYH9, CDK5
GOTERM_CC_FAT	GO:0060205~cytoplasmic membrane-bounded vesicle lumen	7	0.0293843	APP, A2M, PDGFB, VEGFA, CLU, SERPINA1, TGFB1
GOTERM_CC_FAT	GO:0043292~contractile fiber	13	0.0296152	JUP, ARF1, KCNJ8, PSEN2, FHL3, FHL2, SPTBN1, PPP3CA, LMAN1, TPM1, MMP2, CTNNB1, VCL
GOTERM_CC_FAT	GO:0031091~platelet alpha granule	8	0.0297693	CD9, APP, A2M, VEGFA, CLU, SERPINA1, VPS33B, TGFB1
GOTERM_CC_FAT	GO:0005774~vacuolar membrane	8	0.0297693	GABARAPL2, STX8, PSEN1, AKTIP, VTI1B, VPS11, TRIM23, VPS33B
GOTERM_CC_FAT	GO:0016605~PML body	6	0.0302525	SUMO1, BLM, TP53, UBE2I, ZBTB16, RB1
GOTERM_CC_FAT	GO:0045177~apical part of cell	17	0.0320285	PLAT, EGFR, STX4, GM2A, ERBB2, TGFBR1, PFKM, CTNNB1, WNT2, CDC42, APP, NUMB, USH1C, NOS3, DPP4, RAB27A, ACVR1
GOTERM_CC_FAT	GO:0012506~vesicle membrane	15	0.0330251	EGFR, GRB2, RPH3AL, GIPC1, APPL1, WNT2, CD9, NCK2, AP2B1, NCK1, DLG4, RAB5A, MDM2, RAB27A, AP2M1
GOTERM_CC_FAT	GO:0044448~cell cortex part	10	0.0339472	SEPT5, ACTG1, MPP1, GM2A, LASP1, DLG4, SPTBN1, MAPRE1, MYH9, EXOC1
GOTERM_CC_FAT	GO:0000922~spindle pole	6	0.0339526	TUBGCP4, MAPK14, NPM1, KATNB1, TUBG1, CEP63
GOTERM_CC_FAT	GO:0031983~vesicle lumen	7	0.0356514	APP, A2M, PDGFB, VEGFA, CLU, SERPINA1, TGFB1
GOTERM_CC_FAT	GO:0043198~dendritic shaft	4	0.0362294	PSEN1, GSK3B, GIPC1, CTNNB1
GOTERM_CC_FAT	GO:0005652~nuclear lamina	3	0.0375503	LMNB1, LMNA, PCNA
GOTERM_CC_FAT	GO:0030017~sarcomere	11	0.037801	JUP, ARF1, PSEN2, FHL3, FHL2, SPTBN1, PPP3CA, LMAN1, TPM1, MMP2, CTNNB1
GOTERM_CC_FAT	GO:0030139~endocytic vesicle	8	0.0381947	EGFR, AP2B1, RAB5A, DLG4, MDM2, GIPC1, ITSN1, AP2M1
GOTERM_CC_FAT	GO:0044459~plasma membrane part	137	0.0406053	ENAH, HRAS, VAPA, IL6ST, AP1G1, TSPAN4, RAB1B, TSPAN7, CASK, ITSN1, VPS33B, VCL, B2M, CTNNB1, WNT2, APP, DYSF, HOMER3, APOE, RRAS, FAS, RAB27A, RNF31, PTPRJ, EGFR, F11R, PLD2, EFNB2, FADD, LIG4, GEM, MYH9, JUP, PDGFRA, SDCBP, ACHE, STX8, GNAI1, ERBB2, ITGB5, KEAP1, SRC, KRAS, GORASP1, RAC1, NUMB, PVRL2, AP2M1, SMAD7, LPP, TGFBR1, SNAPIN, EPHA2, LIN7A, KCTD6, KDR, DNMBP, EPS15, KCTD9, TNFSF10, EPS…
GOTERM_CC_FAT	GO:0044449~contractile fiber part	12	0.0407414	JUP, ARF1, PSEN2, FHL3, FHL2, SPTBN1, PPP3CA, LMAN1, TPM1, MMP2, CTNNB1, VCL
GOTERM_CC_FAT	GO:0000803~sex chromosome	4	0.0435234	SIN3B, H2AFX, BIRC2, CDK2
GOTERM_CC_FAT	GO:0030863~cortical cytoskeleton	7	0.0465577	ACTG1, MPP1, LASP1, DLG4, SPTBN1, MAPRE1, MYH9
GOTERM_CC_FAT	GO:0030424~axon	15	0.047728	HTT, SNCA, KATNB1, STAT1, DTNBP1, CDK5, TGFB1, DFNB31, NOV, MAPK1, APP, NDEL1, PSEN1, RAB5A, APC
GOTERM_CC_FAT	GO:0044430~cytoskeletal part	64	0.0495477	SEPT5, PRC1, VAPA, CEP76, CCDC85B, CDC16, CEP70, CTNNB1, AKT1, DFNB31, APP, FNTA, MAP1LC3B, HOMER3, GOPC, DLG4, TUBG1, VPS11, MYC, MTUS2, DLG1, RB1, MYH9, ARL3, NDEL1, PSEN1, NME1, TBCD, TUBA4A, MAPRE1, LCP1, YWHAZ, LMNB1, FHL3, KATNB1, ARPC4, KEAP1, TPM1, STAU1, TUBGCP4, PEA15, SORBS1, PPP2CA, PPP2CB, NPM1, PAFAH1B1, TNKS, APPBP2, EMD, APC, DHX9, RNF19A, LMNA, CEP63, BRCA1, HDAC3, NUP62, EPS8, L…

## Sheet: HK-MDS MF
Category	Term	Count	PValue	Genes
GOTERM_MF_FAT	GO:0008134~transcription factor binding	88	1.7385e-21	PPARD, E2F4, THRB, TSG101, LMO4, TBP, MXI1, CBFA2T2, RAB1A, CTNNB1, MAGED1, KDM1A, MAX, SIN3B, AES, SIN3A, SMARCD1, GATA4, CUTA, CTBP1, CTBP2, RXRB, PCBD1, YY1, RELA, LDB1, RELB, TP53, TLE1, RB1, ARNTL, DDIT3, TAF10, MED4, EP300, BPTF, PIAS4, NAB2, JUN, USP22, SIAH2, SMARCA4, YWHAZ, NMI, TADA3, ZBTB9, SKIV2L, NFYC, NFKBIA, FHL2, SRF, SUFU, CALCOCO1, ARNT, NR1H2, VDR, ATN1, DRAP1, NPM1, MYCBP, SKI…
GOTERM_MF_FAT	GO:0042802~identical protein binding	98	2.78731e-20	THRA, PDGFB, VAPB, IL6ST, SNCA, UBQLN4, TGFB1, ACTG1, MAGED1, APP, GSTM3, MAP3K5, APOE, EED, FAS, MTUS2, FTL, EGFR, DFFA, PCBD1, RELA, FADD, MYH9, PPP1CC, GLUL, NME1, VEGFA, PDGFRA, EXT2, TRIM39, SMARCA4, ACHE, ERBB2, NFKBIA, GIPC1, LMAN1, SRF, IRAK3, PVRL2, NPM1, RUNX1, SSSCA1, SMAD4, SMAD3, NR4A1, SMAD1, OXSR1, TAX1BP1, BRCA1, USF2, HDAC1, MLX, KCTD17, ALDH2, SMURF2, PARP1, SDCBP2, RABAC1, AKT1…
GOTERM_MF_FAT	GO:0019899~enzyme binding	78	2.16999e-15	A2M, VAPB, UBQLN1, CRADD, CTNNB1, WNT2, AKT1, CUL3, CUL2, PDPK1, H2AFX, CDK5RAP3, PRKACA, SERPINA1, PAK1, FAS, RANBP2, DLG1, CUTA, EGFR, STX4, UBE2A, RELA, PRKAB2, STRN4, TP53, RPH3AL, UBE2I, RB1, PFKM, PPP1CC, PRKCD, UBE2B, JUP, MAPK1, TAF10, MAST2, IGF2R, MDM2, KPNA2, MAP3K13, ERBB2, ADAMTSL4, NFKBIA, DUSP12, FTH1, POT1, STAU1, POLR2A, ACD, SORBS1, ATN1, RAC1, PAFAH1B1, SKIL, PIK3R1, APC, GABAR…
GOTERM_MF_FAT	GO:0019787~small conjugating protein ligase activity	39	4.29483e-14	UBE2Z, TSG101, UBE3A, UBE2G2, UBE2V2, LNX1, SUMO3, ERCC8, UBE2D4, UBE2D3, UEVLD, UBE2D2, WWP1, NEDD4L, TRAF6, LRSAM1, UBE2A, UBE2L6, UBE2F, UBE2I, UBE2H, TRIM23, UBE2C, UBE2B, RBBP6, UBE2Q1, BRCA1, UBE2E3, AKTIP, PIAS4, NEDD4, UBE2M, UBE2W, MDM2, SMURF2, AMFR, SMURF1, SIAH2, UBE2U
GOTERM_MF_FAT	GO:0008022~protein C-terminus binding	34	1.07105e-12	USP7, ITGB3BP, XRCC4, HRAS, ERBB2, XRCC6, PEX6, PEX5, ZBTB16, SDCBP2, COIL, SRC, CTNNB1, PPP2CA, PPP2CB, DLG4, PABPC1, ERCC3, TERF2, ERCC1, DLG1, YEATS4, CTBP1, OPTN, LIG4, PFKM, NCL, PRKCD, PCGF1, ATXN1, ATF4, EP300, MAPRE1, ABL1
GOTERM_MF_FAT	GO:0016881~acid-amino acid ligase activity	41	1.2031e-12	UBE2Z, TSG101, UBE3A, UBE2G2, ARPC4, UBE2V2, LNX1, SUMO3, ERCC8, UBE2D4, UBE2D3, UEVLD, UBE2D2, WWP1, NEDD4L, TRAF6, LRSAM1, UBE2A, UBE2L6, UBE2F, UBE2I, UBE2H, TRIM23, UBE2C, UBE2B, RBBP6, UBE2Q1, BRCA1, UBE2E3, AKTIP, PIAS4, NEDD4, UBE2M, UBE2W, MDM2, SMURF2, AMFR, SMURF1, SIAH2, UBE2U, RNF41
GOTERM_MF_FAT	GO:0004672~protein kinase activity	77	1.47345e-11	RNASEL, TBK1, CASK, RPS6KB2, PRKG1, WNT2, CSNK2A2, AKT1, MAP3K5, PDPK1, CLK3, CLK2, COL4A3BP, CLK4, PRKACA, PAK1, CHUK, AKT2, PRKCA, EGFR, SRPK2, IKBKAP, SGK1, TNIK, CDK9, PKN1, MARK3, DAPK3, PRKCD, CDK5, STK3, CDK2, GTF2H1, MAPK1, MAP4K4, ACVR2B, MAST2, MAPK6, IGF2R, HIPK3, MAPK3, PDGFRA, RIPK2, NEK9, MAPK8, MAPK7, MAP3K13, ACVR1, POLR2G, ERBB2, FKBP1A, SRC, POLR2A, EXOSC10, IRAK3, ERCC3, ATRIP,…
GOTERM_MF_FAT	GO:0030528~transcription regulator activity	145	2.66528e-11	THRA, THRB, LMO4, XRCC6, TBP, MXI1, TGFB1, CTNNB1, MAGED1, KDM1A, SIN3B, SIN3A, SMARCD1, ATF6B, GATA4, EED, CREB3L1, RPS27A, CUTA, IKBKAP, PCBD1, RXRB, RELA, YY1, RELB, MTA1, ARNTL, DDIT3, MED19, EP300, RFC1, PIAS4, NME1, JUN, SMARCA5, SMARCA4, DEAF1, TADA3, KEAP1, SRF, MEIS1, ARNT, NR1H2, VDR, ATN1, DRAP1, SNF8, NPM1, HNRNPD, SKIL, TCF4, RUNX1, EWSR1, YEATS4, SMAD9, SMAD7, HTT, TP53BP1, CREBBP, …
GOTERM_MF_FAT	GO:0016879~ligase activity, forming carbon-nitrogen bonds	42	2.95522e-11	UBE2Z, TSG101, UBE3A, UBE2G2, ARPC4, UBE2V2, LNX1, SUMO3, ERCC8, UBE2D4, UBE2D3, UEVLD, UBE2D2, WWP1, NEDD4L, TRAF6, LRSAM1, UBE2A, UBE2L6, UBE2F, UBE2I, UBE2H, TRIM23, UBE2C, UBE2B, RBBP6, UBE2Q1, BRCA1, UBE2E3, GLUL, AKTIP, PIAS4, NEDD4, UBE2M, UBE2W, MDM2, SMURF2, AMFR, SMURF1, SIAH2, UBE2U, RNF41
GOTERM_MF_FAT	GO:0046983~protein dimerization activity	70	7.09764e-11	THRA, VAPA, PDGFB, IL6ST, VAPB, SDCBP2, TGFB1, FOS, MAX, MAP3K5, APOE, ATF6B, CREB3L1, DPP4, MTUS2, CUTA, EGFR, PPP2R1A, LDB1, TP53, MYH9, STK3, DDIT3, TARS, TARBP2, JUN, VEGFA, PDGFRA, SDCBP, MAP3K13, EXT2, ACVR1, ACHE, ZBTB9, ERBB2, ADH5, KATNB1, CALCOCO2, GIPC1, ZBTB16, SRF, ARNT, RRAGC, GCH1, IRAK3, XBP1, PPP2CA, PVRL2, PPP2CB, NPM1, ENO2, PAFAH1B1, PPP3CA, PTS, RUNX1, TCF4, TERF2, PDK2, CREB…
GOTERM_MF_FAT	GO:0003712~transcription cofactor activity	53	2.71357e-10	THRB, TSG101, MXI1, CBFA2T2, CTNNB1, MAGED1, MAX, SIN3B, SIN3A, AES, SMARCD1, CUTA, CTBP2, PCBD1, RXRB, LDB1, YY1, RELB, TLE1, RB1, DDIT3, TAF10, MED4, EP300, PIAS4, NAB2, USP22, SIAH2, NMI, TADA3, ZBTB9, FHL2, NFYC, SUFU, CALCOCO1, ARNT, ATN1, DRAP1, NPM1, MYCBP, SKIL, TCF4, CREB3, HTT, CREB1, CREBBP, TRIM28, KAT5, BRCA1, GPS2, HDAC3, PSMC3, NCOR1
GOTERM_MF_FAT	GO:0004842~ubiquitin-protein ligase activity	31	4.31131e-10	UBE2Z, UBE3A, UBE2G2, LNX1, UBE2D4, ERCC8, UBE2D3, UBE2D2, WWP1, NEDD4L, TRAF6, UBE2A, LRSAM1, UBE2L6, UBE2H, TRIM23, UBE2C, UBE2B, RBBP6, UBE2Q1, BRCA1, UBE2E3, NEDD4, UBE2M, UBE2W, MDM2, SMURF2, SMURF1, SIAH2, AMFR, UBE2U
GOTERM_MF_FAT	GO:0004674~protein serine/threonine kinase activity	58	7.62644e-10	TBK1, RPS6KB2, CASK, PRKG1, CSNK2A2, AKT1, MAP3K5, PDPK1, CLK3, CLK2, CLK4, PRKACA, PAK1, CHUK, AKT2, EGFR, PRKCA, SRPK2, SGK1, TNIK, CDK9, PKN1, MARK3, CDK5, PRKCD, DAPK3, STK3, CDK2, GTF2H1, MAPK1, MAP4K4, ACVR2B, MAST2, MAPK6, HIPK3, MAPK3, RIPK2, NEK9, MAPK8, MAPK7, MAP3K13, ACVR1, FKBP1A, EXOSC10, IRAK3, ERCC3, ATRIP, CSNK1A1, TGFBR1, CSNK2B, SMG1, OXSR1, RPS6KA5, NUP62, MAPK13, CSNK1E, MAPK…
GOTERM_MF_FAT	GO:0016563~transcription activator activity	55	2.75167e-09	PPARD, THRA, TSG101, XRCC6, TGFB1, CTNNB1, MAGED1, MAX, GATA4, SMARCD1, CUTA, EGR1, PCBD1, RXRB, YY1, RB1, TAF10, MED4, EP300, SMARCA5, USP22, SMARCA4, DEAF1, TADA3, ZBTB9, FHL2, NFYC, CALCOCO1, ARNT, NR1H2, NPM1, HNRNPD, MYOG, MYCBP, RUNX1, CREB3, TP53BP1, TRIM28, SMAD5, CREBBP, SMAD4, SMAD3, NR4A1, SMAD2, SMAD1, KAT5, USF2, BRCA1, STAT3, NOTCH1, ATF4, HDAC2, HDAC1, PSMC3, TCF12
GOTERM_MF_FAT	GO:0016564~transcription repressor activity	45	1.60095e-08	PPARD, THRA, THRB, TSG101, ZBTB16, MXI1, CBFA2T2, SUFU, KDM1A, SIN3B, SIN3A, AES, ATN1, TSC22D4, DRAP1, EED, SKIL, TCF4, CTBP1, CTBP2, HTT, LDB1, YY1, RELB, TRIM28, SMAD3, UBE2I, TLE1, RB1, KAT5, DDIT3, GPS2, ATXN1, HDAC3, HDAC2, ID2, RFC1, PIAS4, PSMC3, NAB2, MDM2, HIVEP1, SIAH2, NCOR1, DNAJB6
GOTERM_MF_FAT	GO:0032553~ribonucleotide binding	156	2.72811e-08	SEPT5, RNASEL, HRAS, TBK1, XRCC6, EIF5, RAB1B, RPS6KB2, CASK, RRAD, PRKG1, RAB1A, CSNK2A2, ACTG1, MAP3K5, PRKAR2A, DDX18, CLK3, CLK2, DDX24, CLK4, RRAS, PRKACA, TUBG1, RAB27A, EGFR, IKBKAP, TNIK, PIK3CD, LIG4, GEM, MARK3, MYH9, STK3, MAP4K4, PNKP, MAPK1, GLUL, MAPK6, RFC1, NME1, NAV2, MAPK3, PDGFRA, SMARCA5, NEK9, RIPK2, TUBA4A, MAPK8, MAPK7, SMARCA4, GNAI2, BLM, GNAI1, ERBB2, NAGK, SRC, RRAGB, R…
GOTERM_MF_FAT	GO:0032555~purine ribonucleotide binding	156	2.72811e-08	SEPT5, RNASEL, HRAS, TBK1, XRCC6, EIF5, RAB1B, RPS6KB2, CASK, RRAD, PRKG1, RAB1A, CSNK2A2, ACTG1, MAP3K5, PRKAR2A, DDX18, CLK3, CLK2, DDX24, CLK4, RRAS, PRKACA, TUBG1, RAB27A, EGFR, IKBKAP, TNIK, PIK3CD, LIG4, GEM, MARK3, MYH9, STK3, MAP4K4, PNKP, MAPK1, GLUL, MAPK6, RFC1, NME1, NAV2, MAPK3, PDGFRA, SMARCA5, NEK9, RIPK2, TUBA4A, MAPK8, MAPK7, SMARCA4, GNAI2, BLM, GNAI1, ERBB2, NAGK, SRC, RRAGB, R…
GOTERM_MF_FAT	GO:0000166~nucleotide binding	182	3.98553e-08	SEPT5, RNASEL, HRAS, TBK1, XRCC6, EIF5, RAB1B, RPS6KB2, RRAD, CASK, SYNCRIP, PRKG1, RAB1A, CSNK2A2, ACTG1, KDM1A, MAP3K5, PRKAR2A, DDX18, CLK3, CLK2, DDX24, CLK4, RRAS, PRKACA, TUBG1, RAB27A, EGFR, IKBKAP, TNIK, PIK3CD, GEM, LIG4, MARK3, MYH9, STK3, MAP4K4, PNKP, MAPK1, GLUL, RBPMS, RFC1, MAPK6, NME1, NAV2, MAPK3, DLD, SMARCA5, PDGFRA, NEK9, RIPK2, TUBA4A, MAPK8, MAPK7, SMARCA4, GNAI2, BLM, GNAI1…
GOTERM_MF_FAT	GO:0046982~protein heterodimerization activity	34	4.53563e-08	THRA, VAPA, PDGFB, VAPB, ZBTB9, ERBB2, KATNB1, SDCBP2, TGFB1, RRAGC, ARNT, MAX, FOS, IRAK3, APOE, PPP2CA, PPP2CB, NPM1, ENO2, PPP3CA, TCF4, RUNX1, CUTA, EGFR, PDK2, PPP2R1A, TGFBR1, TP53, NR4A1, SMC2, USF2, PDGFRA, SDCBP, EXT2
GOTERM_MF_FAT	GO:0017076~purine nucleotide binding	160	5.84952e-08	SEPT5, RNASEL, HRAS, TBK1, XRCC6, EIF5, RAB1B, RPS6KB2, RRAD, CASK, PRKG1, RAB1A, CSNK2A2, ACTG1, KDM1A, MAP3K5, PRKAR2A, DDX18, CLK3, CLK2, DDX24, CLK4, RRAS, PRKACA, TUBG1, RAB27A, EGFR, IKBKAP, TNIK, PIK3CD, GEM, LIG4, MARK3, MYH9, STK3, MAP4K4, PNKP, MAPK1, GLUL, MAPK6, RFC1, NME1, NAV2, MAPK3, DLD, PDGFRA, SMARCA5, NEK9, RIPK2, TUBA4A, MAPK8, MAPK7, SMARCA4, GNAI2, BLM, GNAI1, ERBB2, NAGK, S…
GOTERM_MF_FAT	GO:0003714~transcription corepressor activity	27	1.02435e-07	THRB, TSG101, MXI1, CBFA2T2, SUFU, SIN3B, AES, SIN3A, ATN1, DRAP1, SKIL, TCF4, CTBP2, HTT, YY1, LDB1, RELB, TRIM28, TLE1, DDIT3, GPS2, HDAC3, PIAS4, PSMC3, NAB2, SIAH2, NCOR1
GOTERM_MF_FAT	GO:0031625~ubiquitin protein ligase binding	13	2.9477e-07	UBE2A, SMAD7, TGFBR1, ERBB2, SMAD3, NFKBIA, SMAD2, RB1, UBE2B, POLR2A, CUL3, CUL2, SKIL
GOTERM_MF_FAT	GO:0005072~transforming growth factor beta receptor, cytoplasmic mediator activity	8	4.37562e-07	SMAD9, SMAD7, SMAD5, SMAD4, SMAD3, SMAD2, SMAD1, SKIL
GOTERM_MF_FAT	GO:0001882~nucleoside binding	136	4.46656e-07	RNASEL, TBK1, XRCC6, CASK, RPS6KB2, PRKG1, RAB1A, CSNK2A2, ACTG1, KDM1A, MAP3K5, PRKAR2A, DDX18, CLK3, CLK2, DDX24, CLK4, PRKACA, EGFR, IKBKAP, TNIK, PIK3CD, LIG4, GEM, MARK3, MYH9, STK3, MAP4K4, PNKP, MAPK1, GLUL, MAPK6, RFC1, NAV2, NME1, DLD, MAPK3, PDGFRA, SMARCA5, NEK9, RIPK2, MAPK8, MAPK7, SMARCA4, BLM, ERBB2, NAGK, SRC, RRAGC, UBE2D4, IRAK3, UBE2D3, UBE2D2, KRAS, RUNX1, DHX8, DHX9, TGFBR1, …
GOTERM_MF_FAT	GO:0001883~purine nucleoside binding	135	5.03687e-07	RNASEL, TBK1, XRCC6, CASK, RPS6KB2, PRKG1, RAB1A, CSNK2A2, ACTG1, KDM1A, MAP3K5, PRKAR2A, DDX18, CLK3, CLK2, DDX24, CLK4, PRKACA, EGFR, IKBKAP, TNIK, PIK3CD, LIG4, GEM, MARK3, MYH9, STK3, MAP4K4, PNKP, MAPK1, GLUL, MAPK6, RFC1, NAV2, NME1, DLD, MAPK3, PDGFRA, SMARCA5, NEK9, RIPK2, MAPK8, MAPK7, SMARCA4, BLM, ERBB2, NAGK, SRC, RRAGC, UBE2D4, IRAK3, UBE2D3, UBE2D2, KRAS, RUNX1, DHX8, DHX9, TGFBR1, …
GOTERM_MF_FAT	GO:0046332~SMAD binding	14	8.18601e-07	SMAD7, TGFBR1, CREBBP, SMAD4, SMAD3, SMAD2, FKBP1A, SMAD1, CTNNB1, FOS, JUN, SKIL, SMURF1, ACVR1
GOTERM_MF_FAT	GO:0003690~double-stranded DNA binding	20	1.3405e-06	EGFR, EGR1, DEAF1, BLM, THRB, CREB1, XRCC6, TP53, MLH1, SMAD3, SMAD2, ZBTB16, USF2, CTNNB1, PNKP, FOS, JUN, PCNA, MYC, TERF2
GOTERM_MF_FAT	GO:0042803~protein homodimerization activity	42	1.52384e-06	ACHE, THRA, PDGFB, IL6ST, VAPB, ADH5, CALCOCO2, GIPC1, ZBTB16, SDCBP2, SRF, TGFB1, GCH1, IRAK3, MAP3K5, APOE, PVRL2, NPM1, ENO2, PAFAH1B1, PTS, RUNX1, TERF2, DPP4, MTUS2, PDK2, CREB3, LDB1, SMAD4, SMAD3, NR4A1, MYH9, USF2, TARBP2, TARS, PYGL, MLX, VEGFA, PDGFRA, EXT2, MAP3K13, ACVR1
GOTERM_MF_FAT	GO:0010843~promoter binding	15	1.99937e-06	THRA, SMAD7, XRCC6, TP53, SMAD4, SMAD3, SMAD2, SRF, CTNNB1, FOS, VDR, KDM1A, JUN, TCF12, ETV5
GOTERM_MF_FAT	GO:0019900~kinase binding	28	2.08348e-06	DUSP12, UBQLN1, FTH1, CTNNB1, WNT2, PDPK1, SORBS1, ATN1, CDK5RAP3, PRKACA, FAS, DLG1, APC, RELA, PRKAB2, SMAD3, RB1, SMAD1, PFKM, PPP1CC, APPL1, STAT3, JUP, MAPK1, YWHAG, GSK3B, MAPK8IP2, MAP3K13
GOTERM_MF_FAT	GO:0043565~sequence-specific DNA binding	63	2.33753e-06	PPARD, THRA, THRB, XRCC6, TERF2IP, CTNNB1, FOS, MAX, KDM1A, HSF1, GATA4, ATF6B, NR2F6, CREB3L1, MYC, EGR1, RXRB, FOXJ1, RELA, TP53, MTA1, MBD4, NCL, DDIT3, BPTF, JUN, NR3C2, NFYC, NFYB, NFIX, SRF, MEIS1, POT1, ARNT, STAT6, NR1H2, VDR, DRAP1, XBP1, HNRNPD, ETV5, EWSR1, TERF2, ERCC1, CREB3, SMAD7, CREB1, TP53BP1, TRIM28, HMBOX1, SMAD4, SMAD3, NR4A1, SMAD2, STAT1, STAT3, USF2, NOTCH1, ATF4, HDAC2, P…
GOTERM_MF_FAT	GO:0032559~adenyl ribonucleotide binding	125	2.53485e-06	RNASEL, TBK1, XRCC6, CASK, RPS6KB2, PRKG1, RAB1A, CSNK2A2, ACTG1, MAP3K5, PRKAR2A, DDX18, CLK3, CLK2, DDX24, CLK4, PRKACA, EGFR, IKBKAP, TNIK, PIK3CD, LIG4, MARK3, MYH9, STK3, MAP4K4, PNKP, MAPK1, GLUL, MAPK6, RFC1, NAV2, NME1, MAPK3, PDGFRA, SMARCA5, NEK9, RIPK2, MAPK8, MAPK7, SMARCA4, BLM, ERBB2, NAGK, SRC, UBE2D4, IRAK3, UBE2D3, UBE2D2, RUNX1, DHX8, DHX9, TGFBR1, SMG1, OXSR1, EPHA2, KDR, UBE2E…
GOTERM_MF_FAT	GO:0005524~ATP binding	123	3.66884e-06	RNASEL, TBK1, XRCC6, CASK, RPS6KB2, PRKG1, RAB1A, CSNK2A2, ACTG1, MAP3K5, DDX18, CLK3, CLK2, DDX24, CLK4, PRKACA, EGFR, IKBKAP, TNIK, PIK3CD, LIG4, MARK3, MYH9, STK3, MAP4K4, PNKP, MAPK1, GLUL, MAPK6, RFC1, NAV2, NME1, MAPK3, PDGFRA, SMARCA5, NEK9, RIPK2, MAPK8, MAPK7, SMARCA4, BLM, ERBB2, NAGK, SRC, UBE2D4, IRAK3, UBE2D3, UBE2D2, RUNX1, DHX8, DHX9, TGFBR1, SMG1, OXSR1, EPHA2, KDR, UBE2E3, VCP, E…
GOTERM_MF_FAT	GO:0030554~adenyl nucleotide binding	129	4.84051e-06	RNASEL, TBK1, XRCC6, CASK, RPS6KB2, PRKG1, RAB1A, CSNK2A2, ACTG1, KDM1A, MAP3K5, PRKAR2A, DDX18, CLK3, CLK2, DDX24, CLK4, PRKACA, EGFR, IKBKAP, TNIK, PIK3CD, LIG4, MARK3, MYH9, STK3, MAP4K4, PNKP, MAPK1, GLUL, MAPK6, RFC1, NAV2, NME1, DLD, MAPK3, PDGFRA, SMARCA5, NEK9, RIPK2, MAPK8, MAPK7, SMARCA4, BLM, ERBB2, NAGK, SRC, UBE2D4, IRAK3, UBE2D3, UBE2D2, RUNX1, DHX8, DHX9, TGFBR1, SMG1, OXSR1, EPHA2…
GOTERM_MF_FAT	GO:0043566~structure-specific DNA binding	24	4.9795e-06	EGFR, DEAF1, EGR1, BLM, THRB, CREB1, XRCC6, TP53, MLH1, SMAD3, SMAD2, ZBTB16, USF2, POT1, CTNNB1, PNKP, FOS, NOTCH1, JUN, PCBP1, PCNA, MYC, TERF2, ERCC1
GOTERM_MF_FAT	GO:0019904~protein domain specific binding	39	1.7713e-05	YWHAZ, ENAH, E2F4, GRB2, GIPC1, CRADD, SRC, LNX1, DFNB31, KRAS, ATN1, PPP2CB, ARHGAP1, EHD2, ERCC1, APBA1, CTBP1, TP53BP2, LDB1, STRN4, CSNK2B, RPH3AL, UBE2I, CDC5L, DAPK3, PTPN12, LIN7A, EPS15, PLSCR1, YWHAG, NUP62, TOM1L1, PSEN1, VCP, NEDD4, NCK1, RIPK2, NCOR1, SNTA1
GOTERM_MF_FAT	GO:0030618~transforming growth factor beta receptor, pathway-specific cytoplasmic mediator activity	5	4.55961e-05	SMAD9, SMAD5, SMAD3, SMAD2, SMAD1
GOTERM_MF_FAT	GO:0003700~transcription factor activity	84	5.6086e-05	PPARD, E2F4, THRA, THRB, LMO4, TBP, CBFA2T2, CTNNB1, KDM1A, FOS, MAX, HSF1, GATA4, ATF6B, NR2F6, CREB3L1, SOX18, MYC, EGR1, CTBP1, RXRB, FOXJ1, YY1, RELA, RELB, TP53, MTA1, RB1, ARNTL, DDIT3, TAF10, EP300, NME1, JUN, TADA3, NR3C2, NFYC, NFYB, NFIX, ZBTB16, SRF, MEIS1, ARNT, STAT6, NR1H2, VDR, DRAP1, XBP1, TSC22D4, MYOG, RUNX1, TCF4, ETV5, EWSR1, YEATS4, SMAD9, LZTR1, CREB3, SMAD7, CREB1, TRIM28, …
GOTERM_MF_FAT	GO:0003713~transcription coactivator activity	28	5.77415e-05	TADA3, TSG101, ZBTB9, FHL2, NFYC, CALCOCO1, ARNT, CTNNB1, MAGED1, MAX, SMARCD1, NPM1, MYCBP, CUTA, CREB3, RXRB, PCBD1, YY1, CREBBP, TRIM28, RB1, KAT5, BRCA1, TAF10, MED4, EP300, PSMC3, USP22
GOTERM_MF_FAT	GO:0004707~MAP kinase activity	7	5.96536e-05	MAPK1, MAPK6, MAPK13, MAPK14, MAPK3, MAPK8, MAPK7
GOTERM_MF_FAT	GO:0003723~RNA binding	66	6.50945e-05	XPO1, RNASEL, RPL19, THRA, CRNKL1, LSM7, SYNCRIP, DDX18, RPS3A, PCBP1, RPLP0, DDX24, RPLP1, PUM1, RPL11, LSM3, LSM1, RPP25, PRPF31, EXOSC8, EXOSC4, EXOSC5, G3BP2, CDK9, CDC5L, NCL, TARBP2, EIF4A3, RBPMS, NOP2, PSMA6, RPS14, EIF2S1, SNRPB, CPSF6, FARSA, CPSF3, XRN1, NHP2, MRPL44, POLR2G, SKIV2L, RPL35, STAU1, EXOSC10, RPL30, RPL6, RPL9, NPM1, HNRNPD, RPL10A, PABPC1, EWSR1, DHX8, DHX9, CSTF2, UPF1,…
GOTERM_MF_FAT	GO:0032403~protein complex binding	26	8.99937e-05	YWHAZ, TXN2, PEX6, NFKBIA, MLH1, FKBP1A, TNFRSF1A, ERCC8, PDPK1, SORBS1, PRKACA, PIK3R1, PDK2, SMAD7, RELA, TGFBR1, STRN4, ACVR2B, CDKN1A, ITGA5, UQCRH, PCNA, MAPK8IP2, SPTBN1, SMURF1, ACVR1
GOTERM_MF_FAT	GO:0003702~RNA polymerase II transcription factor activity	30	9.2692e-05	DEAF1, NFYC, TBP, NFIX, SRF, MEIS1, ARNT, FOS, GATA4, SNF8, SOX18, TCEA2, RXRB, CREB1, RELA, SMAD3, SMAD1, GTF2B, USF2, GTF2H1, MED19, MED31, TAF10, ATF4, MED4, JUN, IRF7, SMARCA5, TCEB1, TCF12
GOTERM_MF_FAT	GO:0042162~telomeric DNA binding	7	9.4752e-05	TP53BP1, XRCC6, HNRNPD, TERF2IP, NCL, POT1, TERF2
GOTERM_MF_FAT	GO:0070412~R-SMAD binding	6	0.000105273	FOS, JUN, SMAD4, SMAD3, SMAD2, SMURF1
GOTERM_MF_FAT	GO:0003924~GTPase activity	27	0.000116823	SEPT5, HRAS, GNAI2, GNAI1, EIF5, RRAD, RAB1A, RRAGC, CDC42, KRAS, RAC1, RHOA, RRAS, RAB11A, RHOB, RAB6A, TUBG1, EHD2, RAB27A, RAP2A, GEM, TRIM23, ARF1, GNAQ, RAB5A, TUBA4A, ARL4D
GOTERM_MF_FAT	GO:0051059~NF-kappaB binding	9	0.000134172	PPARD, HDAC1, TP53BP2, RELA, GSK3B, SKIV2L, NPM1, CSNK2B, NFKBIA
GOTERM_MF_FAT	GO:0015631~tubulin binding	16	0.000403384	GABARAPL2, HTT, VAPB, SNCA, KATNB1, GPAA1, BRCA1, FNTA, NDEL1, NME1, PAFAH1B1, MAPRE1, EMD, MTUS2, RANBP10, APC
GOTERM_MF_FAT	GO:0019901~protein kinase binding	20	0.000515602	RELA, PRKAB2, SMAD3, SMAD1, PPP1CC, APPL1, STAT3, JUP, MAPK1, YWHAG, PDPK1, ATN1, SORBS1, GSK3B, MAPK8IP2, CDK5RAP3, PRKACA, MAP3K13, APC, DLG1
GOTERM_MF_FAT	GO:0019902~phosphatase binding	10	0.000597913	EGFR, JUP, MAST2, ERBB2, STRN4, GNB2L1, PIK3R1, CTNNB1, STAU1, DLG1
GOTERM_MF_FAT	GO:0004004~ATP-dependent RNA helicase activity	7	0.000770543	DHX8, EIF4A3, DHX9, DDX18, UPF1, SKIV2L, DDX24
GOTERM_MF_FAT	GO:0008186~RNA-dependent ATPase activity	7	0.0010101	DHX8, EIF4A3, DHX9, DDX18, UPF1, SKIV2L, DDX24
GOTERM_MF_FAT	GO:0008094~DNA-dependent ATPase activity	11	0.00107531	ERCC8, DHX9, BLM, RFC1, BPTF, XRCC6, RUVBL2, ERCC3, CHD3, SMARCA4, GTF2H1
GOTERM_MF_FAT	GO:0008092~cytoskeletal protein binding	46	0.00115971	ENAH, VAPB, SNCA, GPAA1, FHL3, KATNB1, ABI1, ARPC4, GIPC1, ARFGEF2, TPM1, KLHL2, VCL, FNTA, SORBS1, APOE, RHOA, NOS3, PAFAH1B1, EMD, APC, MTUS2, DLG1, RAB27A, EGFR, GABARAPL2, STX4, NF2, HTT, RPH3AL, MYH9, BRCA1, JUP, NCK2, NDEL1, NME1, LASP1, NCK1, MAPK8IP2, SPTBN1, SDCBP, WASL, MAPRE1, LCP1, RANBP10, SNTA1
GOTERM_MF_FAT	GO:0004879~ligand-dependent nuclear receptor activity	11	0.00123581	NR1H2, CUTA, VDR, PPARD, THRA, THRB, RXRB, ZBTB9, NR3C2, NR2F6, NR4A1
GOTERM_MF_FAT	GO:0003677~DNA binding	162	0.00140028	XRCC4, THRA, LMO2, THRB, LMO4, XRCC6, TBP, MXI1, CTNNB1, KDM1A, APP, SIN3A, ATF6B, GATA4, H2AFZ, RABGEF1, CREB3L1, H2AFX, HIST3H3, EGFR, MCM3AP, IKBKAP, RXRB, YY1, RELA, RELB, MTA1, ARNTL, LIG4, DDIT3, PNKP, EP300, PIAS4, RFC1, NME1, JUN, SMARCA5, XRN1, SMARCA4, DEAF1, TADA3, BLM, SRF, MEIS1, ARNT, NR1H2, VDR, RPS27, ACD, RPL6, DRAP1, HNRNPD, RNF11, SKIL, ZNF420, TCF4, RUNX1, EWSR1, TRAF4, SETDB1…
GOTERM_MF_FAT	GO:0002039~p53 binding	6	0.00186458	BLM, GSK3B, CREBBP, MDM2, CDK5, SMARCA4
GOTERM_MF_FAT	GO:0005160~transforming growth factor beta receptor binding	6	0.00186458	SMAD7, TGFBR1, SMAD3, FKBP1A, SMAD2, TGFB1
GOTERM_MF_FAT	GO:0019003~GDP binding	6	0.00186458	KRAS, RHOB, GEM, TRIM23, ARL3, RRAGC
GOTERM_MF_FAT	GO:0048185~activin binding	5	0.00229698	ACVR2B, SMAD7, FKBP1A, SMURF1, ACVR1
GOTERM_MF_FAT	GO:0019001~guanyl nucleotide binding	36	0.00257793	SEPT5, HRAS, GNAI2, GNAI1, EIF5, RAB1B, RRAD, PRKG1, RRAGB, RAB1A, GCH1, RRAGC, CDC42, KRAS, RAC1, RHOA, RHOB, RRAS, RAB11A, RAB6A, TUBG1, ERCC3, EHD2, RAB27A, RAP2A, ARHGEF5, ARFIP2, GEM, TRIM23, ARL3, GNAQ, ARF1, NME1, RAB5A, TUBA4A, ARL4D
GOTERM_MF_FAT	GO:0032561~guanyl ribonucleotide binding	36	0.00257793	SEPT5, HRAS, GNAI2, GNAI1, EIF5, RAB1B, RRAD, PRKG1, RRAGB, RAB1A, GCH1, RRAGC, CDC42, KRAS, RAC1, RHOA, RHOB, RRAS, RAB11A, RAB6A, TUBG1, ERCC3, EHD2, RAB27A, RAP2A, ARHGEF5, ARFIP2, GEM, TRIM23, ARL3, GNAQ, ARF1, NME1, RAB5A, TUBA4A, ARL4D
GOTERM_MF_FAT	GO:0005525~GTP binding	35	0.00306593	SEPT5, HRAS, GNAI2, GNAI1, EIF5, RAB1B, RRAD, RRAGB, RAB1A, GCH1, RRAGC, CDC42, KRAS, RAC1, RHOA, RRAS, RAB11A, RHOB, RAB6A, TUBG1, ERCC3, EHD2, RAB27A, RAP2A, ARHGEF5, ARFIP2, GEM, TRIM23, ARL3, GNAQ, ARF1, NME1, RAB5A, TUBA4A, ARL4D
GOTERM_MF_FAT	GO:0035257~nuclear hormone receptor binding	12	0.00342963	NR1H2, CUTA, VDR, TAF10, MED4, NUP62, ZBTB9, FHL2, RB1, KAT5, BRCA1, CTNNB1
GOTERM_MF_FAT	GO:0060090~molecular adaptor activity	11	0.00374582	NCK2, EPS8, SORBS1, GRB2, TP53BP2, LASP1, NCK1, ARHGAP1, SDCBP, ITSN2, SRC
GOTERM_MF_FAT	GO:0003682~chromatin binding	18	0.00411539	UPF1, TP53, TLE1, KAT5, CBX7, CALCOCO1, SUV39H2, CTNNB1, SF3B1, NOTCH1, NUP62, ATXN7, POLD1, SMARCA5, ASF1A, PBX2, SMARCA4, CHD3
GOTERM_MF_FAT	GO:0003724~RNA helicase activity	7	0.00461126	DHX8, EIF4A3, DHX9, DDX18, UPF1, SKIV2L, DDX24
GOTERM_MF_FAT	GO:0019903~protein phosphatase binding	8	0.00520651	EGFR, JUP, ERBB2, STRN4, GNB2L1, PIK3R1, CTNNB1, STAU1
GOTERM_MF_FAT	GO:0003707~steroid hormone receptor activity	9	0.00527235	NR1H2, VDR, PPARD, THRA, THRB, RXRB, NR3C2, NR2F6, NR4A1
GOTERM_MF_FAT	GO:0003684~damaged DNA binding	9	0.00597797	PNKP, REV1, DDB1, TP53BP1, H2AFX, RUVBL2, ERCC3, ERCC1, BRCA1
GOTERM_MF_FAT	GO:0047485~protein N-terminus binding	11	0.00766146	CSNK2A2, STX5, PEX19, RELA, TP53, SDCBP, PEX5, PARP1, ERCC3, TGFB1, SMARCA4
GOTERM_MF_FAT	GO:0031072~heat shock protein binding	11	0.00766146	DLST, HDAC2, DNAJB11, ERBB2, SNCA, NFKBIA, DNAJB1, ARNTL, CDC37, DNAJB6, DNAJB5
GOTERM_MF_FAT	GO:0003704~specific RNA polymerase II transcription factor activity	8	0.00900195	FOS, ATF4, RXRB, CREB1, IRF7, GATA4, SMAD3, SRF
GOTERM_MF_FAT	GO:0051427~hormone receptor binding	12	0.00947175	NR1H2, CUTA, VDR, TAF10, MED4, NUP62, ZBTB9, FHL2, RB1, KAT5, BRCA1, CTNNB1
GOTERM_MF_FAT	GO:0048487~beta-tubulin binding	5	0.0101402	GABARAPL2, NDEL1, VAPB, EMD, RANBP10
GOTERM_MF_FAT	GO:0032947~protein complex scaffold	6	0.0110682	NCK2, NUP62, NCK1, SMARCD1, MAPK8IP2, G3BP2
GOTERM_MF_FAT	GO:0004003~ATP-dependent DNA helicase activity	6	0.0110682	DHX9, BLM, XRCC6, RUVBL2, ERCC3, CHD3
GOTERM_MF_FAT	GO:0004386~helicase activity	16	0.0112037	DHX8, DHX9, UPF1, BLM, SKIV2L, XRCC6, EIF4A3, ERCC8, DDX18, NAV2, DDX24, SMARCA5, RUVBL2, ERCC3, SMARCA4, CHD3
GOTERM_MF_FAT	GO:0070717~poly-purine tract binding	4	0.0112189	ATXN1, EIF4A3, SYNCRIP, PABPC1
GOTERM_MF_FAT	GO:0051082~unfolded protein binding	14	0.0115218	PTGES3, VBP1, CCT6A, LMAN1, CANX, CDC37, TAPBP, DNAJB11, NPM1, PPIC, RUVBL2, DNAJB1, DNAJB5, HSPA9
GOTERM_MF_FAT	GO:0005518~collagen binding	7	0.0135982	ACHE, PDGFB, SMAD7, SMAD4, SMAD3, PAK1, DPP4
GOTERM_MF_FAT	GO:0019207~kinase regulator activity	12	0.0140631	IKBKAP, CDKN1A, PRKAR2A, YWHAG, TOM1L1, MADD, MAPK8IP2, CSNK2B, PRKACA, ITSN1, PIK3R1, APC
GOTERM_MF_FAT	GO:0004518~nuclease activity	17	0.0149346	RPP25, RNASEL, EXOSC8, DFFA, EXOSC4, EXOSC5, MBD4, ISG20L2, EXOSC10, PNKP, NME1, POLD1, CPSF3, XRN1, ERCC1, XRN2, MRPL44
GOTERM_MF_FAT	GO:0000149~SNARE binding	7	0.0154873	WNT2, SEPT5, GABARAPL2, STX4, GOPC, RAB11A, SNAPIN
GOTERM_MF_FAT	GO:0008379~thioredoxin peroxidase activity	3	0.0172352	PRDX4, PRDX2, PRDX1
GOTERM_MF_FAT	GO:0043125~ErbB-3 class receptor binding	3	0.0172352	ERBB2, CDK5, PIK3R1
GOTERM_MF_FAT	GO:0005070~SH3/SH2 adaptor activity	8	0.0180187	EPS8, SORBS1, GRB2, TP53BP2, LASP1, ARHGAP1, ITSN2, SRC
GOTERM_MF_FAT	GO:0030159~receptor signaling complex scaffold activity	5	0.0189174	NCK2, NUP62, NCK1, MAPK8IP2, G3BP2
GOTERM_MF_FAT	GO:0070035~purine NTP-dependent helicase activity	12	0.020164	DHX8, EIF4A3, DHX9, DDX18, UPF1, BLM, SKIV2L, DDX24, XRCC6, RUVBL2, ERCC3, CHD3
GOTERM_MF_FAT	GO:0008026~ATP-dependent helicase activity	12	0.020164	DHX8, EIF4A3, DHX9, DDX18, UPF1, BLM, SKIV2L, DDX24, XRCC6, RUVBL2, ERCC3, CHD3
GOTERM_MF_FAT	GO:0003678~DNA helicase activity	7	0.0222269	ERCC8, DHX9, BLM, XRCC6, RUVBL2, ERCC3, CHD3
GOTERM_MF_FAT	GO:0008013~beta-catenin binding	6	0.0236298	DVL3, PSEN1, SMAD7, GSK3B, NUMB, APC
GOTERM_MF_FAT	GO:0030742~GTP-dependent protein binding	4	0.025935	CDC42, RAC1, ARFIP2, GCH1
GOTERM_MF_FAT	GO:0004527~exonuclease activity	8	0.026741	EXOSC10, EXOSC8, EXOSC4, POLD1, EXOSC5, ISG20L2, XRN1, XRN2
GOTERM_MF_FAT	GO:0005484~SNAP receptor activity	5	0.0267563	SNAP29, STX5, STX4, STX16, STX11
GOTERM_MF_FAT	GO:0004645~phosphorylase activity	3	0.0276718	PYGM, PYGL, MTAP
GOTERM_MF_FAT	GO:0045294~alpha-catenin binding	3	0.0276718	NUMB, CTNNB1, VCL
GOTERM_MF_FAT	GO:0019838~growth factor binding	12	0.0317168	NOV, ACVR2B, A2M, PDGFB, IL6ST, ERBB2, IGF2R, TGFBR1, IL1RAP, PDGFRA, KDR, ACVR1
GOTERM_MF_FAT	GO:0004714~transmembrane receptor protein tyrosine kinase activity	9	0.0319297	EGFR, EPHA8, ERBB2, IGF2R, PDGFRA, AXL, TRIM27, EPHA2, KDR
GOTERM_MF_FAT	GO:0004532~exoribonuclease activity	4	0.03235	EXOSC8, EXOSC4, EXOSC5, XRN2
GOTERM_MF_FAT	GO:0016896~exoribonuclease activity, producing 5'-phosphomonoesters	4	0.03235	EXOSC8, EXOSC4, EXOSC5, XRN2
GOTERM_MF_FAT	GO:0042393~histone binding	7	0.0339417	SET, SNCA, NPM1, SMARCA5, H2AFX, ASF1A, SMARCA4
GOTERM_MF_FAT	GO:0019887~protein kinase regulator activity	10	0.0356856	IKBKAP, CDKN1A, PRKAR2A, YWHAG, TOM1L1, MADD, MAPK8IP2, CSNK2B, PRKACA, APC
GOTERM_MF_FAT	GO:0043021~ribonucleoprotein binding	6	0.0384957	PRPF31, RPSA, PPP1CA, PRMT5, NAA10, NPM1
GOTERM_MF_FAT	GO:0070411~I-SMAD binding	3	0.0399928	SMAD7, SMURF1, CTNNB1
GOTERM_MF_FAT	GO:0016909~SAP kinase activity	3	0.0399928	MAPK13, MAPK14, MAPK8
GOTERM_MF_FAT	GO:0004713~protein tyrosine kinase activity	16	0.0439033	EGFR, ERBB2, AXL, TRIM27, EPHA2, SRC, KDR, WNT2, CLK3, EPHA8, CLK2, IGF2R, CLK4, PDGFRA, TNK2, ABL1
GOTERM_MF_FAT	GO:0051287~NAD or NADH binding	7	0.0449416	CTBP1, CTBP2, DLD, ADH5, IDH3B, PARP1, HADHB
GOTERM_MF_FAT	GO:0008017~microtubule binding	9	0.0461371	GABARAPL2, FNTA, NDEL1, HTT, KATNB1, PAFAH1B1, MAPRE1, APC, MTUS2
GOTERM_MF_FAT	GO:0030374~ligand-dependent nuclear receptor transcription coactivator activity	6	0.0476636	CUTA, MED4, TADA3, TSG101, ZBTB9, USP22
GOTERM_MF_FAT	GO:0016566~specific transcriptional repressor activity	6	0.0476636	HDAC2, RFC1, YY1, SMAD3, UBE2I, ZBTB16
GOTERM_MF_FAT	GO:0003735~structural constituent of ribosome	16	0.0479027	RPSA, RPL19, RPL35, RPS27, RPL30, RPL18A, RPS3A, RPL6, RPLP0, RPL9, RPS14, RPLP1, UBC, RPL11, RPL10A, RPS27A
